# Supplementary material for: Identification and Validation of Major QTLs, Epistatic Interactions, and Candidate Genes for Soybean Seed Shape and Weight Using Two Related RIL Populations
Source: Front Genet. 2021 May 28;12:666440. doi: 10.3389/fgene.2021.666440 (PMC8195344; doi:10.3389/fgene.2021.666440)
Supplement: Supplementary Table 1 — Distribution of SNPs, recombination bins and markers mapped on soybean chromosomes/linkage groups. Bin-map (RAD-sequencing). [file Table_1.XLSX]

## Sheet: Sheet1
Supplementary Table 1: Distribution of SNPs, recombination bins and markers mapped on soybean chromosomes/linkage groups. Bin-map (RAD-sequencing)
RIL	Chromosome	Linkage Group	Distance	No. of Markers	Density (SNP/cM)
LM	1	D1a	96.31	100	0.9631
	2	D1b	153.253	127	1.20672
	3	N	114.594	118	0.971136
	4	C1	130.579	106	1.23188
	5	A1	104.576	110	0.950691
	6	C2	176.525	161	1.09643
	7	M	124.257	135	0.920422
	8	A2	137.453	132	1.04131
	9	K	138.291	121	1.1429
	10	O	113.248	115	0.984765
	11	B1	117.856	106	1.11185
	12	H	112.056	88	1.27336
	13	F	143.588	118	1.21685
	14	B2	107.153	109	0.983055
	15	E	111.377	97	1.14822
	16	J	110.236	91	1.21138
	17	D2	125.821	99	1.27092
	18	G	110.01	126	0.873095
	19	L	111.823	104	1.07522
	20	I	114.783	104	1.10368
	Total		2453.79	2267	1.08239
ZM	1	D1a	122.07	117	1.04333
	2	D1b	158.65	144	1.10174
	3	N	94.792	117	0.810188
	4	C1	127.098	120	1.05915
	5	A1	99.342	109	0.911394
	6	C2	166.556	158	1.05415
	7	M	124.046	135	0.918859
	8	A2	187.329	185	1.01259
	9	K	127.992	131	0.977038
	10	O	133.308	137	0.973051
	11	B1	143.202	123	1.16424
	12	H	103.289	83	1.24445
	13	F	178.507	158	1.12979
	14	B2	116.025	106	1.09458
	15	E	123.11	126	0.977063
	16	J	116.355	114	1.02066
	17	D2	135.896	119	1.14198
	18	G	130.348	165	0.789988
	19	L	133.88	114	1.17439
	20	I	108.42	140	0.774429
	Total		2630.22	2601	1.01123
RIL	Average marker per chromosome	Average distance per chromosome	Average distance between bins
LM	113.35	122.689	1.08885
ZM	130.05	131.511	1.01865
