# Supplementary material for: Identification and Validation of Major QTLs, Epistatic Interactions, and Candidate Genes for Soybean Seed Shape and Weight Using Two Related RIL Populations
Source: Front Genet. 2021 May 28;12:666440. doi: 10.3389/fgene.2021.666440 (PMC8195344; doi:10.3389/fgene.2021.666440)
Supplement: Supplementary Table 2 — Descriptive statistics, variance components, and broad-sense heritability (h2) of seed shape and size traits evaluated in two recombinant inbred lines (RILs) LM6 and ZM6. The RILs and their parents were grown under different environments. ∗ and ∗∗ represent significance at 5 and 1%, respectively. [file Table_2.XLSX]

## Sheet: Sheet1
Supplementary Table S2: Descriptive statistics, variance components, and broad-sense heritability (h2) of seed shape and size traits evaluated in two recombinant inbred lines (RILs) LM6 and ZM6. The RILs and their parents were grown under different environments. * and ** represent significance at 5% and 1%, respectively.
RIL	ENV.	Trait	Parents			RIL Population
			Parent (Mean ± SD)		T.test for parents Significance	N	Descriptive statistics						Variance components						Heritability
			Linhefenqingdou	M8206			Mean	Range	SD	Skewness	Kurtosis	C.V%	MSG	MSE (σ2 e)	σ2 g	σ2 p	GCV%	PCV%	h2 %
LM6	2012FY (E1)	SL	9.17± 0.06	6.82± 0.24	0.005**	104	7.95604	2.222	0.304408	0.536264	0.555378	3.82612	0.288712	0.035	0.126856	0.161856	4.4767	5.0567	78.3758
		ST	6.86± 0.02	4.59± 0.3	0.009**		5.64172	1.565	0.212082	-0.221417	-0.16467	3.75918	0.163679	0.028	0.0678396	0.0958396	4.61669	5.48733	70.7845
		SW	8.19± 0.01	5.98± 0.19	0.004**		6.96121	1.594	0.201042	-0.0313881	0.0136102	2.88803	0.162552	0.019	0.0717762	0.0907762	3.84863	4.32814	79.0694
		SLT	1.34± 0.01	1.49± 0.04	0.044**		1.41198	0.416	0.054225	0.376102	0.23437	3.84035	0.00995333	0.001	0.00447666	0.00547666	4.73858	5.24118	81.7407
		SLW	1.12± 0.01	1.14± 0.02	0.08**		1.14273	0.234	0.040033	0.305277	0.189583	3.50329	0.00482761	0.0009	0.00196381	0.00286381	3.878	4.68306	68.5733
		SWT	1.19± 0.01	1.3± 0.04	0.067**		1.23491	0.253	0.0441405	0.360748	0.0724598	3.5744	0.0132757	0.001	0.00613787	0.00713787	6.34417	6.84148	85.9902
		FI	1.27± 0.01	1.4± 0.04	0.053**		1.32345	0.296	0.0555717	0.374937	0.0449511	4.199	0.0054709	0.001	0.00223545	0.00323545	3.57252	4.29793	69.0924
	2012JP (E2)	SL	9.4± 0.01	6.9± 0.2	0.003**	104	7.68748	2.649	0.447287	0.255034	0.683889	5.81838	0.450653	0.0442589	0.203197	0.247456	5.86375	6.47091	82.1144
		ST	7.2± 0.03	5.01± 0.24	0.006**		5.65561	1.883	0.141901	-0.255798	-0.391199	2.50904	0.299006	0.0478832	0.125561	0.173445	6.2654	7.36378	72.3928
		SW	8.3± 0.13	6.04± 0.09	0.002**		6.834	2.014	0.339428	-0.241699	0.196672	4.96676	0.191179	0.0343607	0.0784092	0.11277	4.0974	4.91384	69.5303
		SLT	1.31± 0.01	1.38± 0.03	0.066**		1.36039	0.362	0.0624255	0.134467	0.155243	4.58878	0.0066753	0.00111626	0.00277952	0.00389578	3.87544	4.5881	71.347
		SLW	1.13± 0.02	1.14± 0.02	0.63**		1.12463	0.21	0.0404194	0.498396	0.234861	3.59401	0.00297092	0.0003125	0.00132921	0.00164171	3.2418	3.60278	80.965
		SWT	1.15± 0.01	1.21± 0.04	0.23**		1.20926	0.271	0.0404158	-0.026224	0.48623	3.34219	0.00275476	0.000500616	0.00112707	0.00162769	2.77623	3.33631	69.2437
		FI	1.23± 0.01	1.29± 0.03	0.125**		1.28481	0.294	0.0466996	0.051822	0.303104	3.63474	0.00365906	0.000690479	0.00148429	0.00217477	2.9986	3.62966	68.2505
	2014JP (E3)	SL	10.69± 0.66	7.99± 0.52	0.045**	104	9.19009	4.034	0.275825	-0.0795871	-0.216433	3.00133	0.824108	0.0299802	0.397064	0.427044	6.85662	7.11077	92.9796
		ST	7.91± 0.35	5.62± 0.28	0.019**		6.9812	3.226	0.24234	0.22917	0.333744	3.47132	0.461303	0.0286007	0.216351	0.244952	6.66269	7.08941	88.3239
		SW	8.88± 0.47	6.59± 0.27	0.027**		8.04333	3.715	0.306765	-0.208716	0.725184	3.81391	0.52658	0.0237674	0.251407	0.275174	6.23379	6.52181	91.3628
		SLT	1.35± 0.02	1.42± 0.02	0.088**		1.31847	0.441588	0.0470367	0.113705	-0.300781	3.56751	0.014114	0.000434101	0.00683996	0.00727406	6.27271	6.4687	94.0322
		SLW	1.2± 0.01	1.21± 0.03	0.721**		1.14387	0.398926	0.0397536	0.346986	0.447731	3.47537	0.00930868	0.000312639	0.00449802	0.00481066	5.86321	6.06355	93.5011
		SWT	1.12± 0.01	1.17± 0.01	0.044**		1.15347	0.276863	0.0532661	0.459877	-0.0213068	4.6179	0.00525606	0.000336907	0.00245957	0.00279648	4.29955	4.58458	87.9525
		FI	1.24± 0.02	1.3± 0.01	0.041**		1.23597	0.314903	0.06056	0.175533	-0.206977	4.89979	0.00674405	0.000294421	0.00322482	0.00351924	4.59456	4.79971	91.634
	2017JP (E4)	SL	11.37± 0.01	7.5± 0.09	0	104	8.87758	2.432	0.50974	0.111422	-0.20153	5.74188	0.513305	0.005665	0.25382	0.259485	5.67503	5.73801	97.8168
		ST	7.88± 0.14	5.36± 0.07	0.002**		6.55126	2.197	0.393149	-0.121747	0.0852136	6.00111	0.305241	0.00459317	0.150324	0.154917	5.91819	6.00793	97.0351
		SW	9.09± 0.03	6.15± 0.11	0.001**		7.63216	1.779	0.325453	-0.0420002	-0.054254	4.26423	0.207262	0.00342938	0.101916	0.105346	4.18287	4.25266	96.7446
		SLT	1.44± 0.03	1.4± 0.02	0.15**		1.35814	0.391761	0.0882054	0.413742	-0.120965	6.49459	0.0152937	0.00033409	0.00747978	0.00781387	6.36797	6.50863	95.7244
		SLW	1.25± 0.01	1.22± 0.04	0.357**		1.16348	0.270952	0.0517651	0.00622038	-0.182839	4.44917	0.00499944	0.000172436	0.0024135	0.00258594	4.22247	4.3707	93.3318
		SWT	1.15± 0.02	1.18± 0.04	0.878**		1.16744	0.323276	0.05796	0.752863	0.38462	4.96469	0.00640056	0.000207087	0.00309674	0.00330382	4.76668	4.92348	93.7319
		FI	1.3± 0.03	1.27± 0.02	0.392**		1.26279	0.310251	0.068139	0.585925	-0.12096	5.39591	0.00909082	0.000219263	0.00443578	0.00465504	5.27416	5.40294	95.2898
RIL	ENV.	Trait	Parents			RIL Population
			Parent (Mean ± SD)		T.test for parents Significance	N	Descriptive statistics						Variance components						Heritability
			Zhengyang	M8206			Mean	Range	SD	Skewness	Kurtosis	C.V%	MSG	MSE (σ2 e)	σ2 g	σ2 p	GCV%	PCV%	h2 %
ZM6	2012FY (E1)	SL	7.79± 0.02	6.82± 0.24	0.029**	126	7.38701	1.475	0.275298	0.545222	-0.0427937	3.72678	0.135871	0.0159894	0.0599408	0.0759302	3.31431	3.73026	78.942
		ST	5.36± 0.06	4.59± 0.3	0.07**		5.04645	1.173	0.203966	0.118827	0.117183	4.04178	0.12618	0.0173572	0.0544114	0.0717686	4.62231	5.30862	75.8151
		SW	6.71± 0.05	5.98± 0.19	0.036**		6.33773	1.154	0.199145	0.471162	0.727342	3.14221	0.0691232	0.0100913	0.0295159	0.0396073	2.71078	3.14017	74.5215
		SLT	1.45± 0.02	1.49± 0.04	0.421**		1.46503	0.324744	0.0553902	0.40038	0.0188742	3.78083	0.00505498	0.00109497	0.00198001	0.00307498	3.0373	3.78508	64.3909
		SLW	1.16± 0.01	1.14± 0	0.123**		1.16578	0.214863	0.0322496	0.140886	0.409741	2.76636	0.00180268	0.000284446	0.000759115	0.00104356	2.36341	2.77105	72.7428
		SWT	1.25± 0.01	1.3± 0.04	0.218**		1.25682	0.210732	0.0366189	0.15181	-0.103452	2.91361	0.00702711	0.000649843	0.00318863	0.00383847	4.49293	4.92954	83.0703
		FI	1.35± 0.01	1.4± 0.04	0.302**		1.36092	0.225548	0.042406	0.378734	0.0470724	3.11597	0.00383515	0.000762694	0.00153623	0.00229892	2.88001	3.52313	66.8238
	2012JP (E2)	SL	7.6± 0.01	6.9± 0.2	0.039**	126	7.21013	3.056	0.348221	-0.0428259	0.462843	4.82962	0.214381	0.0289154	0.0927328	0.121648	4.22351	4.83738	76.2303
		ST	5.37± 0.1	5.01± 0.24	0.2**		5.06255	2.198	0.261816	-0.547457	0.935495	5.17162	0.162066	0.0255775	0.0682441	0.0938216	5.16016	6.05037	72.7382
		SW	6.65± 0.06	6.04± 0.09	0.015**		6.2471	2.645	0.277249	-0.217925	1.09629	4.43804	0.132312	0.0215359	0.0553881	0.0769241	3.7673	4.43969	72.0036
		SLT	1.42± 0.03	1.38± 0.03	0.301**		1.42582	0.32717	0.0616421	-0.033562	-0.300169	4.32327	0.00637784	0.00124695	0.00256545	0.0038124	3.55235	4.33046	67.2922
		SLW	1.14± 0.01	1.14± 0.02	0.933**		1.15438	0.225439	0.0314321	0.380626	0.997771	2.72286	0.00169807	0.000282509	0.000707779	0.000990288	2.30463	2.72605	71.4721
		SWT	1.24± 0.03	1.21± 0.04	0.48**		1.23527	0.264222	0.0451727	0.0829185	0.115477	3.65692	0.00905421	0.00102715	0.00401353	0.00504068	5.12864	5.74756	79.6227
		FI	1.33± 0.03	1.29± 0.03	0.391**		1.33054	0.280653	0.0504774	-0.0145835	-0.0438288	3.79374	0.00606311	0.00104339	0.00250986	0.00355325	2.89496	3.44453	70.6357
	2014JP (E3)	SL	8.45± 0.11	7.72± 0.01	0.011**	126	8.17275	2.845	0.454286	0.0749354	0.43456	5.55855	0.271392	0.0421746	0.114609	0.156783	4.14229	4.84487	73.1001
		ST	6.16± 0.18	5.47± 0.04	0.034**		5.92375	2.668	0.349907	0.53146	1.83029	5.90684	0.295941	0.059011	0.118465	0.177476	5.8103	7.11169	66.7499
		SW	7.68± 0.06	6.88± 0.27	0.053**		7.09764	2.273	0.336077	0.209113	0.564633	4.73505	0.439069	0.0873472	0.175861	0.263208	5.90841	7.22829	66.8144
		SLT	1.37± 0.02	1.41± 0.01	0.138**		1.38245	0.493898	0.0843663	0.164748	0.131682	6.10265	0.0295386	0.00475183	0.0123934	0.0171452	8.05274	9.47154	72.2848
		SLW	1.1± 0	1.12± 0.05	0.535**		1.15224	0.308557	0.0540678	0.216249	-0.0902862	4.69242	0.0241875	0.00168123	0.0112532	0.0129344	9.20651	9.87031	87.0018
		SWT	1.25± 0.03	1.26± 0.06	0.834**		1.20066	0.568749	0.0653168	0.234791	0.80949	5.44009	0.0350597	0.00350514	0.0157773	0.0192824	10.4616	11.5654	81.8221
		FI	1.31± 0.02	1.34± 0.03	0.461**		1.29155	0.481487	0.0685038	0.0675053	0.908173	5.30398	0.0584008	0.00358112	0.0274099	0.030991	12.8186	13.6303	88.4446
	2017JP (E4)	SL	8.52± 0.07	7.34± 0.01	0.002**	126	8.23597	2.88	0.472611	0.493634	0.44277	5.73838	0.43865	0.00426178	0.217194	0.221456	5.65861	5.71385	98.0756
		ST	5.6± 0.06	5.69± 0.02	0.157**		5.8097	1.894	0.336332	-0.128782	0.481629	5.78915	0.223544	0.002539	0.110502	0.113041	5.72179	5.78715	97.7539
		SW	7.13± 0.1	6.55± 0.11	0.033**		6.92563	2.101	0.297643	0.32104	0.346162	4.2977	0.172369	0.00285937	0.0847549	0.0876142	4.20362	4.27394	96.7364
		SLT	1.52± 0	1.29± 0.01	0.001**		1.42013	0.624832	0.0837891	0.80752	0.797734	5.90012	0.0136298	0.00027927	0.00667526	0.00695453	5.75317	5.87229	95.9843
		SLW	1.2± 0.03	1.12± 0.02	0.095**		1.1896	0.469787	0.0554549	1.54686	0.535091	4.66163	0.00562567	0.000167808	0.00272893	0.00289674	4.39132	4.52432	94.207
		SWT	1.27± 0.03	1.15± 0.02	0.038**		1.19401	0.253228	0.0491146	0.0805961	-0.241159	4.11343	0.00448322	0.000193018	0.0021451	0.00233812	3.87898	4.04974	91.7447
		FI	1.4± 0.02	1.22± 0	0.005**		1.30741	0.360586	0.060096	0.247877	0.525307	4.59658	0.00702966	0.000185201	0.00342223	0.00360743	4.47449	4.59397	94.8661
Variance components and broad-sense heritability h² (%) in combined environment for seed size and seed shape traits in LM6 and ZM6 populations
RIL	Trait	Mean	MSG	MSE (σ2 e)	MSGE	σ2 g	σ2 ge	σ2 p	GCV%	PCV%	h2 %
	SL	8.4278	1.26666	0.121291	0.235445	0.128902	0.0142693	0.371005	4.26006	7.2273	87.3138
	SW	7.36768	0.630585	0.0693728	0.151704	0.0598602	0.0102913	0.231368	3.32077	6.52861	84.1861
	ST	6.20745	0.610874	0.0554913	0.165966	0.0556136	0.0138093	0.235266	3.79907	7.81388	84.26
	SLW	1.14367	0.010599	0.000386873	0.00317084	0.000928517	0.000347996	0.00390571	2.66436	5.46446	87.2769
	SLT	1.36225	0.0278037	0.000911957	0.00607186	0.00271648	0.000644988	0.0076288	3.82602	6.41169	90.7999
	SWT	1.19127	0.00885222	0.000501813	0.00294726	0.000738119	0.000305681	0.00375476	2.28062	5.14376	84.1386
	FI	1.27676	0.0145142	0.000571962	0.00348162	0.00137907	0.000363708	0.00441729	2.90861	5.20559	89.4633
ZM	SL	7.75146	0.617778	0.048941	0.147825	0.0587441	0.0123605	0.209126	3.12679	5.89958	86.4496
	SW	6.65202	0.290851	0.0311768	0.0740391	0.0271015	0.00535779	0.110574	2.47482	4.99887	83.8069
	ST	5.46061	0.272359	0.0361397	0.0920329	0.0225408	0.00698664	0.135159	2.74944	6.73258	78.2533
	SLW	1.1655	0.0070668	0.000686077	0.00209478	0.000621503	0.000176087	0.00295694	2.139	4.66562	82.7254
	SLT	1.42336	0.0195461	0.00184634	0.00506324	0.00181036	0.000402112	0.00731169	2.98929	6.00752	84.5299
	SWT	1.22169	0.00616061	0.00137933	0.00282616	0.000416807	0.000180853	0.00438634	1.67112	5.42115	65.6972
	FI	1.32261	0.0101252	0.00139244	0.00321704	0.000863519	0.000228075	0.00483756	2.2218	5.25875	78.8895
