# Supplementary material for: Identification and Validation of Major QTLs, Epistatic Interactions, and Candidate Genes for Soybean Seed Shape and Weight Using Two Related RIL Populations
Source: Front Genet. 2021 May 28;12:666440. doi: 10.3389/fgene.2021.666440 (PMC8195344; doi:10.3389/fgene.2021.666440)
Supplement: Supplementary Table 3 — Descriptive statistics, variance components, and broad-sense heritability (h2) for 100-Seed weight trait evaluated in two recombinant inbred lines (RILs) LM6 and ZM6. The RILs and their parents were grown under different environments. ∗ and ∗∗ represent significance at 5 and 1%, respectively. [file Table_3.XLSX]

## Sheet: Sheet1
Supplementary Table S3: Descriptive statistics, variance components, and broad-sense heritability (h2) for 100-Seed weight trait evaluated in two recombinant inbred lines (RILs) LM6 and ZM6. The RILs and their parents were grown under different environments. * and ** represent significance at 5% and 1%, respectively.
RIL	ENV.	Parents			RIL Population
		Parent (Mean ± SD)		T.test for parents Significance	N	Descriptive statistics						Variance components						Heritability
		Linhefenqingdou	M8206			Mean	Range	SD	Skewness	Kurtosis	C.V%	MSG	MSE (σ2 e)	σ2 g	σ2 p	GCV%	PCV%	h2 %
LM6	2012FY	29.66 ± 0.64	19.38 ± 0.54	0.009**	104	19.1574	15.17	0.879687	0.346793	0.204753	4.59189	15.9259	1.85459	14.0713	15.9259	19.5808	20.8312	88.3549
	2012JP	28.65 ± 0.83	16.38 ± 0.78	0.004**		18.6685	15.59	0.815482	0.255195	-0.143953	4.36822	18.2397	2.321	15.9187	18.2397	21.372	22.877	87.275
	2013JP	30.94 ± 1.31	18.55 ± 0.65	0.003**		19.5614	19.08	1.0259	-0.1031	0.438603	5.24452	19.643	2.55645	17.0866	19.643	21.1314	22.6571	86.9855
	2014JP	30.13 ± 0.42	16.32 ± 0.56	0.002**		22.3249	16.87	1.04113	0.339379	-0.120962	4.66354	20.2112	2.07636	18.1348	20.2112	19.0751	20.1375	89.7267
	2014YC	27.96 ± 0.98	18.1 ± 0.85	0.015**		21.149	16.65	1.02953	0.0735185	-0.189178	4.868	23.626	2.047	21.579	23.626	21.9648	22.983	91.3358
	2017JP	34.43 ± 1.09	17.85 ± 0.45	0.003**		19.6616	15.26	1.0129	-0.137825	-0.103807	5.15165	22.8937	0.30474	22.589	22.8937	24.173	24.3355	98.6689
RIL	ENV.	Parents			RIL Population
		Parent (Mean ± SD)		T.test for parents Significance	N	Descriptive statistics						Variance components						Heritability
		Zhengyang	M8206			Mean	Range	SD	Skewness	Kurtosis	C.V%	MSG	MSE (σ2 e)	σ2 g	σ2 p	GCV%	PCV%	h2 %
ZM6	2012FY	19.68 ± 0.65	17.68 ± 0.31	0.067**	126	13.8144	10.37	0.567742	0.442621	0.302825	4.10979	5.63563	0.809376	4.82625	5.63563	15.9028	17.1846	85.6382
	2012JP	22.68 ± 1.01	16.28 ± 1.15	0.025**		13.0142	10.56	0.708201	0.295987	0.0196338	5.44174	6.65979	1.02334	5.63645	6.65979	18.2425	19.8295	84.6341
	2013JP	19.28 ± 0.89	17.61 ± 0.56	0.192*		13.5944	16.61	0.401596	0.5612	1.22656	2.95412	11.8129	2.19115	9.62177	11.8129	22.8174	25.2824	81.4513
	2014JP	20.15 ± 1.12	16.35 ± 0.59	0.12*		15.4789	12.61	0.610506	0.316366	0.301218	3.94411	7.62018	1.08812	6.53206	7.62018	16.5114	17.8337	85.7205
	2014YC	18.77 ± 0.74	16.25 ± 0.89	0.288*		13.4016	11.5	0.620003	0.449674	0.608017	4.62632	7.33318	1.08213	6.25105	7.33318	18.656	20.2064	85.2434
	2017JP	20.95 ± 0.71	16 ± 1.13	0.071**		13.4788	16.454	0.366028	0.556702	1.59228	2.71557	13.6546	0.0874598	13.5671	13.6546	27.3269	27.4149	99.3595
Variance components and broad-sense heritability h² (%) in combined environment for 100-seed weight trait in LM6 and ZM6 populations
RIL	Mean	MSG	MSE (σ2 e)	MSGE	σ2 g	σ2 ge	σ2 p	GCV%	PCV%	h2 %
LM6	20.0871	82.7923	2.60105	7.25883	4.1963	0.258766	10.1186	10.198	15.8359	95.72
ZM6	13.7971	31.8716	1.68829	4.17035	1.53896	0.137893	5.99653	8.99138	17.7486	92.9472
