# Supplementary material for: Identification and Validation of Major QTLs, Epistatic Interactions, and Candidate Genes for Soybean Seed Shape and Weight Using Two Related RIL Populations
Source: Front Genet. 2021 May 28;12:666440. doi: 10.3389/fgene.2021.666440 (PMC8195344; doi:10.3389/fgene.2021.666440)
Supplement: Supplementary Table 4 — Combined analysis of variance (ANOVA) for Seed shape and size trait (SL, SW, ST, SLW, SLT, SWT, FI) in ZM6 and LM6 RIL Populations across four different environments (2012FY, 2012JP, 2014JP and 2017JP). [file Table_4.XLSX]

## Sheet: Sheet1
Supplementary Table 4: Combined analysis of variance (ANOVA) for Seed shape & size trait (SL,SW,ST,SLW,SLT,SWT, FI) in ZM6 & LM6 RIL Populations across three different environments (2012FY, 2012JP, 2014JP and 2017JP).
RIL	Trait	Source	DF	SS	MS	F-value	Pr > F
ZM6	Seed Length (SL)	Environment	3	211.2	70.3999	1438.47	<.0001
		Genotype	125	77.2222	0.617778	12.6229	<.0001
		Environment * Genotype	375	55.4344	0.147825	3.02048	<.0001
		Error	504	24.6662	0.048941
	Seed Width (SW)	Environment	3	135.117	45.0391	1444.64	<.0001
		Genotype	125	36.3564	0.290851	9.32909	<.0001
		Environment * Genotype	375	27.7647	0.0740391	2.37481	<.0001
		Error	504	15.7131	0.0311768
	Seed Thickness (ST)	Environment	3	167.919	55.9731	1548.8	<.0001
		Genotype	125	34.0449	0.272359	7.53629	<.0001
		Environment * Genotype	375	34.5123	0.0920329	2.54659	<.0001
		Error	504	18.2144	0.0361397
	Seed length to width (SLW)	Environment	3	0.221911	0.0739705	107.817	<.0001
		Genotype	125	0.88335	0.0070668	10.3003	<.0001
		Environment * Genotype	375	0.785541	0.00209478	3.05327	<.0001
		Error	504	0.345783	0.000686077
	Seed length to thickness (SLT)	Environment	3	0.863358	0.287786	155.868	<.0001
		Genotype	125	2.44326	0.0195461	10.5864	<.0001
		Environment * Genotype	375	1.89871	0.00506324	2.74231	<.0001
		Error	504	0.930556	0.00184634
	Seed width to thickness (SWT)	Environment	3	0.662057	0.220686	159.995	<.0001
		Genotype	125	0.770077	0.00616061	4.46637	<.0001
		Environment * Genotype	375	1.05981	0.00282616	2.04893	<.0001
		Error	504	0.695183	0.00137933
	Flatness index (FI)	Environment	3	0.68865	0.22955	164.854	<.0001
		Genotype	125	1.26565	0.0101252	7.27152	<.0001
		Environment * Genotype	375	1.20639	0.00321704	2.31036	<.0001
		Error	503	0.7004	0.00139244
RIL	Trait	Source	DF	SS	MS	F-value	Pr > F
LM6	Seed Length (SL)	Environment	3	316.992	105.664	871.161	<.0001
		Genotype	103	130.466	1.26666	10.4432	<.0001
		Environment * Genotype	305	71.8107	0.235445	1.94116	<.0001
		Error	412	49.9718	0.121291
	Seed Width (SW)	Environment	3	198.022	66.0073	951.486	<.0001
		Genotype	103	64.9502	0.630585	9.0898	<.0001
		Environment * Genotype	305	46.2696	0.151704	2.18679	<.0001
		Error	412	28.5816	0.0693728
	Seed Thickness (ST)	Environment	3	269.999	89.9998	1621.87	<.0001
		Genotype	103	62.9201	0.610874	11.0085	<.0001
		Environment * Genotype	305	50.6196	0.165966	2.99085	<.0001
		Error	412	22.8624	0.0554913
	Seed length to width (SLW)	Environment	3	0.155496	0.0518319	133.976	<.0001
		Genotype	103	1.09169	0.010599	27.3965	<.0001
		Environment * Genotype	305	0.967106	0.00317084	8.19606	<.0001
		Error	411	0.159005	0.000386873
	Seed length to thickness (SLT)	Environment	3	0.88818	0.29606	324.642	<.0001
		Genotype	103	2.86378	0.0278037	30.4879	<.0001
		Environment * Genotype	305	1.85192	0.00607186	6.65805	<.0001
		Error	411	0.374814	0.000911957
	Seed width to thickness (SWT)	Environment	3	0.861777	0.287259	572.442	<.0001
		Genotype	103	0.911779	0.00885222	17.6405	<.0001
		Environment * Genotype	305	0.898915	0.00294726	5.87323	<.0001
		Error	412	0.206747	0.000501813
	Flatness index (FI)	Environment	3	0.823164	0.274388	479.731	<.0001
		Genotype	103	1.49496	0.0145142	25.3762	<.0001
		Environment * Genotype	305	1.0619	0.00348162	6.08716	<.0001
		Error	411	0.235077	0.000571962
