# Supplementary material for: Identification and Validation of Major QTLs, Epistatic Interactions, and Candidate Genes for Soybean Seed Shape and Weight Using Two Related RIL Populations
Source: Front Genet. 2021 May 28;12:666440. doi: 10.3389/fgene.2021.666440 (PMC8195344; doi:10.3389/fgene.2021.666440)
Supplement: Supplementary Table 5 — Combined analysis of variance (ANOVA) for 100-Seed weight trait in ZM6 and LM6 RIL Populations across six different environments (2012FY, 2012JP, 2013JP, 2014JP, 2014YC, and 2017JP). [file Table_5.XLSX]

## Sheet: Sheet1
Supplementary Table 5: Combined analysis of variance (ANOVA) for 100-Seed weight trait in ZM6 & LM6 RIL Populations across six different environments ( 2012FY, 2012JP, 2013JP, 2014JP, 2014YC, and 2017JP)
RIL	Source	DF	SS	MS	F-value	Pr > F
ZM6	Environment	5	1412.04	282.408	167.275	<.0001
	Genotype	125	3983.95	31.8716	18.8781	<.0001
	Environment * Genotype	625	2606.47	4.17035	2.47017	<.0001
	Error	1250	2108.67	1.68829
RIL	Source	DF	SS	MS	F-value	Pr > F
LM6	Environment	5	2894.88	578.977	222.594	<.0001
	Genotype	103	8527.61	82.7923	31.8304	<.0001
	Environment * Genotype	515	3702	7.25883	2.79073	<.0001
	Error	1030	3170.68	2.60105
