# Supplementary material for: Identification and Validation of Major QTLs, Epistatic Interactions, and Candidate Genes for Soybean Seed Shape and Weight Using Two Related RIL Populations
Source: Front Genet. 2021 May 28;12:666440. doi: 10.3389/fgene.2021.666440 (PMC8195344; doi:10.3389/fgene.2021.666440)
Supplement: Supplementary Table 6 — Correlation analysis among seven Seed size/Shape traits (SL, SW, ST, FI, SLT, SLW, SWT), and 100-seed weight (HSW). ∗ and ∗∗ represent significance at 5 and 1%, respectively. [file Table_6.XLSX]

## Sheet: Sheet1
Supplementary Table 6: Correlation analysis among seven seed size/shape traits (SL, SW, ST, FI, SLT, SLW, SWT), and 100-seed weight (HSW).
Correlations
LM6		SL	SW	ST	SLW	SLT	SWT	FI	HSW
	SL	1	.874**	.829**	.477**	.071*	-.571**	-.142**	.686**
	SW		1	.911**	.126**	-.257**	-.620**	-.344**	.703**
	ST			1	.137**	-.495**	-.803**	-.646**	.663**
	SLW				1	.615**	-.156**	.325**	.136**
	SLT					1	.681**	.945**	-.162**
	SWT						1	.882**	-.467**
	FI							1	-.219**
	HSW								1
ZM6		SL	SW	ST	SLW	SLT	SWT	FI	HSW
	SL	1	.849**	.789**	.469**	.094**	.469**	-.075*	.585**
	SW		1	.863**	-.067**	-.358**	-.512**	-.443**	.422**
	ST			1	0.049	-.534**	.201**	-.643**	.286**
	SLW				1	.605**	-.159**	.268**	0.044
	SLT					1	.696**	.945**	-.123**
	SWT						1	.892**	-.192**
	FI							1	-.130**
	HSW								1
**. Correlation is significant at the 0.01 level
*. Correlation is significant at the 0.05 level
