# Supplementary material for: Identification and Validation of Major QTLs, Epistatic Interactions, and Candidate Genes for Soybean Seed Shape and Weight Using Two Related RIL Populations
Source: Front Genet. 2021 May 28;12:666440. doi: 10.3389/fgene.2021.666440 (PMC8195344; doi:10.3389/fgene.2021.666440)
Supplement: Supplementary Table 7 — Main-effect quantitative trait loci (M-QTLs) identified for three seed-size traits (SL, SW, and ST in ZM6 and LM6 recombinant inbred line (RIL) populations across multiple environments and combined environment. [file Table_7.XLSX]

## Sheet: Sheet1
Supplementary Table 7: Main-effect quantitative trait loci (M-QTLs) identified for three seed-size traits (seed length (SL), seed width (SW), and seed thickness (ST) in ZM6 and LM6 recombinant inbred line (RIL) populations across multiple environments and combined environment.
Trait	QTLs a	Env b	Chr (LG)c	Pos (cM) d	Marker e	LOD f	Additive effect g	R² (%) h	physical range (bp) i	Confidence interval j	Ref k
Seed length (SL)	qSL-3-1LM6	2012FYLM6	3 (N)	16.81	bin243	5.609	0.142	13.8	2037264-2980527	13.1 - 17.3	New
	qSL-3-2LM6	CELM6	3 (N)	20.61	bin248	4.945	0.154	13.4	2980528-4609716	19.2 - 22.1	New
		2012JPLM6	3 (N)	20.61		5.027	0.152	13.1		18.9 - 23.2
	qSL-4-1ZM6	2014JPZM6	4 (C1)	46.91	bin420	5.772	0.146	14.8	5772731 -7220140	40.9 - 49.4	Salas et al. 2006
	qSL-4-2ZM6	2012JPZM6	4 (C1)	109.11	bin481	2.856	0.087	6.9	44742587 -47599194	101.7 - 120.5	Salas et al. 2006
	qSL-5-1LM6	CELM6	5 (A1)	74.81	bin526	2.749	0.112	7.1	35250129-37150201	73 - 78.1	New
		2012JPLM6	5 (A1)	77.91	bin529	2.508	0.102	9.5		71.5 - 82.7
	qSL-5-2ZM6	CEZM6	5 (A1)	98.51	bin594	2.669	0.069	5.6	41123959 -41421574	98.1 - 98.7	New
	qSL-6-1LM6	2012JPLM6	6 (C2)	8.01	bin570	2.914	0.109	6.3	332902-2453551	0.6 - 9.2	New
	qSL-7-1LM6	2017JPLM6	7 (M)	15.01	bin743	4.901	0.19	13.7	2566854-3534362	13.5 - 17.6	Hu et al. 2013; Salas et al. 2006
	qSL-7-2LM6	2017JPLM6	7 (M)	21.21	bin752	3.227	0.156	9.3	3952276-4681773	20.4 - 24.8	Hu et al. 2013; Salas et al. 2006
	qSL-8-1LM6	2012JPLM6	8 (A2)	42.81	bin898	3.49	0.13	8.7	10359045-11900876	40.7 - 43.8	New
	qSL-8-2ZM6	2017JPZM6	8 (A2)	173.61	bin1064	2.814	-0.127	6.7	44023066 -46248385	168.1 - 182	New
	qSL-9-1LM6	2017JPLM6	9 (K)	40.61	bin1015	3.542	0.161	9.8	4574586-5673326	39.2 - 44.8	New
	qSL-9-2ZM6	2017JPZM6	9 (K)	91.01	bin1175	3.199	0.128	7.3	37658474 -39301497	87 - 95	New
	qSL-10-1LM6	2012FYLM6	10 (O)	29.61	bin1158	5.729	0.147	14.7	7106686-32427352	29.3 - 30.4	New
		CELM6	10 (O)	29.61		3.283	0.123	8.6		29.3 - 30.4
		2012JPLM6	10 (O)	32.51	bin1141	4.05	0.134	10.2		30.1- 32.7
	qSL-10-2ZM6,LM6	2017JPZM6	10 (O)	94.11	bin1317	6.083	0.191	15.4	41454163 -43944243	91.2 - 96.5	Li et al. 2010
		2014JPLM6	10 (O)	102.01	bin1327	6.888	0.21	17.1		95.9 - 105.1
	qSL-11-1ZM6	CEZM6	11 (B1)	25.81	bin1376	3.162	-0.074	13.6	4172986-5499121	22.6 - 32.6	Salas et al. 2006
		2012JPZM6	11 (B1)	25.81		3.427	-0.095	16.2		22.1 - 32.4
		2014JPZM6	11 (B1)	25.81		4.814	-0.132	12.2		24.3 - 32.2
	qSL-13-1ZM6	CEZM6	13 (F)	73.41	bin1613	4.093	-0.09	9.8	25830321 -26274061	71.6 - 76.7	New
	qSL-14-1ZM6	2014JPZM6	14 (B2)	55.01	bin1767	3.118	-0.104	7.6	6038149 -9844637	48.5 - 65.3	New
	qSL-15-1LM6	2012FYLM6	15 (E)	55.11	bin1686	4.221	0.121	10.1	10549399-11852757	47.2 - 59.1	New
	qSL-15-2ZM6	CEZM6	15 (E)	79.81	bin1911	2.758	0.079	7.9	14845183 -16809115	76.4 - 82	New
	qSL-15-3ZM6	CEZM6	15 (E)	86.01	bin1919	2.923	0.081	8.3	17055818 -22381004	85.3 - 87.2	Salas et al. 2006
	qSL-15-4LM6	2017JPLM6	15 (E)	93.51	bin1732	2.78	0.144	7.5	43550216-48922105	89.3 - 96.8	New
	qSL-16-1ZM6	2012FYZM6	16 (J)	103.81	bin2043	3.39	0.081	8.8	33230294 -36231174	99.3 - 109	Li et al. 2010
	qSL-17-1LM6	2012FYLM6	17 (D2)	52.41	bin1873	2.827	0.101	6.8	9645326-12730018	48.2 - 64.5	New
	qSL-18-1LM6	2012FYLM6	18 (G)	1.91	bin1937	2.886	-0.098	5.8	1-1986002	0 - 5.1	New
	qSL-18-2LM6	2012FYLM6	18 (G)	15.81	bin1953	2.56	-0.091	5.2	2897174-3877201	12.3 - 19.6	New
	qSL-18-3LM6	CELM6	18 (G)	50.61	bin1986	4.143	0.139	11.1	10402371-48515821	46.2 - 52.6	New
		2017JPLM6	18 (G)	50.61		3.199	0.152	8.7		48.6 - 54
		2012FYLM6	18 (G)	50.71		5.081	0.138	12.3		49 - 53.2
	qSL-19-1ZM6	2012JPZM6	19 (L)	22.51	bin2365	2.523	-0.084	5.9	3057823 -4228050	21.5 - 26.6	New
	qSL-19-2LM6	2012FYLM6	19 (L)	97.61	bin2150	2.767	-0.091	5.6	45199095-47442734	90.7 - 99.6	Salas et al. 2006
	qSL-20-1ZM6	2014JPZM6	20 (I)	102.91	bin2594	2.727	0.095	6.6	44674226 -46166359	99.7 - 105.3	New
		2012FYZM6	20 (I)	103.91		3.279	0.078	8.7		101.2 - 107.4
Seed width (SW)	qSW-3-1LM6	2012FYLM6	3 (N)	55.51	bin291	3.064	0.08	6.8	36505855-37816436	50.4 - 58.8	New
	qSW-4-1LM6	2012FYLM6	4 (C1)	12.21	bin352	3.527	0.087	8	1798875-3276955	7 - 14.4	Salas et al. 2006
	qSW-4-2LM6	2012FYLM6	4 (C1)	19.21	bin361	3.805	0.085	8.5	3961378-4932558	18.2 - 20.7	Salas et al. 2006
	qSW-4-3LM6	2012FYLM6	4 (C1)	87.31	bin418	2.758	0.072	6.1	42710083-45127110	80.3 - 96.4	Hina et al. 2020; Salas et al. 2006
	qSW-4-4ZM6	2012JPZM6	4 (C1)	107.11	bin481	4.269	0.092	12.3	44935706 -46268468	104.5 - 111.6	Hina et al. 2020; Salas et al. 2006
	qSW-4-5ZM6	2012JPZM6	4 (C1)	116.91	bin487	2.571	0.07	7.3	46532973 -47013942	113 - 118	Salas et al. 2006
	qSW-6-1LM6	CELM6	6 (C2)	41.91	bin597	4.15	0.101	10.7	5980058-7210716	39.4 - 43.9	Moongkanna et al. 2011
	qSW-6-2ZM6	CEZM6	6 (C2)	100.41	bin691	2.719	-0.049	5.7	14755670 -16206843	96.9 - 105.6	New
	qSW-7-1LM6	2012JPLM6	7 (M)	15.01	bin743	2.621	0.07	5	2623263-3534362	13.9 - 17.6	Salas et al. 2006
	qSW-7-2ZM6	CEZM6	7 (M)	56.01	bin822	2.545	0.045	5.5	9514534 -16576013	48.8 - 66.5	New
	qSW-8-1LM6	2012JPLM6	8 (A2)	22.01	bin877	2.719	-0.078	5.2	3567635-7182635	12.5 - 28.3	New
	qSW-8-2LM6	2012JPLM6	8 (A2)	42.81	bin898	3.537	0.091	7.8	10395637-11900876	40.7 - 43.8	New
	qSW-8-3ZM6	2014JPZM6	8 (A2)	82.61	bin965	5.47	0.103	14.2	12320013 -14658758	77.7 - 84.8	New
	qSW-10-1LM6	CELM6	10 (O)	29.61	bin1158	3.121	0.087	8.2	7106686-9901438	29.3 - 30.4	New
	qSW-10-2ZM6	CEZM6	10 (O)	102.01	bin1327	4.017	0.059	8.7	43001036 -45660405	98.8 - 106.8	New
		2017JPZM6	10 (O)	102.01		2.615	0.076	14.2		96.5 - 105.1
		2012JPZM6	10 (O)	103.31	bin1328	4.18	0.092	11		98.8 - 106.8
		CEZM6	10 (O)	107.61	bin1337	2.508	0.048	10.6		103.8 - 112.5
	qSW-11-1LM6	2014JPLM6	11 (B1)	48.81	bin1268	2.593	0.1479	7.4	9414288-10885835	42.3-51.3	New
	qSW-11-2LM6	2012FYLM6	11 (B1)	103.51	bin1319	2.697	0.073	6	37149031-37773201	97.2 - 110.5	New
	qSW-13-1ZM6	2017JPZM6	13 (F)	61.71	bin1606	4.471	-0.1	10.6	23118543 -24985495	55.6 - 65.8	New
	qSW-13-2ZM6	2017JPZM6	13 (F)	68.41	bin1609	3.878	-0.096	9.5	24462577 -26065585	65.8 - 73	New
	qSW-13-3LM6	2012JPLM6	13 (F)	116.41	bin1516	2.515	0.076	5.8	38377697-40052337	114.4 - 122.6	New
	qSW-14-1ZM6	CEZM6	14 (B2)	28.71	bin1746	2.543	-0.043	4.9	3394443 -5194575	19.9 - 34.4	New
	qSW-14-2ZM6	2012FYZM6	14 (B2)	43.71	bin1762	4.293	-0.061	10.4	5834015 -9806587	42.2 - 49.8	New
		2014JPZM6	14 (B2)	54.21	bin1765	3.357	-0.082	11.4		43.7 - 63.8
	qSW-14-3ZM6	2017JPZM6	14 (B2)	111.01	bin1815	2.856	0.076	6.5	48135638 -49430121	110.1 - 115.4	New
	qSW-15-1LM6	2012JPLM6	15 (E)	1.81	bin1651	3.253	0.087	7.3	1984778-3039837	0.8 - 6.8	Salas et al. 2006
	qSW-15-2ZM6	2017JPZM6	15 (E)	86.01	bin1919	2.515	0.072	5.8	15984226 -19020939	81.8 - 86.4	Moongkanna et al. 2011; Salas et al. 2006
	qSW-16-1LM6	2012JPLM6	16 (J)	103.51	bin1825	3.277	0.088	7.5	35749828-36903411	101 - 108.6	Fang et al. 2017
		2012JPLM6	16 (J)	109.51	bin1831	2.743	0.08	6		105.6 - 109.7
	qSW-17-1LM6	CELM6	17 (D2)	27.11	bin1858	4.263	0.105	12.3	5399538-6682958	26.8 - 29.2	New
	qSW-17-2LM6	CELM6	17 (D2)	39.31	bin1867	6.697	0.13	18.3	6844412-9645325	32.9 - 41.4	New
		2014JPLM6	17 (D2)	39.81	bin1868	10.292	0.13	16.6		36.4 - 42.2
	qSW-17-3ZM6	2012FYZM6	17 (D2)	48.21	bin2099	4.135	0.059	10	6883854 -10193908	40.1 - 54.6	New
	qSW-19-1LM6	2014JPLM6	19 (L)	36.91	bin2090	3.835	0.181	11.5	25422555-33938611	35.7-40.6	New
		CELM6	19 (L)	37.31	bin2091	2.858	0.083	12.4		36.9 - 38.9
	qSW-19-2LM6	2014JPLM6	19 (L)	43.41	bin2102	4.145	0.184	12	33862092-36900674	40.6-44.5	New
		CELM6	19 (L)	46.61	bin2107	3.883	0.095	12.9		40.5 - 50.6
	qSW-19-3LM6	2014JPLM6	19 (L)	52.51	bin2111	3.031	0.157	9	36779990-37681392	50-54.6	New
	qSW-19-4ZM6	2012FYZM6	19 (L)	117.81	bin2439	4.347	-0.061	10.6	45888006 -48073893	112.3 - 121.7	New
	qSW-20-1ZM6	CEZM6	20 (I)	9.11	bin2465	3.826	-0.053	7.2	1 -1175869	0 - 10.4	New
	qSW-20-2LM6	2012JPLM6	20 (I)	28.21	bin2186	6.71	-0.126	16.3	2405401-5157136	24.5 - 31.9	New
Seed thickness (ST)	qST-2-1ZM6	2012FYZM6	2 (D1b)	39.71	bin155	4.343	0.064	11.4	5467310 -6435386	34.6 - 41.5	New
	qST-4-1LM6, ZM6	2012FYLM6	4 (C1)	25.91	bin366	3.655	0.097	11.3	4815028-6614789	22.8 - 36.9	Salas et al. 2006
		2014JPZM6	4 (C1)	35.81	bin414	2.53	0.069	6.4		30.7 - 39.8
	qST-5-1LM6	CELM6	5 (A1)	16.11	bin458	2.862	-0.092	8.4	3265176-7667819	15.3 - 22.3	New
	qST-6-1LM6	2012JPLM6	6 (C2)	8.01	bin570	2.667	0.083	7.2	738078-2453551	2.1 - 11	New
	qST-6-2LM6, ZM6	CELM6	6 (C2)	41.91	bin597	2.777	0.088	8.1	5980058-8400259	38.8 - 43.9	Salas et al. 2006
		2012FYZM6	6 (C2)	42.11	bin654	5.72	0.074	15.6		38.2 - 44.5
	qST-6-3ZM6	2012FYZM6	6 (C2)	48.51	bin663	4.575	0.067	12.8	8756879 -10497956	46.3 - 54.7	New
	qST-8-1LM6	2012JPLM6	8 (A2)	39.71	bin892	2.745	0.083	7.4	8363193-10633494	35.8 - 40.7	New
	qST-9-1LM6	2017JPLM6	9 (K)	60.21	bin1037	3.89	0.14	11.41	28522772 - 32402414	57.3-63.1	New
	qST-10-1LM6	CELM6	10 (O)	71.91	bin1194	2.793	0.096	8.2	42388580-44255602	71.4 - 76.2	New
	qST-10-2ZM6	2017JPZM6	10 (O)	94.11	bin1317	2.84	0.082	5.9	41454163 -42746582	91 - 96.5	New
	qST-10-3ZM6	2017JPZM6	10 (O)	102.01	bin1327	3.846	0.099	7.8	42746583 -43851626	98.1 - 103.3	New
	qST-11-1ZM6	2012JPZM6	11 (B1)	33.11	bin1381	3.26	-0.07	8.5	4735809 -5796479	25.7 - 34.5	New
	qST-11-2LM6	2014JPLM6	11 (B1)	53.41	bin1273	3.322	0.164	9.9	10699000-14825880	51.3-58.7	Hina et al. 2020
	qST-11-3LM6	2014JPLM6	11 (B1)	61.01	bin1280	2.71	0.16	9	14825881-16573379	60-63.3	New
	qST-13-1LM6	2012JPLM6	13 (F)	0.01	bin1448	2.732	-0.085	7.4	1-3729943	0 - 4.3	New
	qST-13-2ZM6	CEZM6	13 (F)	65.81	bin1608	3.915	-0.056	9	24392379 -26274061	62.7 - 67.4	New
		2017JPZM6	13 (F)	66.81		6.115	-0.125	13.4		65.8 - 71.3
		CEZM6	13 (F)	73.41	bin1613	3.868	-0.056	8.9		66.7 - 77.4
	qST-13-3LM6	2014JPLM6	13 (F)	87.41	bin1489	2.628	0.143	7.6	32011559-34171525	79.3-88.8	New
	qST-14-1ZM6	CEZM6	14 (B2)	106.51	bin1810	2.773	0.05	7.4	46990626 -48174925	104.2 - 110.6	New
		2017JPZM6	14 (B2)	106.51		3.522	0.091	7.2		101.8 - 110.1
	qST-16-1LM6	2012JPLM6	16 (J)	100.61	bin1824	3.527	0.096	11.5	33646093-36903411	97.8 - 102.5	Salas et al. 2006
		2014JPLM6	16 (J)	106.11	bin1827	3.199	0.09	8.7		100.3 - 109.7
		2012FYLM6	16 (J)	106.61	bin1828	3.342	0.09	19.7		101 - 109
	qST-17-1LM6	CELM6	17 (D2)	38.21	bin1865	2.806	0.091	8.2	7721556-10193908	37.4 - 39.3	New
		2012FYLM6	17 (D2)	39.81	bin1868	3.535	0.098	10.5		35.9 - 42.4
	qST-17-2LM6	2014JPLM6	17 (D2)	104.51	bin1918	3.379	-0.155	10	38478298-40080808	99.5-113.3	New
	qST-18-1LM6	2012FYLM6	18 (G)	67.01	bin2008	2.914	0.086	8.5	54141998-54789779	62.7 - 70	New
	qST-19-1LM6	2014JPLM6	19 (L)	47.61	bin2108	2.803	0.138	8	35951322-36900674	44.7-50.6	New
	qST-20-1ZM6	2012FYZM6	20 (I)	0.01	bin2461	3.058	-0.052	7.9	1 -1115156	0 - 2.8	Fang et al. 2017
		CEZM6	20 (I)	6.41	bin2463	4.977	-0.065	11.8		0 - 8.6
		2014JPZM6	20 (I)	6.61	bin2464	3.309	-0.081	13.7		0 - 8.6
	qST-20-2ZM6	CEZM6	20 (I)	17.11	bin2474	3.427	-0.056	8.7	1771534 -2285972	14.2 - 18.1	New
	qST-20-3LM6	2012JPLM6	20 (I)	31.91	bin2189	4.706	-0.113	13.4	3017686-26783234	30.7 - 33.9	New
	qST-20-4LM6	2012JPLM6	20 (I)	38.91	bin2199	3.8	-0.105	11.5	31460688-32838816	36.9 - 39.3	New
SL, seed length; SW, seed width; ST, seed thickness. a: QTLs detected in different environments at the same, adjacent, or overlapping marker intervals were considered the same QTL; b: environment; c: chromosome; d: position of the QTL; e: marker; f: the log of odds (LOD) value at the peak likelihood of the QTL; g: indicates additive effect; h: phenotypic variance (%) expressed by the QTL; i: phys…
