# Supplementary material for: Identification and Validation of Major QTLs, Epistatic Interactions, and Candidate Genes for Soybean Seed Shape and Weight Using Two Related RIL Populations
Source: Front Genet. 2021 May 28;12:666440. doi: 10.3389/fgene.2021.666440 (PMC8195344; doi:10.3389/fgene.2021.666440)
Supplement: Supplementary Table 8 — Main-effect quantitative trait loci (M-QTLs) identified for four seed-shape traits [Seed length/width ratio (SLW), Seed length thickness ratio (SLT), Seed width thickness ratio (SWT), and Flatness index (FI)] in ZM6 and LM6 recombinant inbred line (RIL) populations across multiple environments and combined environment. [file Table_8.XLSX]

## Sheet: Sheet1
Supplementary Table 8: Main-effect quantitative trait loci (M-QTLs) identified for four seed-size traits (Seed length width ratio (SLW), Seed length thickness ratio (SLT), Seed width thickness ratio (SWT), and Flatness index (FI) in ZM6 and LM6 recombinant inbred line (RIL) populations across multiple environments and combined environment.
Trait	QTLs a	Env b	Chr (LG)c	Pos (cM) d	Marker e	LOD f	Additive effect g	R² (%) h	physical range (bp) i	Confidence interval j	Ref k
Seed length width ratio (SLW)	qSLW-3-1LM6	2012FYLM6	3 (N)	3.31	bin231	3.292	0.012	9.1	453691-1160284	2.7 - 6.9	New
	qSLW-3-2LM6	2012FYLM6	3 (N)	13.51	bin240	3.859	0.012	10.5	1509548-3515594	11.1 - 19.6	New
		2012JPLM6	3 (N)	16.81	bin243	3.9	0.012	11.7		11.4 - 19.5
	qSLW-4-1ZM6	2014JPZM6	4 (C1)	12.51	bin395	2.869	0.013	7.9	2103555 -3740933	9 - 15.5	Salas et al. 2006
	qSLW-5-1LM6	2017JPLM6	5 (A1)	44.91	bin494	5.629	0.022	17.3	26894033-29201812	40.6 - 46.8	Li et al. 2010
	qSLW-5-2ZM6	CEZM6	5 (A1)	81.51	bin588	2.754	0.006	7	37064001 -38080409	80.5 - 85.3	New
	qSLW-5-3ZM6, LM6	CELM6	5 (A1)	93.91	bin600	8.23	0.01	18.9	39755592 -41186985	92.7 - 97.1	New
		2012JPZM6	5 (A1)	96.11	bin598	9.305	0.014	20.7		94.9 - 97.8
		2012FYZM6	5 (A1)	96.81	bin598	4.21	0.008	17.2		92.4 - 98.1
	qSLW-9-1LM6	2017JPLM6	9 (K)	72.71	bin1050	2.651	-0.014	7.6	34397787-36229348	70.6 - 74.3	New
	qSLW-9-2ZM6	CEZM6	9 (K)	83.81	bin1164	2.691	0.006	5.7	35676992 -37274611	77.3 - 84.7	New
	qSLW-9-3LM6, ZM6	2014JPLM6	9 (K)	85.61	bin1063	2.808	0.024	13.3	37064367-40158484	82.8 - 90.1	New
		CEZM6	9 (K)	89.51	bin1173	3.755	0.007	11.9		87 - 91
		2017JPZM6	9 (K)	92.81	bin1177	3.346	0.016	12.2		89 - 99
	qSLW-9-4LM6	2014JPLM6	9 (K)	100.51	bin1074	3.794	0.029	11.5	39347010-39824700	99.2 - 103.2	New
	qSLW-9-5LM6	2012JPLM6	9 (K)	125.81	bin1094	3.29	-0.012	8.3	42290609-43912025	120.6 - 130.2	New
	qSLW-10-1LM6	CELM6	10 (O)	8.41	bin1120	3.325	0.01	9.4	2517320-4000348	6.8 - 10.8	Salas et al. 2006
	qSLW-10-2ZM6	2017JPZM6	10 (O)	65.41	bin1288	3.351	0.016	8.3	29719070 -37840496	61.5 - 66.9	Hu et al. 2013
	qSLW-10-3ZM6	2017JPZM6	10 (O)	74.01	bin1297	2.71	0.014	6.8	38261712 -38739406	73 - 75.3	Hu et al. 2013
	qSLW-10-4ZM6	2014JPZM6	10 (O)	102.01	bin1327	3.296	0.015	9.1	43001036 -44226598	98.7 - 106	New
	qSLW-11-1LM6	CELM6	11 (B1)	68.81	bin1288	3.292	0.01	9.4	16711016-18989820	65.8 - 71.6	New
	qSLW-12-1LM6	2014JPLM6	12 (H)	63.31	bin1368	3.718	-0.024	11	8929112-11097152	61.6 - 64.2	New
	qSLW-13-1ZM6	2012FYZM6	13 (F)	21.11	bin1565	3.344	0.008	7.5	8850742 -11755873	19.2 - 30.9	Li et al. 2010; Salas et al. 2006
	qSLW-13-2ZM6	2014JPZM6	13 (F)	80.01	bin1615	2.667	0.013	7.3	25641180 -26904020	71.2 - 82.6	Fang et al. 2017
	qSLW-13-3LM6	2012FYLM6	13 (F)	87.41	bin1489	4.467	-0.014	12.2	32872062-34171525	83.5 - 88.8	Fang et al. 2017
	qSLW-13-4ZM6, LM6	CEZM6	13 (F)	109.11	bin1657	3.485	-0.006	17.5	33303067 -39562563	107.6 - 110.5	New
		2012FYZM6	13 (F)	113.91	bin1662	4.934	-0.01	11.1		108.1 - 117.4
		CELM6	13 (F)	113.01	bin1514	3.194	-0.01	13		107.7 - 117.5
		CEZM6	13 (F)	116.01	bin1664	4.248	-0.007	13.1		109.9 - 118.5
		2012JPZM6	13 (F)	116.01	bin1664	7.989	-0.013	17.3		108.5 - 118.5
	qSLW-14-1LM6	2014JPLM6	14 (B2)	36.81	bin1581	5.034	0.028	15.7	6162449-7751505	32.6 - 41	New
	qSLW-15-1LM6	2012JPLM6	15 (E)	27.31	bin1666	2.562	-0.012	12.4	3468251-7404018	17.8 - 28.9	New
		2017JPLM6	15 (E)	27.31	bin1666	2.502	-0.015	10.5		21 - 30.6
	qSLW-15-2ZM6	2012JPZM6	15 (E)	40.91	bin1861	2.645	0.007	5.2	7483914 -8723847	40.4 - 46.1	New
	qSLW-15-3LM6	2012JPLM6	15 (E)	44.81	bin1680	4.419	0.016	11.5	8625686 -10849716	42.7 - 47.9	New
		2014JPZM6	15 (E)	51.01	bin1873	2.975	0.007	15.8		46.1 - 57.8
	qSLW-15-4ZM6	2012FYZM6	15 (E)	59.31	bin1881	2.632	0.008	5.9	9014312 -11928918	47.9 - 62.2	New
	qSLW-15-5LM6	2014JPLM6	15 (E)	105.71	bin1736	2.825	-0.02	8.5	48842231-49446580	98.7 - 106.3	Salas et al. 2006
	qSLW-16-1ZM6	CEZM6	16 (J)	67.31	bin2007	4.68	0.007	9.9	26903205 -27655595	66.4 - 68.7	New
	qSLW-16-2ZM6	2012FYZM6	16 (J)	73.61	bin2019	2.521	0.007	5.1	26903205 -29717447	66.4 - 76.9	Fang et al. 2017
		CEZM6	16 (J)	73.61	bin2019	2.608	0.006	5.8		71.7 - 76.9
	qSLW-16-3ZM6	2012FYZM6	16 (J)	85.11	bin2025	2.664	0.007	5.4	29717448-31894274	81.1 - 92	Fang et al. 2017
		2012JPZM6	16 (J)	85.21	bin2025	2.864	0.007	5.6		78.1 - 89
	qSLW-17-1LM6	2012JPLM6	17 (D2)	17.21	bin1845	4.612	-0.014	12.1	2221062-4215124	12.7 - 20.1	New
	qSLW-17-2LM6	2012JPLM6	17 (D2)	29.11	bin1859	3.548	-0.012	10.5	5056922-6682958	26.5 - 29.2	New
	qSLW-20-1ZM6	CEZM6	20 (I)	0.01	bin2461	2.806	0.006	5.8	1 -1115156	0 - 6.7	Salas et al. 2006
		2012JPZM6	20 (I)	0.01	bin2461	2.784	0.007	5.5		0 - 8.6
Seed length thickness ratio (SLT)	qSLT-1-1ZM6	2012FYZM6	1 (D1a)	5.21	bin4	3.742	0.016	10.1	685522 -1730666	1.3 - 10.2	New
	qSLT-1-2ZM6	2012FYZM6	1 (D1a)	12.91	bin11	4.725	0.018	11.8	1730667 -3014518	11 - 18.6	New
	qSLT-1-3LM6	2012FYLM6	1 (D1a)	37.51	bin28	4.767	-0.027	12.4	4946300-34771420	33.3 - 39.3	New
		CELM6	1 (D1a)	37.51	bin28	5.707	-0.021	15.5		32.5 - 40.2
	qSLT-1-4LM6	CELM6	1 (D1a)	43.31	bin41	3.151	-0.015	9.1	35839194-43878247	41.4 - 45.3	New
	qSLT-1-5LM6	2012JPLM6	1 (D1a)	57.91	bin63	3.186	-0.018	8.1	48098726-49260229	55.1 - 61.8	New
	qSLT-3-1LM6	2017JPLM6	3 (N)	20.61	bin248	3.95	0.031	12.4	2980528-3874131	17.4 - 22.1	New
	qSLT-3-2ZM6	2014JPZM6	3 (N)	82.61	bin362	3.518	-0.025	9.7	44169477 -44840562	82.3 - 85.3	New
	qSLT-5-1ZM6	2014JPZM6	5 (A1)	56.31	bin557	4.137	0.022	10.1	32378596 -33913932	50.2 - 60.4	New
	qSLT-5-2ZM6	2012FYZM6	5 (A1)	84.61	bin590	2.628	0.014	6.8	37064001 -38080409	80.8 - 85.3	New
	qSLT-5-3ZM6	2012FYZM6	5 (A1)	92.31	bin604	4.61	0.018	11.6	38395223 -41079124	90.5 - 92.4	Salas et al. 2006
		CEZM6	5 (A1)	93.91	bin600	6.235	0.016	15.6		90.6 - 96.1
	qSLT-11-1LM6	CELM6	11 (B1)	70.61	bin1291	2.96	0.014	7.7	17145381-23469672	66.6 - 71.6	New
		2017JPLM6	11 (B1)	70.61	bin1291	2.992	0.028	9.3		66.1 - 72.8
	qSLT-11-2ZM6	2017JPZM6	11 (B1)	103.91	bin1446	2.684	0.024	7.9	32598301 -36448871	99.8 - 117.3	New
	qSLT-12-1ZM6	2012JPZM6	12 (H)	47.81	bin1502	2.745	0.015	6.9	8844839 -14259400	47.2 - 52.8	New
	qSLT-12-2ZM6	2014JPZM6	12 (H)	89.61	bin1546	2.899	-0.019	7.2	36511692 -37700679	81.9 - 91.3	New
	qSLT-13-1LM6	CELM6	13 (F)	104.81	bin1508	4.406	-0.017	11.7	36130973-37967245	103.1 - 109.7	New
		2014JPLM6	13 (F)	104.81	bin1508	2.736	-0.026	8.7		101.6 - 108.2
	qSLT-14-1LM6	2012FYLM6	14 (B2)	42.41	bin1586	4.027	-0.02	17.6	7643958-8498194	41.7 - 44.1	New
		2012JPLM6	14 (B2)	42.41	bin1586	6.156	-0.024	16.8		39.6 - 45.8
	qSLT-16-1LM6	2012FYLM6	16 (J)	73.91	bin1791	2.949	0.02	7.3	27987969-31959397	72 - 79.4	Fang et al. 2017
		CELM6	16 (J)	81.01	bin1802	2.799	0.014	7.2		78.8 - 87.8
	qSLT-17-1LM6	2014JPLM6	17 (D2)	70.21	bin1882	3.268	-0.027	9.5	12062472-15376139	65.1 - 73.8	new
	qSLT-17-2ZM6	CEZM6	17 (D2)	130.81	bin2177	3.833	0.013	9.1	40207655 -41672092	119.2 - 135.1	New
	qSLT-18-1LM6	2012JPLM6	18 (G)	7.11	bin1946	4.05	-0.02	10.5	1489011-2897173	5.4 - 10.3	New
	qSLT-19-1ZM6	2012JPZM6	19 (L)	19.31	bin2361	2.615	-0.015	6.2	1369506 -3523254	13.3 - 21.5	New
	qSLT-20-1ZM6	2012FYZM6	20 (I)	0.01	bin2461	3.344	0.015	11.2	1 -1115156	0 - 7.2	Fang et al. 2017
		2012JPZM6	20 (I)	0.01	bin2461	3.713	0.018	12.6		0 - 3.8
Seed width thickness ratio (SWT)	qSWT-1-1ZM6	2012FYZM6	1 (D1a)	13.91	bin12	4.3279	0.0107	11.2	1730667 -3014518	11 - 19.1	New
	qSWT-1-2LM6	2012FYLM6	1 (D1a)	37.51	bin28	4.26493	-0.0148	12	4946300-31583214	33 - 39.3	New
	qSWT-1-3ZM6	2014JPZM6	1 (D1a)	54.61	bin69	3.43323	0.0164	9.8	44428314 -46172885	53 - 55.8	New
	qSWT-1-4ZM6	2014JPZM6	1 (D1a)	61.81	bin71	3.64169	0.0165	10.2	46012724 -47996459	55.8 - 67.8	New
	qSWT-6-1ZM6	2012JPZM6	6 (C2)	39.01	bin651	3.10966	-0.0112	8	6107755 -8527771	34.8 - 44.9	Salas et al. 2006
	qSWT-7-1LM6	2014JPLM6	7 (M)	65.01	bin796	5.20955	-0.0111	15.7	15554063-16484357	64.4-69.6	New
	qSWT-8-1LM6	CELM6	8 (A2)	95.91	bin955	5.81976	0.0134	19.6	22627176-38764442	93 - 96.3	Salas et al. 2006
		2012JPLM6	8 (A2)	95.91	bin955	5.26602	0.0141	13.8		93.7 - 96.3
	qSWT-8-2LM6	CELM6	8 (A2)	103.71	bin969	4.35831	0.0139	16.4	40994805-41791227	101.7 - 106.7	New
	qSWT-8-3LM6	CELM6	8 (A2)	118.91	bin979	2.78393	-0.0083	7.5	41984838-45237843	114.1 - 123.5	New
	qSWT-11-1ZM6	2012JPZM6	11 (B1)	6.51	bin1361	3.21173	-0.0115	8.3	1526570 -3284838	4.7 - 15.7	New
	qSWT-11-2ZM6,LM6	2017JPLM6	11 (B1)	33.81	bin1256	5.35	0.027	17.9	5678184 -8996579	31.1 - 39.3	New
		2012FYZM6	11 (B1)	36.41	bin1386	2.60369	0.0086	9.8		34.5 - 42.7
		2012JPZM6	11 (B1)	37.51	bin1388	3.53963	0.0125	9.2		35.4 - 44.1
	qSWT-11-3ZM6	2017JPZM6	11 (B1)	90.21	bin1427	3.83279	0.0158	10.1	16816801 -18833234	87.6 - 95.3	New
	qSWT-12-1LM6	2012JPLM6	12 (H)	20.61	bin1351	3.00977	0.0105	7.5	3775719-4944626	19.1 - 28.7	New
	qSWT-13-1ZM6	CEZM6	13 (F)	118.41	bin1666	3.0836	0.0069	9.8	34122143 -36061368	112.1 - 129.4	New
		2012FYZM6	13 (F)	119.01	bin1668	4.10858	0.0107	10.7		116 - 122.3
		2014JPZM6	13 (F)	120.01	bin1669	3.89576	0.0168	10.2		116 - 129.4
	qSWT-13-2LM6	2014JPLM6	13 (F)	128.61	bin1527	3.09229	-0.0084	8.9	40468524-43244219	125.3-138.5	Fang et al. 2017
	qSWT-16-1LM6	2012FYLM6	16 (J)	47.61	bin1773	2.55157	0.011	6.9	5533390-6644275	41.4 - 48.6	New
	qSWT-17-1ZM6	CEZM6	17 (D2)	131.81	bin2177	4.63192	0.0089	12.5	40292892 -41672092	127 - 135.1	New
		2017JPZM6	17 (D2)	134.11	bin2179	4.58415	0.0172	12.2		124.4 - 135.1
	qSWT-18-1LM6	2014JPLM6	18 (G)	108.91	bin2057	2.68187	0.0079	7.8	60480006-61841261	105.7-109.5	New
	qSWT-19-1LM6	2014JPLM6	19 (L)	6.71	bin2066	4.86645	0.0111	14.7	1163984-2003196	5.8-11.1	New
	qSWT-19-2ZM6	CEZM6	19 (L)	122.81	bin2445	3.57438	0.0075	9.2	46604405 -48655260	118.1 - 126.7	New
	qSWT-19-3ZM6	2012FYZM6	19 (L)	132.21	bin2457	2.60586	0.0085	6.6	49376785 -49643417	131.3 - 132.6	New
Flatness index (FI)	qFI-1-1ZM6	2012FYZM6	1 (D1a)	4.21	bin4	3.978	0.013	11	1 -1826886	1.2 - 6.7	New
		CEZM6	1 (D1a)	6.71	bin5	2.532	0.009	9.2		0 - 11
	qFI-1-2ZM6, LM6	2012FYZM6	1 (D1a)	13.91	bin12	5.142	0.014	13.4	1730667 -3014518	11 - 18.8	New
		2012FYLM6	1 (D1a)	17.51	bin11	3.344	0.017	9.4		6.5 - 20.8
	qFI-1-3LM6	2012FYLM6	1 (D1a)	37.51	bin28	10.436	-0.033	31.5	7037345-35955471	35.9 - 38.8	New
		2012JPLM6	1 (D1a)	39.51	bin33	4.709	-0.014	22.5		38.5 - 41.4
	qFI-1-4ZM6, LM6	2012JPLM6	1 (D1a)	46.71	bin47	2.636	-0.012	7.6	31713383-47036603	45.3 - 49.8	New
		2014JPZM6	1 (D1a)	47.31	bin61	2.675	-0.014	6.3		44.7 - 53.6	New
	qFI-3-1LM6	CELM6	3 (N)	17.31	bin245	6.604	0.02	18.3	2037264-3396524	13.3 - 19.6	New
		2107JPLM6	3 (N)	17.31	bin245	3.59	0.023	11.4		13.6 - 17.4	New
	qFI-3-2LM6	2107JPLM6	3 (N)	23.71	bin251	3.175	0.022	10.1	3515595-6780840	22.1 - 30.3	New
	qFI-3-3ZM6	2012JPZM6	3 (N)	62.71	bin342	2.534	-0.015	10.3	39350119 -43806146	60.6 - 68.8	New
		2014JPZM6	3 (N)	71.51	bin352	4.584	-0.019	11.4		67.6 - 76.3	New
	qFI-5-1LM6	2014JPLM6	5 (A1)	0.01	bin474	2.641	0.017	7.5	1-1545414	0 - 4.6	New
	qFI-5-2ZM6	CEZM6	5 (A1)	92.31	bin604	2.71	0.009	16.7	38035798 -39949436	86.4 - 92.4	New
		2012FYZM6	5 (A1)	92.31	bin604	4.004	0.013	10.3		89.1 - 92.4	New
	qFI-8-1LM6	CELM6	8 (A2)	95.91	bin955	3.455	0.014	9	23019134-38764442	94.6 - 96.3	New
	qFI-8-2LM6	2014JPLM6	8 (A2)	108.31	bin971	2.669	0.016	7.5	41706759-42811468	106.5 - 114.5	New
	qFI-11-1LM6	CELM6	11 (B1)	70.61	bin1291	4.979	0.018	13.4	17145381-23469672	67.7 - 72.8	New
		2107JPLM6	11 (B1)	70.61	bin1291	3.151	0.022	9.9		66.3 - 72.8	New
	qFI-11-2ZM6	2107JPZM6	11 (B1)	103.91	bin1446	3.752	0.021	11	32598301 -35474037	99.8 - 108.7	New
	qFI-14-1LM6	CELM6	14 (B2)	39.51	bin1583	3.405	-0.014	18.8	6257201-8668367	32.9 - 45.4	New
		2012JPLM6	14 (B2)	42.41	bin1586	3.993	-0.015	11.4		40.5 - 47.3	New
	qFI-16-1LM6	2012FYLM6	16 (J)	70.61	bin1785	2.853	0.015	7.5	14663453-28582248	60.9 - 72.4	New
	qFI-17-1ZM6	CEZM6	17 (D2)	130.81	bin2177	3.377	0.011	8.4	40207655 -41672092	123.7 - 135.1	New
		2107JPZM6	17 (D2)	130.81	bin2177	2.812	0.016	7.4		119.1 - 132.7	New
	qFI-18-1LM6	2012JPLM6	18 (G)	8.01	bin1947	3.364	-0.014	11.5	1489011-2897173	5.1 - 10.3	New
	qFI-18-2LM6	2012JPLM6	18 (G)	17.11	bin1955	2.942	-0.013	8.4	2897174-3766367	13.3 - 18.1	New
	qFI-19-1ZM6	2014JPZM6	19 (L)	35.41	bin2380	3.965	0.017	10.6	5547709 -34807334	29.9 - 39.2	New
	qFI-19-2ZM6	2014JPZM6	19 (L)	43.21	bin2392	2.94	0.015	7.2	35932454 -36759425	42.3 - 46.5	New
	qFI-20-1ZM6	CEZM6	20 (I)	0.01	bin2461	3.672	0.011	19.2	1 -1115156	0 - 4.4	New
		2012FYZM6	20 (I)	0.01	bin2461	4.66	0.01	16.7		0 - 8.6	New
		2012JPZM6	20 (I)	0.01	bin2461	3.236	0.014	18.8		0 - 4.4	New
	qFI-20-2ZM6	2014JPZM6	20 (I)	56.91	bin2533	2.578	0.0143	6.7	36542128 -38017524	51.7 - 60.2	New
SLW, seed length-to-width; SLT, seed length-to-thickness; SWT, seed width-to-thickness ratios; FI, flatness index. a: QTLs detected in different environments at the same, adjacent, or overlapping marker intervals were considered the same QTL; b: environment; c: chromosome; d: position of the QTL; e: marker; f: the log of odds (LOD) value at the peak likelihood of the QTL; g: indicates additive ef…
