# Supplementary material for: Identification and Validation of Major QTLs, Epistatic Interactions, and Candidate Genes for Soybean Seed Shape and Weight Using Two Related RIL Populations
Source: Front Genet. 2021 May 28;12:666440. doi: 10.3389/fgene.2021.666440 (PMC8195344; doi:10.3389/fgene.2021.666440)
Supplement: Supplementary Table 9 — Main-effect quantitative trait loci (M-QTLs) identified for 100-Seed weight in ZM6 and LM6 recombinant inbred line (RIL) populations across multiple environments and combined environment. [file Table_9.XLSX]

## Sheet: Sheet1
Supplementary Table 9: Main-effect quantitative trait loci (M-QTLs) identified for 100-Seed weight in ZM6 and LM6 recombinant inbred line (RIL) populations across multiple environments and combined environment.
QTLs a	Env b	Chr (LG)c	Pos (cM) d	Marker e	LOD f	Additive effect g	R² (%) h	physical range (bp) i	Confidence interval j	Ref k
qHSW-2-1ZM6	2013JPZM6	2 (D1b)	125.41	bin235	3.071	0.548	7.3	43715440 -48227544	117.6 - 141.4	New
qHSW-3-1LM6	2014JPLM6	3 (N)	20.51	bin248	3.018	0.691	7	2980527-4237478	18.5 - 23.2	New
qHSW-3-2LM6	2014JPLM6	3 (N)	29.11	bin253	4.656	0.852	10.4	4237478-16255198	25.5 - 30.9	New
	2017JPLM6	3 (N)	30.11	bin254	2.743	0.816	9.7		23.7 - 34.4
qHSW-4-1LM6	CELM6	4 (C1)	11.61	bin351	3.566	0.677	9.5	1798874-3276955	5.2 - 14.4	New
	2012FYLM6	4 (C1)	11.61	bin351	5.831	0.896	14.6		6.1 - 14.4
qHSW-4-2LM6	2012FYLM6	4 (C1)	19.21	bin361	4.812	0.82	12.4	3961378-4932558	18.2 - 20.7	New
qHSW-4-3LM6, ZM6	2012JPLM6	4 (C1)	43.81	bin374	3.179	0.712	17.7	5600501 -8116383	42.7 - 45.8	Hacisalihoglu et al. 2018
	2014JPZM6	4 (C1)	46.91	bin420	2.515	0.379	15.3		39.6 - 57.7
	2014YCZM6	4 (C1)	47.91	bin420	4.879	0.578	13.1		43.7 - 52.1
qHSW-4-4LM6	CELM6	4 (C1)	53.51	bin380	3.488	0.681	9.5	8235609-9083813	52.9 - 55	Kato et al. 2014
	2012JPLM6	4 (C1)	53.51	bin380	2.832	0.663	6.9		51.2 - 54.8
qHSW-4-5LM6	CELM6	4 (C1)	65.51	bin396	4.391	0.747	11.7	18566056-38979735	65.1 - 67.9	Han et al. 2012
qHSW-4-6LM6	CELM6	4 (C1)	73.11	bin405	3.112	0.649	8.5	41006866-41361868	71.2 - 74.1	Han et al. 2012
qHSW-5-1LM6	2012FYLM6	5 (A1)	73.61	bin524	2.914	0.604	6.3	34584078-36908795	69.4 - 78.9	Han et al. 2012
qHSW-5-2LM6	2014JPLM6	5 (A1)	90.91	bin542	2.977	0.642	5.6	37150202-38870717	86.3 - 95.3	Han et al. 2012
qHSW-6-1LM6	2017JPLM6	6 (C2)	28.71	bin584	2.51	0.769	7.6	3196694-5866870	17.6 - 36.4	New
qHSW-6-2LM6	2012FYLM6	6 (C2)	67.91	bin615	4.71	0.834	12.1	8351109-13495188	63.3 - 76.4	New
	CELM6	6 (C2)	71.51	bin616	2.877	0.674	18.6		53.7 - 79.4
	2013JPLM6	6 (C2)	74.51	bin617	3.201	0.808	9.8		65.4 - 83
qHSW-6-3LM6	2012FYLM6	6 (C2)	122.11	bin662	3.444	-0.702	8.6	17499953-41423954	119.2 - 122.6	Funatsuki et al. 2005
	2013JPLM6	6 (C2)	122.61	bin663	3.416	-0.833	9.4		119.2 - 127
qHSW-7-1LM6	2012FYLM6	7 (M)	46.11	bin778	2.762	0.595	6	7895394-14030087	42 - 53.3	New
qHSW-7-2LM6	2012JPLM6	7 (M)	63.31	bin793	3.422	0.735	8.4	14942081-15770884	59.8 - 63.9	New
qHSW-7-3LM6	2012FYLM6	7 (M)	70.61	bin804	2.736	0.571	16	15980669-18711635	66.8 - 76	New
	2013JPLM6	7 (M)	70.61	bin804	4.645	0.932	12.8		69.6 - 72.8
qHSW-8-1LM6	2014JPLM6	8 (A2)	42.81	bin898	2.751	0.64	5.8	10359045-13297134	40.7 - 44.5	Han et al. 2012
qHSW-8-2ZM6	CEZM6	8 (A2)	73.81	bin959	2.955	0.336	6.1	11514160 -13630880	70.4 - 77.7	New
	2014JPZM6	8 (A2)	74.31	bin960	2.747	0.405	6.1		70.4 - 77.7
qHSW-8-3ZM6	CEZM6	8 (A2)	83.61	bin967	2.856	0.332	5.9	13630881 -14853570	82.1 - 89.2	New
	2014JPZM6	8 (A2)	83.61	bin967	4.512	0.51	9.8		83.1 - 86
qHSW-9-1ZM6	2017JPZM6	9 (K)	76.81	bin1160	3.32	0.604	13.8	33214128 -37274611	71.8 - 79.8	New
	2014YCZM6	9 (K)	77.51	bin1162	3.55	0.468	18.8		74 - 84.7
qHSW-10-1LM6	2012FYLM6	10 (O)	29.11	bin1157	3.65	0.725	9.2	6472828-9901438	26.1 - 29.3	New
	2014JPLM6	10 (O)	29.11	bin1157	4.986	0.883	11.1		27.3 - 29.3
	2013JPLM6	10 (O)	29.81	bin1155	4.271	0.912	12.1		27.4 - 30.4
qHSW-10-2LM6	2014JPLM6	10 (O)	36.01	bin1160	4.656	0.886	11.2	36643854-37614733	34.6 - 37.9	New
qHSW-10-3LM6	2012FYLM6	10 (O)	69.91	bin1190	2.643	0.605	12.8	41224904-42616936	62.7 - 71.3	Han et al. 2012
	2014JPLM6	10 (O)	70.81	bin1191	7.568	1.193	17.6		67.5 - 71.3
qHSWt-10-4LM6	2014JPLM6	10 (O)	77.81	bin1205	7.201	1.131	16.9	43914718-45959221	76.2 - 81.2	Han et al. 2012
qHSWt-10-5LM6	2014JPLM6	10 (O)	85.71	bin1210	5.598	0.969	13.6	45959222-46730773	83.7 - 87.5	Han et al. 2012
qHSWt-11-1ZM6	2014JPZM6	11 (B1)	30.21	bin1377	3.197	-0.455	7.7	4735809 -5355915	25.9 - 32.4	Khan et al. 2008
qHSWt-11-2ZM6	2014JPZM6	11 (B1)	38.51	bin1388	3.481	-0.467	7.9	5796480 -7678265	34.9 - 46.5	Khan et al. 2008
qHSWt-13-1ZM6	2017JPZM6	13 (F)	61.71	bin1606	4.167	-0.676	9.6	23118543 -26274061	57.7 - 70.4	New
	2013JPZM6	13 (F)	66.81	bin1608	5.201	-0.731	13		60.4 - 68.9
	CEZM6	13 (F)	70.01	bin1611	4.721	-0.434	10.2		62.8 - 76
qHSW-13-2ZM6	2014YCZM6	13 (F)	93.01	bin1637	2.58	-0.396	6.2	29541194 -30823863	92.2 - 94.5	New
qHSW-14-1LM6, ZM6	2012JPLM6	14 (B2)	94.81	bin1634	5.314	0.989	14.5	46771941-48267525	90.3 - 100.7	New
	2012JPZM6	14 (B2)	96.01	bin1804	5.207	0.564	13.2		95.6 - 96.5
qHSW-14-2ZM6	2012JPZM6	14 (B2)	106.51	bin1810	10.608	0.752	24.5	47302173 -48174925	104.9 - 108.6	New
	2017JPZM6	14 (B2)	106.51	bin1810	3.446	0.674	13.9		104.3 - 110.1
qHSW-14-3ZM6	2017JPZM6	14 (B2)	113.21	bin1818	2.688	0.607	9.8	48350927 -49462477	112.8 - 114.8	New
	2012JPZM6	14 (B2)	115.01	bin1823	4.899	0.546	12.5		113.2 - 115.6
qHSW-15-1LM6	CELM6	15 (E)	66.81	bin1695	2.632	0.614	7.5	12077284-13105819	64 - 68.5	Qi et al. 2011
	2012FYLM6	15 (E)	68.01	bin1697	2.552	0.607	6.5		65.7 - 68.5
qHSW-15-2LM6	CELM6	15 (E)	73.51	bin1701	4.567	0.813	12.9	13105819-14859364	69.2 - 78.1	Qi et al. 2011
	2012FYLM6	15 (E)	75.51	bin1702	3.322	0.693	8.4		68.5 - 80.3
	2012JPLM6	15 (E)	75.51	bin1702	5.412	1.003	14.3		72.4 - 77.9
qHSW-15-3ZM6	2012JPZM6	15 (E)	80.81	bin1911	5.073	0.498	10.5	15525668 -16861388	77.9 - 82.4	Qi et al. 2011
qHSW-15-4LM6, ZM6	2012JPLM6	15 (E)	85.61	bin1716	2.669	0.7	17.4	16099247-40074728	82.5 - 86.1	Xin et al. 2016
	CEZM6	15 (E)	86.01	bin1919	4.936	0.494	13.4		85.3 - 86.4
	2012FYZM6	15 (E)	86.01	bin1919	3.559	0.426	19.5		85.3 - 89.9
	2012JPZM6	15 (E)	86.01	bin1919	4.701	0.48	12.7		85.3 - 87.6
	2014JPZM6	15 (E)	86.01	bin1919	3.863	0.504	9.7		85.3 - 87.6
qHSW-15-5ZM6	2014JPZM6	15 (E)	95.01	bin1938	2.901	0.448	7.4	44055960 -45712819	94.5 - 95.4	New
qHSW-16-1ZM6	2013JPZM6	16 (J)	62.71	bin1999	3.236	0.554	7.7	7911898 -26464529	59.4 - 63.3	New
qHSW-16-2ZM6	2012JPZM6	16 (J)	93.81	bin2031	3.516	0.412	7.1	30410950 -33136427	87.9 - 95.4	New
qHSW-16-3LM6	2012JPLM6	16 (J)	100.61	bin1824	2.528	0.674	6.7	33646093-36095460	97.8 - 101	New
qHSW-16-4LM6	2012JPLM6	16 (J)	106.11	bin1827	4.458	0.862	11.3	36095461-36903411	104.1 - 109.7	New
qHSW-17-1LM6	2014YCLM6	17 (D2)	39.81	bin1868	6.326	1.242	18.1	8821968-12062471	39.3 - 47.1	Hoeck et al. 2003
	2012FYLM6	17 (D2)	49.41	bin1873	3.309	0.677	11.5		42.4 - 62.5
qHSW-18-1ZM6	2012JPZM6	18 (G)	124.21	bin2337	3.433	0.402	6.8	59269756 -61577061	119.1 - 125.6	New
qHSW-19-1LM6	2014JPLM6	19 (L)	44.51	bin2104	3.031	0.664	6.4	34882496-36900674	43.4 - 50.6	New
qHSW-19-2ZM6	2012FYZM6	19 (L)	117.81	bin2439	3.26	-0.384	7.5	45680441 -48655260	111.4 - 119.6	New
	2014JPZM6	19 (L)	117.81	bin2439	3.071	-0.39	5.8		112 - 124.5
qHSW-20-1ZM6	2012FYZM6	20 (I)	62.11	bin2541	3.025	0.362	6.9	37260164 -38538327	57.8 - 62.9	New
qHSW-20-2LM6	2014YCLM6	20 (I)	78.41	bin2238	3.957	0.929	10.8	38912363-40876984	72.8 - 83.8	Han et al. 2012
a: QTLs detected in different environments at the same, adjacent, or overlapping marker intervals were considered the same QTL; b: environment; c: chromosome; d: position of the QTL; e: marker; f: the log of odds (LOD) value at the peak likelihood of the QTL; g: indicates additive effect; h: phenotypic variance (%) expressed by the QTL; i: physical position of QTL; j: 1-LOD support confidence int…
