# Supplementary material for: Identification and Validation of Major QTLs, Epistatic Interactions, and Candidate Genes for Soybean Seed Shape and Weight Using Two Related RIL Populations
Source: Front Genet. 2021 May 28;12:666440. doi: 10.3389/fgene.2021.666440 (PMC8195344; doi:10.3389/fgene.2021.666440)
Supplement: Supplementary Table 10 — Twenty-Four QTL clusters detected in LM6 and ZM6 RIL populations across multiple environments. [file Table_10.XLSX]

## Sheet: Sheet1
Supplementary Table 10: Twenty Four QTL clusters detected in LM6 and ZM6 RIL populations across multiple environments
QTL Cluster Name	QTL Name	Chr(LG)_Bin Range	Physical Range (bp)	LOD	Add_effect	R² (%)
Cluster-01	qFI-1-2LM6,ZM6	Chr1( D1a)_bin28-bin33, LM6	4946300-35955471	10.436	-0.033	31.49
				3.709	-0.014	10.45
	qSLT-1-1LM6			4.767	-0.027	12.44
				5.707	-0.021	15.54
	qSWT-1-1LM6			4.265	-0.015	12.03
Cluster-03	qSLW-3-2 LM6	Chr3( N)_bin240 - bin251, LM6	1509548-6780840	3.859	0.012	10.52
	qSL-3-1LM6			5.609	0.142	13.77
	qFI-3-1LM6			6.604	0.02	18.33
	qHSW-3-1LM6			3.018	0.691	7.02
	qSLT-3-1LM6			3.95	0.031	12.4
	qSL-3-2LM6			4.945	0.154	13.38
	qFI-3-2LM6			3.175	0.022	10.13
Cluster-04.1	qHSW-4-1LM6	Chr4( C1)_bin351- bin352, LM6	1798874-3740933	3.566	0.677	9.51
				5.831	0.896	14.63
	qSW-4-1LM6			3.527	0.087	7.95
	qSLW-4-1ZM6	Chr4( C1)_Mark108783- Mark65214, ZM6		2.869	0.013	7.93
Cluster-04.2	qHSW-4-3LM6,ZM6	Chr4( C1_bin374 (LM6), Mark65214 (ZM6)	5600501 -8116383	3.179	0.712	7.72
				2.515	0.379	5.35
				4.879	0.578	13.12
	qSL-4-1ZM6			5.772	0.146	14.85
Cluster-05.1	qHSW-5-1LM6	Chr5( A1)_bin524 - bin542, LM6	34584078-38870717	2.914	0.604	6.33
	qSL-5-1LM6			2.749	0.112	7.12
				2.508	0.102	5.5
	qSLW-5-1ZM6	Chr5( A1)_Mark133961- Mark333579, ZM6		2.754	0.006	6.97
	qSLT-5-2ZM6			2.628	0.014	6.79
	qHSW-5-2LM6			2.977	0.642	5.59
Cluster-05.2	qSLT-5-3ZM6	Chr5( A1)_Mark255201- Mark342783, ZM6	39755592 -41421574	6.235	0.016	15.56
	qSLW-5-2ZM6			8.23	0.01	18.91
				9.305	0.014	20.69
				3.21	0.008	7.17
	qSL-5-2ZM6			2.669	0.069	5.64
Cluster-06	qSWT-6-1ZM6	6( C2)_Mark163878 - Mark206826, ZM6	5980058-8527771	3.11	-0.011	8.01
	qST-6-2LM6,ZM6			2.777	0.088	8.12
		6( C2)_bin597, LM6		5.72	0.074	15.63
	qSW-6-1LM6			4.15	0.101	10.74
Cluster-07	qSW-7-1ZM6	7( M)_Mark256459 - Mark301115, ZM6	9514534 -18711635	2.545	0.045	5.49
	qHSW-7-2LM6	7( M)_bin793-bin804, LM6		3.422	0.735	8.38
	qSWT-7-1LM6			5.21	-0.011	15.73
	qHSW-7-3LM6			2.736	0.571	5.97
				4.645	0.932	12.77
Cluster-08	qST-8-1LM6	8( A2)_bin892 - bin898, LM6	8363193-13297134	2.745	0.083	7.37
	qHSW-8-1LM6			2.751	0.64	5.79
	qSL-8-1LM6			3.49	0.13	8.74
	qSW-8-2LM6			3.537	0.091	7.77
Cluster-09	qSLW-9-1LM6	9( K)_bin1162 - bin1175, ZM6	33214128 -40158484	2.651	-0.014	7.62
	qHSW-9-1ZM6			3.32	0.604	7.84
				3.55	0.468	8.82
	qSLW-9-2ZM6			2.691	0.006	5.72
	qSLW-9-3LM6	9( K)_Mark191156 - Mark31914 LM6		2.808	-0.024	8.26
				3.755	0.007	7.86
				3.346	0.016	8.24
	qSL-9-1ZM6			3.199	0.128	7.34
Cluster-10.1	qHSW-10-1LM6	10( O)_Mark263551 - Mark3952950, LM6	6472828-9901438	3.65	0.725	9.19
				4.986	0.883	11.11
				4.271	0.912	12.11
	qSL-10-1LM6			5.729	0.147	14.73
				3.283	0.123	8.62
	qSW-10-1LM6			3.121	0.087	8.18
Cluster-10.2	qSLW-10-3ZM6	10( O)_bin1327 - bin1337, ZM6	42579540 -45660405	3.296	0.015	9.07
	qSL-10-2ZM6			6.888	0.21	17.15
	qST-10-2ZM6			3.846	0.099	7.85
	qSW-10-2ZM6			4.017	0.059	8.71
				2.615	0.076	6.02
				4.18	0.092	11.05
				2.508	0.048	5.59
Cluster-11	qSL-11-1ZM6	11( B1)_Mark160349 - Mark50317, ZM6	4172986 -5796479	3.162	-0.074	6.62
				3.427	-0.095	8.22
				4.814	-0.132	12.15
	qHSW-11-1ZM6			3.197	-0.455	7.69
	qST-11-1ZM6			3.26	-0.07	8.5
Cluster-13	qHSW-13-1ZM6	13( F)_bin1606 - bin1613, ZM6	23118543 -26274061	4.167	-0.676	9.61
				5.201	-0.731	13.05
				4.721	-0.434	10.15
	qSW-13-1ZM6			4.471	-0.1	10.61
	qST-13-2ZM6			3.915	-0.056	8.97
				6.115	-0.125	13.43
				3.868	-0.056	8.85
	qSW-13-2ZM6			3.878	-0.096	9.47
	qSL-13-1ZM6			4.093	-0.09	9.79
Cluster-14.1	qSLW-14-1LM6	14( B2)_Mark55296 - Mark95539, LM6	5834015 -9844637	5.034	0.028	15.68
	qFI-14-1LM6			3.405	-0.014	8.81
				3.993	-0.015	11.36
	qSLT-14-1LM6			3.027	-0.02	7.55
				6.156	-0.024	16.82
	qSW-14-2ZM6	14( B2)_bin1762 - bin1767, ZM6		4.293	-0.061	10.4
				3.357	-0.082	8.35
	qSL-14-1ZM6			3.118	-0.104	7.56
Cluster-14.2	qHSW-14-2ZM6	14( B2)_bin1810 - bin1823, ZM6	46990626 -49462477	10.608	0.752	24.47
				3.446	0.674	9.89
	qST-14-1ZM6			2.773	0.05	7.4
				3.522	0.091	7.17
	qSW-14-3ZM6			2.856	0.076	6.46
	qHSW-14-3ZM6			2.688	0.607	7.81
				4.899	0.546	12.49
Cluster-15	qHSW-15-4ZM6, LM6	15( E)_bin1716 LM6	16099247-40074728	2.669	0.7	7.37
				4.936	0.494	13.42
		15( E)_Mark605795, ZM6		3.559	0.426	9.49
				4.701	0.48	9.73
				3.863	0.504	9.74
	qSL-15-2ZM6			2.923	0.081	8.32
	qSW-15-1ZM6			2.515	0.072	5.77
Cluster-16.1	qFI-16-1LM6	16( J)_Mark124297 - Mark95539, ZM6	14663453-30273757	2.853	0.015	7.47
	qSLW-16-1ZM6			4.68	0.007	9.95
	qSLW-16-2ZM6	16( J)_bin1785 -bin1791 LM6		2.521	0.007	5.07
				2.608	0.006	5.76
	qSLT-16-1LM6			2.949	0.02	7.33
Cluster-16.2	qHSW-16-1LM6	16( J)_bin1824 - bin1831, LM6	33230294 -36903411	2.528	0.674	6.67
	qST-16-1LM6			3.527	0.096	9.54
				3.199	0.09	8.72
				3.342	0.09	9.66
	qSW-16-1LM6			3.277	0.088	7.48
				2.743	0.08	5.96
	qSL-16-1ZM6			3.39	0.081	8.76
	qHSW-16-2LM6			4.458	0.862	11.26
Cluster-17.1	qST-17-1LM6	17( D2)_bin1865 - bin1873 LM6	6883854-12730018	2.806	0.091	8.19
				3.535	0.098	10.51
	qSW-17-2LM6			6.697	0.13	18.3
				6.992	0.13	16.59
	qHSW-17-1LM6			6.326	1.242	18.07
	qSW-17-3ZM6			4.135	0.059	10
	qHSW-17-2LM6			3.309	0.677	8.48
	qSL-17-1LM6			2.827	0.101	6.8
Cluster-17.2	qFI-17-1ZM6	17( D2)_Mark63624 - Mark107997 ZM6	33862092-41672092	3.377	0.011	8.36
				2.812	0.016	7.36
	qSLT-17-1ZM6			3.833	0.013	9.11
	qSWT-17-1ZM6			4.632	0.009	12.5
				4.584	0.017	12.19
Cluster-19.1	qFI-19-2ZM6	19( L)_Mark507432 - Mark97596 LM6	34882496-36900674	2.94	0.015	7.23
	qSW-19-2LM6			4.145	0.184	11.98
				3.883	0.095	9.87
	qHSW-19-1LM6			3.031	0.664	6.35
	qST-19-1LM6			2.803	0.138	8.03
Cluster-19.2	qHSW-19-2ZM6	19( L)_bin2439 - bin2445 ZM6	46604405 -48655260	3.26	-0.384	7.53
				3.071	-0.39	5.8
	qSW-19-4ZM6			4.347	-0.061	10.59
	qSWT-19-2ZM6			3.574	0.008	9.24
Cluster-20	qFI-20-1ZM6	20( I)_bin2461 - bin2465 LM6	1 -1175869	3.672	0.011	9.24
				2.66	0.01	6.66
				3.236	0.014	8.79
	qSLT-20-1ZM6			3.344	0.015	8.17
				3.713	0.018	9.59
	qSLW-20-1ZM6			2.806	0.006	5.84
				2.784	0.007	5.5
	qST-20-1ZM6			3.058	-0.052	7.9
				4.977	-0.065	11.84
				3.309	-0.081	8.66
	qSW-20-1ZM6			3.826	-0.053	7.19
