# Supplementary material for: Identification and Validation of Major QTLs, Epistatic Interactions, and Candidate Genes for Soybean Seed Shape and Weight Using Two Related RIL Populations
Source: Front Genet. 2021 May 28;12:666440. doi: 10.3389/fgene.2021.666440 (PMC8195344; doi:10.3389/fgene.2021.666440)
Supplement: Supplementary Table 11 — Model genes within Cluster-03, Cluster-04.1, Cluster-05.1, Cluster-07, Cluster-09, Cluster-17.1, and Cluster-19.1 regions. [file Table_11.XLSX]

## Sheet: Sheet1
Supplementary Table 11: Model genes within Cluster-03, Cluster-04.1, Cluster-05.1, Cluster-07, Cluster-09, Cluster-17.1, and Cluster-19.1 regions
(1) GlymaID from Gmax version 1.1 release. For more information see http://phytozome.jgi.doe.gov/pz/portal.html#!info?alias=Org_Gmax. Only primary proteins were analyzed.
(2) Top Uniref100 BlastP Hit. Match determined via BLASTP of Glyma1.1 primary proteins against Uniref100 (version 11/26/2012). Minimum e-value score E<10-6 required. Percent coverage determined by dividing the top high scoring pair length by predicted protein length.
(3) Top Descriptive Uniref100 Blastp Hit (3). The BLAST report generated above (2) was parsed to eliminate uninformative hits. Hits including the words uncharacterized, putative, related, predicted, orf, expressed or containing Arabidopsis or Rice gene identifiers (AtXgXXXXX, OsXXgXXXXX) were ignored. Minimum e-value score E<10-6 required. Percent coverage determined by dividing the top high scor…
(4) Top TAIR10 Blastp Hit (4). Match determined via BLASTP of Glyma1.1 primary proteins against Arabidopsis thaliana proteins (TAIR10). Minimum e-value score E<10-6 required. Percent coverage determined by dividing the top high scoring pair length by predicted protein length.
(5) Gene Ontology Biological Process. GO Biological Process terms were assigned to each GlymaID using the GO terms associated with the Top TAIR10 Blastp Hit (4). The annotation information was obtained from TAIR v 10.
(6) Gene Ontology Molecular Function. GO Molecular Function terms were assigned to each GlymaID using the GO terms associated with the Top TAIR10 Blastp Hit (4). The annotation information was obtained from TAIR v 10.
(7) Gene Ontology Cellular Component. GO Cellular Component terms were assigned to each GlymaID using the GO terms associated with the Top TAIR10 Blastp Hit (4). The annotation information was obtained from TAIR v 10.
(8) PFAM IDs assigned by Phytozome. For more information see http://phytozome.jgi.doe.gov/pz/portal.html#!info?alias=Org_Gmax.
(9) PANTHER IDs assigned by Phytozome. For more information see http://phytozome.jgi.doe.gov/pz/portal.html#!info?alias=Org_Gmax.
(10) KOG IDs assigned by Phytozome. For more information see http://phytozome.jgi.doe.gov/pz/portal.html#!info?alias=Org_Gmax.
(11) EC IDs assigned by Phytozome. For more information see http://phytozome.jgi.doe.gov/pz/portal.html#!info?alias=Org_Gmax.
(12) KO IDs assigned by Phytozome. For more information see http://phytozome.jgi.doe.gov/pz/portal.html#!info?alias=Org_Gmax.
Cluster 03
Glyma 1.1 ID (1)	Protein Length (AA)	Top Uniref100 Blastp Hit (2)	E-value (E<10-6)	% Coverage	Top Descriptive Uniref100 Blastp Hit (3)	E-value (E<10-6)	% Coverage	Top TAIR10 Blastp Hit (4)	E-value (E<10-6)	Coverage	Gene Ontology Biological Process IDs (5)	Gene Ontology Biological Process Descriptions	Gene Ontology Molecular Function Descriptions	Gene Ontology Cellular Component Descriptions	PFAM IDs (8)	PFAM_Descriptions	Panther IDs (9)	Panther_Descriptions	KOG IDs (10)	KOG_Desctiptions	EC IDs (11)	EC_Descriptions	KO IDs (12)	KO_Descriptions
Glyma03g01750	150	UniRef100_C6SZA1 Uncharacterized protein n=2 Tax=Glycine max RepID=C6SZA1_SOYBN	5e-105	99.33	UniRef100_G7LCN6 Elicitor-responsive protein n=1 Tax=Medicago truncatula RepID=G7LCN6_MEDTR	2e-75	99.33	AT1G63220.1 | Symbols: | Calcium-dependent lipid-binding (CaLB domain) family protein | chr1:23449017-23450244 FORWARD LENGTH=147	6e-59	99.33	GO:0008150	biological process	molecular function	cytoplasm	PF00168	C2 domain	PTHR26357 PTHR26357:SF5	FAMILY NOT NAMED;	KOG1030	Predicted_Ca2+-dependent_phospholipid-binding_protein	NA	NA	NA	NA
Glyma03g01760	198	UniRef100_I1JKD1 Uncharacterized protein n=1 Tax=Glycine max RepID=I1JKD1_SOYBN	2e-103	76.77	UniRef100_B9RDM2 Acyl-CoA thioesterase, putative n=1 Tax=Ricinus communis RepID=B9RDM2_RICCO	4e-34	48.99	AT3G61200.1 | Symbols: | Thioesterase superfamily protein | chr3:22657599-22658350 REVERSE LENGTH=188	1e-28	48.99	GO:0008150	biological process	hydrolase activity, acting on ester bonds; acyl-CoA hydrolase activity	nucleus; peroxisome	PF03061	Thioesterase superfamily	PTHR21660	THIOESTERASE SUPERFAMILY MEMBER-RELATED	NA	NA	NA	NA	NA	NA
Glyma03g01770	373	UniRef100_I1JKD2 Uncharacterized protein n=1 Tax=Glycine max RepID=I1JKD2_SOYBN	0	99.73	UniRef100_B9RDL9 Cell division protein ftsy, putative n=1 Tax=Ricinus communis RepID=B9RDL9_RICCO	0	98.12	AT2G45770.1 | Symbols: CPFTSY, FRD4 | signal recognition particle receptor protein, chloroplast (FTSY) | chr2:18851248-18853402 FORWARD LENGTH=366	0	99.46	GO:0006364 GO:0006605 GO:0006614 GO:0009772 GO:0009902 GO:0010027 GO:0010207 GO:0010267 GO:0019288 GO:0034660 GO:0035196 GO:0035304 GO:0042793 GO:0045038 GO:0045893 GO:0051607	rRNA processing; protein targeting; SRP-dependent cotranslational protein targeting to membrane; photosynthetic electron transport in photosystem II; chloroplast relocation; thylakoid membrane organization; photosystem II assembly; production of ta-siRNAs involved in RNA interference; isopentenyl diphosphate biosynthetic process, mevalonate-independent pathway; ncRNA metabolic process; production…	nucleotide binding; protein binding; GTP binding; nucleoside-triphosphatase activity	signal recognition particle, endoplasmic reticulum targeting; chloroplast; chloroplast thylakoid	PF02881 PF00448	SRP54-type protein, helical bundle domain; SRP54-type protein, GTPase domain	PTHR11564 PTHR11564:SF10	GTPASE CONTAINING FAMILY OF SIGNAL RECOGNITION PARTICLE PROTEINS; SUBFAMILY NOT NAMED	NA	NA	NA	NA	K03110	fused_signal_recognition_particle_receptor
Glyma03g01790	181	UniRef100_I1JKD5 Uncharacterized protein n=1 Tax=Glycine max RepID=I1JKD5_SOYBN	2e-128	99.45	UniRef100_H9DXV8 BAP1 n=1 Tax=Vitis vinifera RepID=H9DXV8_VITVI	2e-46	71.27	AT2G45760.1 | Symbols: BAP2, BAL | BON association protein 2 | chr2:18847125-18847748 REVERSE LENGTH=207	9e-35	98.9	GO:0008150 GO:0009627 GO:0009693 GO:0009697	biological process; systemic acquired resistance; ethylene biosynthetic process; salicylic acid biosynthetic process	molecular function	cellular component	PF00168	C2 domain	NA	NA	NA	NA	NA	NA	NA	NA
Glyma03g01800	186	UniRef100_I1JKD6 Uncharacterized protein n=1 Tax=Glycine max RepID=I1JKD6_SOYBN	6e-124	94.62	UniRef100_H9DXV8 BAP1 n=1 Tax=Vitis vinifera RepID=H9DXV8_VITVI	2e-22	95.7	AT2G45760.1 | Symbols: BAP2, BAL | BON association protein 2 | chr2:18847125-18847748 REVERSE LENGTH=207	7e-16	75.27	GO:0008150 GO:0009627 GO:0009693 GO:0009697	biological process; systemic acquired resistance; ethylene biosynthetic process; salicylic acid biosynthetic process	molecular function	cellular component	NA	NA	NA	NA	NA	NA	NA	NA	NA	NA
Glyma03g01820	175	UniRef100_I1JKD7 Uncharacterized protein n=1 Tax=Glycine max RepID=I1JKD7_SOYBN	3e-125	99.43	UniRef100_H9DXV8 BAP1 n=1 Tax=Vitis vinifera RepID=H9DXV8_VITVI	2e-27	98.86	AT2G45760.1 | Symbols: BAP2, BAL | BON association protein 2 | chr2:18847125-18847748 REVERSE LENGTH=207	7e-12	70.86	GO:0008150 GO:0009627 GO:0009693 GO:0009697	biological process; systemic acquired resistance; ethylene biosynthetic process; salicylic acid biosynthetic process	molecular function	cellular component	NA	NA	NA	NA	NA	NA	NA	NA	NA	NA
Glyma03g01830	192	UniRef100_I1JKD8 Uncharacterized protein n=1 Tax=Glycine max RepID=I1JKD8_SOYBN	8e-122	99.48	UniRef100_H9DXV8 BAP1 n=1 Tax=Vitis vinifera RepID=H9DXV8_VITVI	1e-21	67.19	NA	NA	NA	NA	NA	NA	NA	PF00168	C2 domain	NA	NA	NA	NA	NA	NA	NA	NA
Glyma03g01840	185	UniRef100_I1JKD9 Uncharacterized protein n=1 Tax=Glycine max RepID=I1JKD9_SOYBN	7e-133	99.46	UniRef100_H9DXV8 BAP1 n=1 Tax=Vitis vinifera RepID=H9DXV8_VITVI	3e-24	69.73	AT2G45760.1 | Symbols: BAP2, BAL | BON association protein 2 | chr2:18847125-18847748 REVERSE LENGTH=207	4e-13	69.73	GO:0008150 GO:0009627 GO:0009693 GO:0009697	biological process; systemic acquired resistance; ethylene biosynthetic process; salicylic acid biosynthetic process	molecular function	cellular component	PF00168	C2 domain	NA	NA	NA	NA	NA	NA	NA	NA
Glyma03g01850	471	UniRef100_I1JKE0 Uncharacterized protein n=1 Tax=Glycine max RepID=I1JKE0_SOYBN	0	99.79	UniRef100_Q53VM1 Ser/Thr protein kinase n=1 Tax=Lotus japonicus RepID=Q53VM1_LOTJA	0	99.79	AT4G00720.1 | Symbols: ATSK32, ASKTHETA, SK32 | shaggy-like protein kinase 32 | chr4:294116-297002 REVERSE LENGTH=472	0	99.79	GO:0006468 GO:0009741 GO:0046777	protein phosphorylation; response to brassinosteroid stimulus; protein autophosphorylation	protein kinase activity; protein serine/threonine kinase activity; protein tyrosine kinase activity; ATP binding; kinase activity; transferase activity, transferring phosphorus-containing groups	nucleus; cytosol	PF00069	Protein kinase domain	PTHR24057	GLYCOGEN SYNTHASE KINASE-3 ALPHA	KOG0658	Glycogen_synthase_kinase-3	2.7.1.-	Phosphotransferases_with_an_alcohol_group_as_acceptor	K00924	phosphatidylinositol-4-phosphate_3-kinase_[EC:2.7.1.154]
Glyma03g01860	836	UniRef100_I1JKE1 Uncharacterized protein n=1 Tax=Glycine max RepID=I1JKE1_SOYBN	0	99.88	UniRef100_B9RDL2 Homeobox protein, putative n=1 Tax=Ricinus communis RepID=B9RDL2_RICCO	0	99.88	AT4G00730.1 | Symbols: ANL2, AHDP | Homeobox-leucine zipper family protein / lipid-binding START domain-containing protein | chr4:299741-304103 REVERSE LENGTH=802	0	99.88	GO:0006473 GO:0042335 GO:0043481 GO:0048364 GO:0048765	protein acetylation; cuticle development; anthocyanin accumulation in tissues in response to UV light; root development; root hair cell differentiation	sequence-specific DNA binding transcription factor activity; sequence-specific DNA binding	nucleus	PF01852 PF00046	START domain; Homeobox domain	PTHR24325 PTHR24325:SF193	FAMILY NOT NAMED;	KOG0483	Transcription_factor_HEX,_contains_HOX_and_HALZ_domains	NA	NA	K09338	homeobox-leucine_zipper_protein
Glyma03g01870	598	UniRef100_I1JKE2 Uncharacterized protein n=1 Tax=Glycine max RepID=I1JKE2_SOYBN	0	99.83	UniRef100_Q93W95 Probable methyltransferase PMT13 n=1 Tax=Arabidopsis thaliana RepID=PMTD_ARATH	0	99.67	AT4G00740.1 | Symbols: | S-adenosyl-L-methionine-dependent methyltransferases superfamily protein | chr4:307815-310298 REVERSE LENGTH=600	0	99.67	GO:0052546	cell wall pectin metabolic process	methyltransferase activity; S-adenosylmethionine-dependent methyltransferase activity	endosome; Golgi apparatus; trans-Golgi network; integral to membrane	PF03141	Putative methyltransferase	PTHR10108 PTHR10108:SF58	METHYLTRANSFERASE; DEHYDRATION-RESPONSIVE PROTEIN-RELATED	NA	NA	NA	NA	NA	NA
Glyma03g01880	445	UniRef100_I1JKE3 Uncharacterized protein n=1 Tax=Glycine max RepID=I1JKE3_SOYBN	0	99.78	UniRef100_B9RDL0 Cop9 signalosome complex subunit, putative n=1 Tax=Ricinus communis RepID=B9RDL0_RICCO	0	97.08	AT3G61140.1 | Symbols: FUS6, ATFUS6, CSN1, COP11, EMB78, ATSK31, SK31 | 26S proteasome, regulatory subunit Rpn7;Proteasome component (PCI) domain | chr3:22626335-22628895 FORWARD LENGTH=441	0	99.78	GO:0000003 GO:0000085 GO:0000338 GO:0006325 GO:0006461 GO:0006972 GO:0007062 GO:0007131 GO:0009640 GO:0009646 GO:0009651 GO:0009793 GO:0009845 GO:0009880 GO:0009909 GO:0009933 GO:0010072 GO:0010090 GO:0010162 GO:0010182 GO:0010228 GO:0010388 GO:0010431 GO:0010564 GO:0010638 GO:0016567 GO:0016571 GO:0016579 GO:0019915 GO:0033044 GO:0045595 GO:0045893 GO:0048366 GO:0048825 GO:0050826 GO:0051301	reproduction; G2 phase of mitotic cell cycle; protein deneddylation; chromatin organization; protein complex assembly; hyperosmotic response; sister chromatid cohesion; reciprocal meiotic recombination; photomorphogenesis; response to absence of light; response to salt stress; embryo development ending in seed dormancy; seed germination; embryonic pattern specification; regulation of flower devel…	protein binding	nucleus; cytosol; signalosome	PF10602 PF01399	26S proteasome subunit RPN7; PCI domain	PTHR14145 PTHR14145:SF2	26S PROTESOME SUBUNIT 6; COP9 SIGNALOSOME COMPLEX SUBUNIT 1	KOG0686	COP9_signalosome,_subunit_CSN1	NA	NA	K12175	COP9_signalosome_complex_subunit_1
Glyma03g01900	282	UniRef100_I1JKE5 Uncharacterized protein n=1 Tax=Glycine max RepID=I1JKE5_SOYBN	0	99.65	UniRef100_B9IC61 F-box family protein n=1 Tax=Populus trichocarpa RepID=B9IC61_POPTR	2e-149	99.65	AT3G61060.1 | Symbols: AtPP2-A13, PP2-A13 | phloem protein 2-A13 | chr3:22603166-22604336 FORWARD LENGTH=290	8e-125	92.91	GO:0006499 GO:0009611 GO:0009744 GO:0009750	N-terminal protein myristoylation; response to wounding; response to sucrose stimulus; response to fructose stimulus	protein binding; carbohydrate binding	nucleus	NA	NA	NA	NA	NA	NA	NA	NA	NA	NA
Glyma03g01910	566	UniRef100_I1JKE7 Uncharacterized protein n=1 Tax=Glycine max RepID=I1JKE7_SOYBN	0	99.82	UniRef100_G8DCY0 Armadillo n=1 Tax=Phaseolus vulgaris RepID=G8DCY0_PHAVU	0	97.35	AT2G45720.2 | Symbols: | ARM repeat superfamily protein | chr2:18834468-18836129 FORWARD LENGTH=553	0	96.64	GO:0008150 GO:0010413 GO:0045492	biological process; glucuronoxylan metabolic process; xylan biosynthetic process	NA	NA	PF00514	Armadillo/beta-catenin-like repeat	PTHR23315 PTHR23315:SF29	BETA CATENIN-RELATED ARMADILLO REPEAT-CONTAINING; ARMADILLO/BETA-CATENIN REPEAT FAMILY PROTEIN	NA	NA	NA	NA	NA	NA
Glyma03g01920	253	UniRef100_I1JKE8 Uncharacterized protein n=1 Tax=Glycine max RepID=I1JKE8_SOYBN	5e-177	99.6	UniRef100_Q6R4Q7 Splicing factor-like protein n=1 Tax=Vitis riparia RepID=Q6R4Q7_VITRI	2e-107	99.6	AT5G52040.2 | Symbols: ATRSP41, RS41, At-RS41 | RNA-binding (RRM/RBD/RNP motifs) family protein | chr5:21131081-21133318 FORWARD LENGTH=357	2e-92	99.21	GO:0000398 GO:0008284 GO:0008380	mRNA splicing, via spliceosome; positive regulation of cell proliferation; RNA splicing	nucleotide binding; nucleic acid binding; RNA binding	nucleus; spliceosomal complex	PF00076	RNA recognition motif. (a.k.a. RRM, RBD, or RNP domain)	PTHR10548 PTHR10548:SF23	ARGININE/SERINE-RICH SPLICING FACTOR; ARGININE/SERINE-RICH SPLICING FACTOR	KOG0106	Alternative_splicing_factor_SRp55/B52/SRp75_(RRM_superfamily)	NA	NA	NA	NA
Glyma03g01960	333	UniRef100_I1JKF4 Uncharacterized protein n=1 Tax=Glycine max RepID=I1JKF4_SOYBN	0	99.7	UniRef100_B9RDK2 Kinase, putative n=1 Tax=Ricinus communis RepID=B9RDK2_RICCO	0	88.59	AT3G61080.1 | Symbols: | Protein kinase superfamily protein | chr3:22607152-22608883 FORWARD LENGTH=326	0	98.2	GO:0015996	chlorophyll catabolic process	kinase activity; transferase activity, transferring phosphorus-containing groups	mitochondrion; chloroplast	PF03881	Fructosamine kinase	PTHR12149	FRUCTOSAMINE-3-KINASE-RELATED	KOG3021	Predicted_kinase	NA	NA	NA	NA
Glyma03g01970	492	UniRef100_I1JKF5 Uncharacterized protein n=1 Tax=Glycine max RepID=I1JKF5_SOYBN	0	99.8	UniRef100_A5B6F1 Adenylate kinase 1 n=1 Tax=Vitis vinifera RepID=A5B6F1_VITVI	2e-38	61.59	NA	NA	NA	NA	NA	NA	NA	NA	NA	NA	NA	NA	NA	NA	NA	NA	NA
Glyma03g01980	422	UniRef100_I1JKF6 Uncharacterized protein n=1 Tax=Glycine max RepID=I1JKF6_SOYBN	0	99.53	NA	NA	NA	AT4G00770.1 | Symbols: | unknown protein; Has 127 Blast hits to 120 proteins in 33 species: Archae - 0; Bacteria - 2; Metazoa - 6; Fungi - 8; Plants - 62; Viruses - 3; Other Eukaryotes - 46 (source: NCBI BLink). | chr4:331195-333050 FORWARD LENGTH=440	3e-41	96.21	GO:0008150	biological process	molecular function	nucleus	NA	NA	NA	NA	NA	NA	NA	NA	NA	NA
Glyma03g01990	278	UniRef100_UPI0002339629 UPI0002339629 related cluster n=1 Tax=unknown RepID=UPI0002339629	2e-179	99.64	UniRef100_G7L2H4 Adenosine 3'-phospho 5'-phosphosulfate transporter n=1 Tax=Medicago truncatula RepID=G7L2H4_MEDTR	5e-105	86.33	AT1G12600.1 | Symbols: | UDP-N-acetylglucosamine (UAA) transporter family | chr1:4286414-4288859 REVERSE LENGTH=349	5e-100	86.33	GO:0055085	transmembrane transport	molecular function	plasma membrane	PF08449	UAA transporter family	PTHR10778 PTHR10778:SF9	UDP-GALACTOSE TRANSPORTER-RELATED; UDP-GALACTOSE TRANSPORTER-RELATED	NA	NA	NA	NA	NA	NA
Glyma03g02000	251	UniRef100_I1JKG0 Uncharacterized protein n=2 Tax=Glycine max RepID=I1JKG0_SOYBN	0	99.6	UniRef100_B9SWE6 Nuclease, putative n=1 Tax=Ricinus communis RepID=B9SWE6_RICCO	1e-18	69.72	AT3G25270.1 | Symbols: | Ribonuclease H-like superfamily protein | chr3:9203934-9204965 REVERSE LENGTH=343	2e-15	61.75	GO:0008150	biological process	nucleic acid binding	nucleus	PF00642	Zinc finger C-x8-C-x5-C-x3-H type (and similar)	NA	NA	NA	NA	NA	NA	NA	NA
Glyma03g02020	282	UniRef100_I1JKG0 Uncharacterized protein n=2 Tax=Glycine max RepID=I1JKG0_SOYBN	0	99.65	UniRef100_B9SWE6 Nuclease, putative n=1 Tax=Ricinus communis RepID=B9SWE6_RICCO	2e-18	62.06	AT3G25270.1 | Symbols: | Ribonuclease H-like superfamily protein | chr3:9203934-9204965 REVERSE LENGTH=343	3e-15	54.96	GO:0008150	biological process	nucleic acid binding	nucleus	PF00642	Zinc finger C-x8-C-x5-C-x3-H type (and similar)	NA	NA	NA	NA	NA	NA	NA	NA
Glyma03g02050	116	UniRef100_I1JKG4 Uncharacterized protein (Fragment) n=2 Tax=Glycine max RepID=I1JKG4_SOYBN	5e-65	83.62	UniRef100_B6TQ19 LysM domain containing protein n=1 Tax=Zea mays RepID=B6TQ19_MAIZE	4e-28	87.07	AT5G62150.1 | Symbols: | peptidoglycan-binding LysM domain-containing protein | chr5:24958325-24958633 FORWARD LENGTH=102	3e-30	51.72	GO:0009627 GO:0016998 GO:0034976	systemic acquired resistance; cell wall macromolecule catabolic process; response to endoplasmic reticulum stress	molecular function	mitochondrion	NA	NA	NA	NA	NA	NA	NA	NA	NA	NA
Glyma03g02060	355	UniRef100_I1JKG5 Uncharacterized protein n=1 Tax=Glycine max RepID=I1JKG5_SOYBN	0	99.72	UniRef100_B9RDI9 Arsenical pump-driving atpase, putative n=1 Tax=Ricinus communis RepID=B9RDI9_RICCO	0	98.03	AT1G01910.4 | Symbols: | P-loop containing nucleoside triphosphate hydrolases superfamily protein | chr1:313595-315831 REVERSE LENGTH=353	0	99.15	GO:0006820 GO:0006891 GO:0006944 GO:0043161 GO:0043248 GO:0051788 GO:0071722	anion transport; intra-Golgi vesicle-mediated transport; cellular membrane fusion; proteasomal ubiquitin-dependent protein catabolic process; proteasome assembly; response to misfolded protein; detoxification of arsenic-containing substance	protein binding; ATP binding; ATPase activity	chloroplast; membrane	PF02374	Anion-transporting ATPase	PTHR10803	ARSENICAL PUMP DRIVING ATPASE	KOG2825	Putative_arsenite-translocating_ATPase	3.6.3.16	Arsenite-transporting_ATPase	K01551	arsenite-transporting_ATPase_[EC:3.6.3.16]
Glyma03g02070	100	UniRef100_I1KIJ0 Uncharacterized protein n=1 Tax=Glycine max RepID=I1KIJ0_SOYBN	6e-63	99	UniRef100_B6ID11 Protein Urm1 n=1 Tax=Rattus norvegicus RepID=B6ID11_RAT	1e-30	95	AT3G61113.1 | Symbols: | Ubiquitin related modifier 1 | chr3:22614582-22615415 REVERSE LENGTH=99	8e-56	99	NA	NA	NA	NA	PF09138	Urm1 (Ubiquitin related modifier)	PTHR14986	RURM1 PROTEIN	KOG4146	Ubiquitin-like_protein	NA	NA	K12161	ubiquitin_related_modifier_1
Glyma03g02080	367	UniRef100_I1JKG7 Uncharacterized protein n=1 Tax=Glycine max RepID=I1JKG7_SOYBN	0	99.73	UniRef100_Q8S8S1 Peroxisome biogenesis protein 16 n=1 Tax=Arabidopsis thaliana RepID=PEX16_ARATH	4e-143	99.73	AT2G45690.1 | Symbols: SSE1, SSE, PEX16, ATPEX16 | shrunken seed protein (SSE1) | chr2:18823465-18825601 REVERSE LENGTH=367	9e-146	99.73	GO:0006633 GO:0006635 GO:0007031	fatty acid biosynthetic process; fatty acid beta-oxidation; peroxisome organization	molecular function	peroxisome; endoplasmic reticulum membrane	PF08610	Peroxisomal membrane protein (Pex16)	PTHR13299	UNCHARACTERIZED	KOG4546	Peroxisomal_biogenesis_protein_(peroxin_16)	NA	NA	K13335	peroxin-16
Glyma03g02090	337	UniRef100_I1JKG8 Uncharacterized protein n=1 Tax=Glycine max RepID=I1JKG8_SOYBN	0	99.7	UniRef100_E4MVP2 mRNA, clone: RTFL01-06-G20 n=1 Tax=Eutrema halophilum RepID=E4MVP2_THEHA	4e-94	86.05	AT2G45680.1 | Symbols: | TCP family transcription factor | chr2:18820717-18821787 REVERSE LENGTH=356	2e-88	85.76	GO:0006355 GO:0008361 GO:0048364 GO:1900056	regulation of transcription, DNA-dependent; regulation of cell size; root development; negative regulation of leaf senescence	sequence-specific DNA binding transcription factor activity	nucleus	PF03634	TCP family transcription factor	PTHR11584 PTHR11584:SF275	SERINE/THREONINE PROTEIN KINASE; SUBFAMILY NOT NAMED	NA	NA	NA	NA	NA	NA
Glyma03g02100	41	NA	NA	NA	NA	NA	NA	NA	NA	NA	NA	NA	NA	NA	NA	NA	NA	NA	NA	NA	NA	NA	NA	NA
Glyma03g02120	760	UniRef100_I1JKG9 Phospholipase D n=1 Tax=Glycine max RepID=I1JKG9_SOYBN	0	95.66	UniRef100_I1JKG9 Phospholipase D n=1 Tax=Glycine max RepID=I1JKG9_SOYBN	0	95.66	AT2G42010.1 | Symbols: PLDBETA1, PLDBETA | phospholipase D beta 1 | chr2:17533018-17537990 REVERSE LENGTH=1083	0	84.74	GO:0008152 GO:0009816 GO:0046686	metabolic process; defense response to bacterium, incompatible interaction; response to cadmium ion	catalytic activity; phospholipase D activity; protein binding; phosphatidylinositol-4,5-bisphosphate binding	nucleus; plasmodesma	PF12357 PF00614 PF00168	Phospholipase D C terminal; Phospholipase D Active site motif; C2 domain	PTHR18896 PTHR18896:SF15	PHOSPHOLIPASE D; PHOSPHOLIPASE D BETA	KOG1329	Phospholipase_D1	NA	NA	NA	NA
Glyma03g02130	767	UniRef100_I1JKH1 Uncharacterized protein (Fragment) n=2 Tax=Glycine max RepID=I1JKH1_SOYBN	0	97.52	UniRef100_G7L1F9 Subtilisin-like protease n=1 Tax=Medicago truncatula RepID=G7L1F9_MEDTR	0	99.87	AT1G01900.1 | Symbols: ATSBT1.1, SBTI1.1 | subtilase family protein | chr1:310332-313011 FORWARD LENGTH=774	0	97	GO:0006508 GO:0043086	proteolysis; negative regulation of catalytic activity	serine-type endopeptidase activity; identical protein binding	extracellular region; cell wall; extracellular matrix; apoplast	PF02225 PF05922 PF00082	PA domain; Peptidase inhibitor I9; Subtilase family	PTHR10795 PTHR10795:SF17	SUBTILISIN/KEXIN-RELATED SERINE PROTEASE; gb def: possible protease [sinorhizobium meliloti]	NA	NA	NA	NA	NA	NA
Glyma03g02210	246	UniRef100_I1JKH7 Uncharacterized protein n=1 Tax=Glycine max RepID=I1JKH7_SOYBN	0	99.59	UniRef100_Q8LLR1 MADS-box protein 3 n=1 Tax=Vitis vinifera RepID=Q8LLR1_VITVI	4e-135	99.59	AT2G45650.1 | Symbols: AGL6 | AGAMOUS-like 6 | chr2:18804453-18806291 FORWARD LENGTH=252	3e-102	99.59	GO:0006355 GO:0009911 GO:0010228 GO:0048437 GO:0048481	regulation of transcription, DNA-dependent; positive regulation of flower development; vegetative to reproductive phase transition of meristem; floral organ development; ovule development	DNA binding; sequence-specific DNA binding transcription factor activity; protein binding	nucleus	PF00319 PF01486	SRF-type transcription factor (DNA-binding and dimerisation domain); K-box region	PTHR11945 PTHR11945:SF19	MADS BOX PROTEIN; MADS BOX PROTEIN	KOG0014	MADS_box_transcription_factor	NA	NA	K09264	MADS-box_transcription_factor,_plant
Glyma03g02230	630	UniRef100_I1JKH8 Uncharacterized protein n=2 Tax=Glycine max RepID=I1JKH8_SOYBN	0	91.9	UniRef100_B9RY43 Electron transporter, putative n=1 Tax=Ricinus communis RepID=B9RY43_RICCO	0	90	AT3G11920.1 | Symbols: | glutaredoxin-related | chr3:3772311-3774887 FORWARD LENGTH=630	0	89.52	GO:0035556 GO:0045454 GO:0048653	intracellular signal transduction; cell redox homeostasis; anther development	electron carrier activity; protein disulfide oxidoreductase activity	nucleus	PF00610 PF04784 PF00462	Domain found in Dishevelled, Egl-10, and Pleckstrin (DEP); Protein of unknown function, DUF547; Glutaredoxin	PTHR23054	UNCHARACTERIZED	KOG1752	Glutaredoxin_and_related_proteins	NA	NA	NA	NA
Glyma03g02240	152	UniRef100_C6T2R6 Uncharacterized protein n=1 Tax=Glycine max RepID=C6T2R6_SOYBN	3e-104	99.34	UniRef100_G7ZXR9 Histone deacetylase complex subunit SAP18 n=1 Tax=Medicago truncatula RepID=G7ZXR9_MEDTR	4e-80	99.34	AT2G45640.1 | Symbols: SAP18, ATSAP18 | SIN3 associated polypeptide P18 | chr2:18799881-18801323 REVERSE LENGTH=152	1e-63	98.68	GO:0009062 GO:0009651 GO:0009737	fatty acid catabolic process; response to salt stress; response to abscisic acid stimulus	protein binding	nucleus; nucleolus	PF06487	Sin3 associated polypeptide p18 (SAP18)	PTHR13082	SAP18	KOG3391	Transcriptional_co-repressor_component	NA	NA	K14324	histone_deacetylase_complex_subunit_SAP18
Glyma03g02250	667	UniRef100_UPI0002338DB2 UPI0002338DB2 related cluster n=1 Tax=unknown RepID=UPI0002338DB2	0	94	UniRef100_G7L1F3 Alpha-1,4-galacturonosyltransferase n=1 Tax=Medicago truncatula RepID=G7L1F3_MEDTR	0	99.1	AT3G61130.1 | Symbols: GAUT1, LGT1 | galacturonosyltransferase 1 | chr3:22622399-22625514 FORWARD LENGTH=673	0	99.25	GO:0010075 GO:0010289 GO:0016051	regulation of meristem growth; homogalacturonan biosynthetic process; carbohydrate biosynthetic process	transferase activity, transferring glycosyl groups; polygalacturonate 4-alpha-galacturonosyltransferase activity	endosome; Golgi apparatus; trans-Golgi network	PF01501	Glycosyl transferase family 8	PTHR13778 PTHR13778:SF4	GLYCOSYL TRANSFERASE-RELATED;	NA	NA	2.4.1.43	Polygalacturonate_4-alpha-galacturonosyltransferase	K13648	alpha-1,4-galacturonosyltransferase_[EC:2.4.1.43]
Glyma03g02260	383	UniRef100_I1JKI1 Uncharacterized protein n=1 Tax=Glycine max RepID=I1JKI1_SOYBN	0	99.74	UniRef100_O04282 Gibberellin 20-oxidase n=1 Tax=Phaseolus vulgaris RepID=O04282_PHAVU	0	99.48	AT5G51810.1 | Symbols: GA20OX2, AT2353, ATGA20OX2 | gibberellin 20 oxidase 2 | chr5:21055389-21056746 REVERSE LENGTH=378	2e-166	91.38	GO:0009639 GO:0009686 GO:0009739 GO:0009826 GO:0009908 GO:0055114 GO:0080167	response to red or far red light; gibberellin biosynthetic process; response to gibberellin stimulus; unidimensional cell growth; flower development; oxidation-reduction process; response to karrikin	iron ion binding; oxidoreductase activity; oxidoreductase activity, acting on paired donors, with incorporation or reduction of molecular oxygen, 2-oxoglutarate as one donor, and incorporation of one atom each of oxygen into both donors; gibberellin 20-oxidase activity	cytoplasm	PF03171	2OG-Fe(II) oxygenase superfamily	PTHR10209 PTHR10209:SF55	FE(II)/ ASCORBATE OXIDASE SUPERFAMILY; OXIDOREDUCTASE, 2OG-FE(II) OXYGENASE FAMILY PROTEI	KOG0143	Iron/ascorbate_family_oxidoreductases	NA	NA	NA	NA
Glyma03g02290	732	UniRef100_I1JKI3 Uncharacterized protein n=1 Tax=Glycine max RepID=I1JKI3_SOYBN	0	99.86	UniRef100_E6NU32 JHL05D22.13 protein n=1 Tax=Jatropha curcas RepID=E6NU32_9ROSI	0	99.86	AT2G45620.1 | Symbols: | Nucleotidyltransferase family protein | chr2:18792943-18795750 FORWARD LENGTH=764	0	99.73	GO:0000956 GO:0006487 GO:0048573	nuclear-transcribed mRNA catabolic process; protein N-linked glycosylation; photoperiodism, flowering	nucleotidyltransferase activity	nucleus	PF03828	Poly(A) polymerase	PTHR12271 PTHR12271:SF14	POLY(A) POLYMERASE CID (PAP)-RELATED; POLY(A) POLYMERASE CID (PAP) (CAFFEIN-INDUCED DEATH PROTEIN)	NA	NA	NA	NA	NA	NA
Glyma03g02310	188	UniRef100_I1JKI5 Uncharacterized protein n=1 Tax=Glycine max RepID=I1JKI5_SOYBN	3e-135	99.47	UniRef100_B9RDF3 Serine/threonine-protein kinase, putative n=1 Tax=Ricinus communis RepID=B9RDF3_RICCO	2e-34	47.87	AT2G45490.1 | Symbols: AtAUR3, AUR3 | ataurora3 | chr2:18747658-18749044 REVERSE LENGTH=288	1e-36	48.4	GO:0000085 GO:0000226 GO:0000911 GO:0006342 GO:0006468 GO:0009640 GO:0010388 GO:0016567 GO:0016571 GO:0016572 GO:0016579 GO:0022402 GO:0043987 GO:0043988 GO:0045893 GO:0051567	G2 phase of mitotic cell cycle; microtubule cytoskeleton organization; cytokinesis by cell plate formation; chromatin silencing; protein phosphorylation; photomorphogenesis; cullin deneddylation; protein ubiquitination; histone methylation; histone phosphorylation; protein deubiquitination; cell cycle process; histone H3-S10 phosphorylation; histone H3-S28 phosphorylation; positive regulation of …	protein kinase activity; protein serine/threonine kinase activity; ATP binding; transferase activity, transferring phosphorus-containing groups; histone kinase activity (H3-S10 specific); histone kinase activity (H3-S28 specific)	chromosome, centromeric region; nucleus; spindle	PF00069	Protein kinase domain	PTHR24350	SERINE/THREONINE-PROTEIN KINASE IAL-RELATED	NA	NA	NA	NA	NA	NA
Glyma03g02320	512	UniRef100_I1JKI6 Uncharacterized protein n=1 Tax=Glycine max RepID=I1JKI6_SOYBN	0	99.8	UniRef100_G7ZXN7 Cytochrome P450 n=1 Tax=Medicago truncatula RepID=G7ZXN7_MEDTR	0	99.8	AT2G45510.1 | Symbols: CYP704A2 | cytochrome P450, family 704, subfamily A, polypeptide 2 | chr2:18753085-18754944 FORWARD LENGTH=511	0	96.48	GO:0055114	oxidation-reduction process	iron ion binding; electron carrier activity; oxidoreductase activity, acting on paired donors, with incorporation or reduction of molecular oxygen; oxygen binding; heme binding	endoplasmic reticulum	PF00067	Cytochrome P450	PTHR24296	FAMILY NOT NAMED	KOG0157	Cytochrome_P450_CYP4/CYP19/CYP26_subfamilies	NA	NA	NA	NA
Glyma03g02330	320	UniRef100_I1JKI7 Uncharacterized protein n=1 Tax=Glycine max RepID=I1JKI7_SOYBN	0	99.69	UniRef100_G7LCQ5 Gibberellin receptor GID1 n=1 Tax=Medicago truncatula RepID=G7LCQ5_MEDTR	2e-177	99.38	AT2G45610.1 | Symbols: | alpha/beta-Hydrolases superfamily protein | chr2:18791463-18792437 FORWARD LENGTH=324	9e-118	98.13	GO:0008152 GO:0009827 GO:0009860	metabolic process; plant-type cell wall modification; pollen tube growth	hydrolase activity	nucleus	PF07859	alpha/beta hydrolase fold	PTHR23024 PTHR23024:SF10	MEMBER OF 'GDXG' FAMILY OF LIPOLYTIC ENZYMES; CARBOXYLESTERASE-RELATED	KOG1515	Arylacetamide_deacetylase	NA	NA	NA	NA
Glyma03g02360	527	UniRef100_I1JKI8 Uncharacterized protein n=1 Tax=Glycine max RepID=I1JKI8_SOYBN	0	97.72	UniRef100_G7LCR0 Cysteine-rich receptor-like protein kinase n=1 Tax=Medicago truncatula RepID=G7LCR0_MEDTR	5e-128	59.96	AT2G45590.1 | Symbols: | Protein kinase superfamily protein | chr2:18786725-18788776 FORWARD LENGTH=683	2e-95	66.22	GO:0006468	protein phosphorylation	protein kinase activity; protein serine/threonine kinase activity; ATP binding; transferase activity, transferring phosphorus-containing groups	plasma membrane	PF00069	Protein kinase domain	PTHR24420 PTHR24420:SF440	FAMILY NOT NAMED; SUBFAMILY NOT NAMED	KOG0598	Ribosomal_protein_S6_kinase_and_related_proteins	NA	NA	NA	NA
Glyma03g02370	536	UniRef100_UPI00023397A6 UPI00023397A6 related cluster n=1 Tax=unknown RepID=UPI00023397A6	0	99.81	UniRef100_G7L1E7 Extended synaptotagmin-2-A n=1 Tax=Medicago truncatula RepID=G7L1E7_MEDTR	0	99.63	AT3G61050.2 | Symbols: NTMC2TYPE4, NTMC2T4 | Calcium-dependent lipid-binding (CaLB domain) family protein | chr3:22597485-22600932 FORWARD LENGTH=510	0	99.44	GO:0009414 GO:0009651 GO:0009958 GO:0045892	response to water deprivation; response to salt stress; positive gravitropism; negative regulation of transcription, DNA-dependent	lipid binding; sequence-specific DNA binding	endoplasmic reticulum; plasma membrane; nuclear membrane	PF00168	C2 domain	PTHR10774 PTHR10774:SF2	CALCIUM-DEPENDENT LIPID-BINDING PROTEIN (CALB RELATED); CALCIUM LIPID BINDING PROTEIN	NA	NA	NA	NA	NA	NA
Glyma03g02380	212	UniRef100_C6SZ50 Uncharacterized protein n=1 Tax=Glycine max RepID=C6SZ50_SOYBN	1e-154	99.53	UniRef100_G7LCR5 Phosphopantothenoylcysteine decarboxylase n=1 Tax=Medicago truncatula RepID=G7LCR5_MEDTR	2e-141	99.53	AT3G18030.1 | Symbols: ATHAL3A, HAL3A, HAL3, ATHAL3 | HAL3-like protein A | chr3:6167883-6168629 REVERSE LENGTH=209	2e-121	96.7	GO:0015937 GO:0042538	coenzyme A biosynthetic process; hyperosmotic salinity response	catalytic activity; phosphopantothenoylcysteine decarboxylase activity; FMN binding	cytoplasm; cytosol	PF02441	Flavoprotein	PTHR14359 PTHR14359:SF12	PHOSPHOPENTOTHENOYLCYSTEINE DECARBOXYLASE; PHOSPHOPENTOTHENOYLCYSTEINE DECARBOXYLASE	KOG0672	Halotolerance_protein_HAL3_(contains_flavoprotein_domain)	4.1.1.36	Phosphopantothenoylcysteine_decarboxylase	K01598	phosphopantothenoylcysteine_decarboxylase_[EC:4.1.1.36]
Glyma03g02390	1192	UniRef100_I1JKJ4 Uncharacterized protein n=2 Tax=Glycine max RepID=I1JKJ4_SOYBN	0	86.66	UniRef100_G7LCR6 Acetyl-coenzyme A synthetase n=1 Tax=Medicago truncatula RepID=G7LCR6_MEDTR	0	99.41	AT5G35930.1 | Symbols: | AMP-dependent synthetase and ligase family protein | chr5:14067197-14074404 REVERSE LENGTH=1040	0	86.66	GO:0007267 GO:0008152 GO:0009616 GO:0010267 GO:0035196	cell-cell signaling; metabolic process; virus induced gene silencing; production of ta-siRNAs involved in RNA interference; production of miRNAs involved in gene silencing by miRNA	catalytic activity; AMP binding; phosphopantetheine binding	mitochondrion	PF00501	AMP-binding enzyme	PTHR24096 PTHR24096:SF31	FAMILY NOT NAMED; SUBFAMILY NOT NAMED	KOG4649	PQQ_(pyrrolo-quinoline_quinone)_repeat_protein	6.2.1.-	Acid--thiol_ligases.	K00142	acyl-CoA_synthetase_[EC:6.2.1.-]
Glyma03g02400	274	UniRef100_I1JKJ5 Uncharacterized protein n=1 Tax=Glycine max RepID=I1JKJ5_SOYBN	9e-153	99.64	UniRef100_B6T986 Testis intracellular mediator protein n=2 Tax=Zea mays RepID=B6T986_MAIZE	2e-70	86.5	AT1G12650.4 | Symbols: | unknown protein; FUNCTIONS IN: molecular_function unknown; INVOLVED IN: biological_process unknown; LOCATED IN: cellular_component unknown; EXPRESSED IN: 23 plant structures; EXPRESSED DURING: 13 growth stages; CONTAINS InterPro DOMAIN/s: Protein of unknown function DUF947 (InterPro:IPR009292); Has 700 Blast hits to 631 proteins in 192 species: Archae - 0; Bacteria - 32; …	3e-64	79.93	GO:0000398 GO:0008150 GO:0051604	mRNA splicing, via spliceosome; biological process; protein maturation	molecular function	nucleus	PF06102	Domain of unknown function (DUF947)	PTHR21738	UNCHARACTERIZED	KOG3190	Uncharacterized_conserved_protein	NA	NA	NA	NA
Glyma03g02410	517	UniRef100_I1JKJ6 Uncharacterized protein n=1 Tax=Glycine max RepID=I1JKJ6_SOYBN	0	99.81	UniRef100_G7L1D0 Cytochrome P450 n=2 Tax=Medicago truncatula RepID=G7L1D0_MEDTR	0	95.55	AT2G45550.1 | Symbols: CYP76C4 | cytochrome P450, family 76, subfamily C, polypeptide 4 | chr2:18773541-18775654 REVERSE LENGTH=511	1e-177	89.94	GO:0055114	oxidation-reduction process	iron ion binding; electron carrier activity; oxidoreductase activity, acting on paired donors, with incorporation or reduction of molecular oxygen; oxygen binding; heme binding	NA	PF00067	Cytochrome P450	PTHR24298 PTHR24298:SF44	FAMILY NOT NAMED;	KOG0156	Cytochrome_P450_CYP2_subfamily	NA	NA	NA	NA
Glyma03g02440	300	UniRef100_I1JKJ7 Uncharacterized protein n=1 Tax=Glycine max RepID=I1JKJ7_SOYBN	0	99.67	UniRef100_I7KCV3 T1.1 protein n=1 Tax=Malus x robusta RepID=I7KCV3_9ROSA	4e-118	89.67	AT1G55230.1 | Symbols: | Family of unknown function (DUF716) _x0001_| chr1:20602895-20603797 FORWARD LENGTH=300	7e-107	94.67	GO:0008150	biological process	NA	chloroplast	PF04819	Family of unknown function (DUF716)	PTHR16007 PTHR16007:SF5	EPIDIDYMAL MEMBRANE PROTEIN E9-RELATED; SUBFAMILY NOT NAMED	NA	NA	NA	NA	NA	NA
Glyma03g02460	62	UniRef100_UPI00023384D9 UPI00023384D9 related cluster n=1 Tax=unknown RepID=UPI00023384D9	3e-19	66.13	UniRef100_Q2MJ01 Cytochrome P450 monooxygenase CYP704G7 n=1 Tax=Medicago truncatula RepID=Q2MJ01_MEDTR	1e-18	64.52	AT2G44890.1 | Symbols: CYP704A1 | cytochrome P450, family 704, subfamily A, polypeptide 1 | chr2:18508392-18510290 REVERSE LENGTH=505	1e-12	66.13	GO:0055114	oxidation-reduction process	iron ion binding; electron carrier activity; oxidoreductase activity, acting on paired donors, with incorporation or reduction of molecular oxygen; oxygen binding; heme binding	extracellular region	PF00067	Cytochrome P450	NA	NA	NA	NA	NA	NA	NA	NA
Glyma03g02470	512	UniRef100_I1JKJ8 Uncharacterized protein n=1 Tax=Glycine max RepID=I1JKJ8_SOYBN	0	99.8	UniRef100_G7ZXN7 Cytochrome P450 n=1 Tax=Medicago truncatula RepID=G7ZXN7_MEDTR	0	99.8	AT2G45510.1 | Symbols: CYP704A2 | cytochrome P450, family 704, subfamily A, polypeptide 2 | chr2:18753085-18754944 FORWARD LENGTH=511	0	96.48	GO:0055114	oxidation-reduction process	iron ion binding; electron carrier activity; oxidoreductase activity, acting on paired donors, with incorporation or reduction of molecular oxygen; oxygen binding; heme binding	endoplasmic reticulum	PF00067	Cytochrome P450	PTHR24296	FAMILY NOT NAMED	KOG0157	Cytochrome_P450_CYP4/CYP19/CYP26_subfamilies	NA	NA	NA	NA
Glyma03g02480	277	UniRef100_I1JKJ9 Uncharacterized protein (Fragment) n=2 Tax=Glycine max RepID=I1JKJ9_SOYBN	0	97.83	UniRef100_O64629 Serine/threonine-protein kinase Aurora-3 n=1 Tax=Arabidopsis thaliana RepID=AUR3_ARATH	4e-168	98.56	AT2G45490.1 | Symbols: AtAUR3, AUR3 | ataurora3 | chr2:18747658-18749044 REVERSE LENGTH=288	8e-171	98.56	GO:0000085 GO:0000226 GO:0000911 GO:0006342 GO:0006468 GO:0009640 GO:0010388 GO:0016567 GO:0016571 GO:0016572 GO:0016579 GO:0022402 GO:0043987 GO:0043988 GO:0045893 GO:0051567	G2 phase of mitotic cell cycle; microtubule cytoskeleton organization; cytokinesis by cell plate formation; chromatin silencing; protein phosphorylation; photomorphogenesis; cullin deneddylation; protein ubiquitination; histone methylation; histone phosphorylation; protein deubiquitination; cell cycle process; histone H3-S10 phosphorylation; histone H3-S28 phosphorylation; positive regulation of …	protein kinase activity; protein serine/threonine kinase activity; ATP binding; transferase activity, transferring phosphorus-containing groups; histone kinase activity (H3-S10 specific); histone kinase activity (H3-S28 specific)	chromosome, centromeric region; nucleus; spindle	PF00069	Protein kinase domain	PTHR24350	SERINE/THREONINE-PROTEIN KINASE IAL-RELATED	KOG0580	Serine/threonine_protein_kinase	2.7.11.1	non-specific_serine/threonine_protein_kinase	K08850	aurora_kinase,_other_[EC:2.7.11.1]
Glyma03g02490	107	UniRef100_C6T4Q0 Uncharacterized protein n=1 Tax=Glycine max RepID=C6T4Q0_SOYBN	9e-73	99.07	UniRef100_B7FN64 NADH dehydrogenase n=1 Tax=Medicago truncatula RepID=B7FN64_MEDTR	6e-70	99.07	AT5G18800.2 | Symbols: | Cox19-like CHCH family protein | chr5:6267304-6268393 FORWARD LENGTH=106	2e-62	99.07	GO:0006120 GO:0009853	mitochondrial electron transport, NADH to ubiquinone; photorespiration	NADH dehydrogenase (ubiquinone) activity	mitochondrion; mitochondrial respiratory chain complex I; chloroplast	PF06747	CHCH domain	PTHR13344	NADH-UBIQUINONE OXIDOREDUCTASE	NA	NA	1.6.5.3 1.6.99.3	NADH_dehydrogenase_(ubiquinone). NADH_dehydrogenase	K03952	NADH_dehydrogenase_(ubiquinone)_1_alpha_subcomplex_8_[EC:1.6.5.3_1.6.99.3]
Glyma03g02500	467	UniRef100_I1JKK1 Uncharacterized protein n=1 Tax=Glycine max RepID=I1JKK1_SOYBN	0	99.79	UniRef100_G7ZW50 Growth-regulating factor n=1 Tax=Medicago truncatula RepID=G7ZW50_MEDTR	1e-153	99.79	AT2G45480.1 | Symbols: AtGRF9, GRF9 | growth-regulating factor 9 | chr2:18745583-18747403 FORWARD LENGTH=429	1e-36	70.02	GO:0006355 GO:0048366	regulation of transcription, DNA-dependent; leaf development	ATP binding; hydrolase activity, acting on acid anhydrides, in phosphorus-containing anhydrides	nucleus	PF08879	WRC	NA	NA	NA	NA	NA	NA	NA	NA
Glyma03g02520	117	UniRef100_C6SWP7 Uncharacterized protein n=1 Tax=Glycine max RepID=C6SWP7_SOYBN	4e-77	99.15	UniRef100_B3H6W5 Protein little zipper 2 n=1 Tax=Arabidopsis thaliana RepID=B3H6W5_ARATH	7e-13	76.07	AT3G60890.2 | Symbols: ZPR2 | protein binding | chr3:22497024-22497442 REVERSE LENGTH=106	2e-15	76.07	GO:0008150	biological process	protein binding	mitochondrion	NA	NA	NA	NA	NA	NA	NA	NA	NA	NA
Glyma03g02530	366	UniRef100_I1JKK4 Uncharacterized protein n=1 Tax=Glycine max RepID=I1JKK4_SOYBN	0	99.73	UniRef100_B9S6U4 Dihydrodipicolinate synthase, putative n=1 Tax=Ricinus communis RepID=B9S6U4_RICCO	4e-180	95.36	AT2G45440.1 | Symbols: DHDPS2 | dihydrodipicolinate synthase | chr2:18731294-18732867 FORWARD LENGTH=365	1e-179	98.36	GO:0008152 GO:0009089	metabolic process; lysine biosynthetic process via diaminopimelate	catalytic activity; dihydrodipicolinate synthase activity; lyase activity	chloroplast	PF00701	Dihydrodipicolinate synthetase family	PTHR12128	DIHYDRODIPICOLINATE SYNTHASE	NA	NA	4.2.1.52	Dihydrodipicolinate_synthase	K01714	dihydrodipicolinate_synthase_[EC:4.2.1.52]
Glyma03g02580	311	UniRef100_I1JKK6 Uncharacterized protein n=1 Tax=Glycine max RepID=I1JKK6_SOYBN	0	99.68	UniRef100_B9RDE5 ESC, putative n=1 Tax=Ricinus communis RepID=B9RDE5_RICCO	1e-106	99.68	AT2G45430.1 | Symbols: AHL22 | AT-hook motif nuclear-localized protein 22 | chr2:18727848-18728801 FORWARD LENGTH=317	6e-87	99.68	GO:0000041 GO:0009640 GO:0009647 GO:0010228 GO:0010359 GO:0016132	transition metal ion transport; photomorphogenesis; skotomorphogenesis; vegetative to reproductive phase transition of meristem; regulation of anion channel activity; brassinosteroid biosynthetic process	AT DNA binding	nucleus	PF03479	Domain of unknown function (DUF296)	NA	NA	NA	NA	NA	NA	NA	NA
Glyma03g02590	215	UniRef100_I1JKK7 Uncharacterized protein n=1 Tax=Glycine max RepID=I1JKK7_SOYBN	1e-153	99.53	UniRef100_G7L0A0 Calcium-binding protein CML24 n=1 Tax=Medicago truncatula RepID=G7L0A0_MEDTR	2e-77	98.14	AT1G24620.1 | Symbols: | EF hand calcium-binding protein family | chr1:8723893-8724453 REVERSE LENGTH=186	2e-28	80.93	GO:0009409 GO:0048610 GO:0048767 GO:0048868	response to cold; cellular process involved in reproduction; root hair elongation; pollen tube development	calcium ion binding	nucleus; cytoplasm	PF00036	EF hand	PTHR10891 PTHR10891:SF39	CALMODULIN; EF-HAND CALCIUM BINDING PROTEIN	KOG0027	Calmodulin_and_related_proteins_(EF-Hand_superfamily)	NA	NA	NA	NA
Glyma03g02610	1783	UniRef100_UPI0002339ED1 UPI0002339ED1 related cluster n=1 Tax=unknown RepID=UPI0002339ED1	0	99.94	UniRef100_G7L099 Brefeldin A-inhibited guanine nucleotide-exchange protein n=1 Tax=Medicago truncatula RepID=G7L099_MEDTR	0	99.94	AT3G60860.1 | Symbols: | SEC7-like guanine nucleotide exchange family protein | chr3:22484804-22491510 FORWARD LENGTH=1793	0	99.94	GO:0016192 GO:0032012 GO:0050790	vesicle-mediated transport; regulation of ARF protein signal transduction; regulation of catalytic activity	guanyl-nucleotide exchange factor activity; ARF guanyl-nucleotide exchange factor activity	intracellular; cytoplasm; cytosol	PF01369 PF09324	Sec7 domain; Domain of unknown function (DUF1981)	PTHR10663 PTHR10663:SF42	GUANYL-NUCLEOTIDE EXCHANGE FACTOR; SEC7 DOMAIN PROTEIN	KOG0929	Guanine_nucleotide_exchange_factor	NA	NA	NA	NA
Glyma03g02620	252	UniRef100_I1JKK9 Uncharacterized protein (Fragment) n=2 Tax=Glycine max RepID=I1JKK9_SOYBN	7e-174	96.43	UniRef100_B9RDE1 LOB domain-containing protein, putative n=1 Tax=Ricinus communis RepID=B9RDE1_RICCO	6e-88	85.32	AT2G45420.1 | Symbols: LBD18 | LOB domain-containing protein 18 | chr2:18718601-18720445 FORWARD LENGTH=262	3e-78	79.37	GO:0007155 GO:0010089 GO:0010090 GO:0010311 GO:0044036 GO:0045010 GO:0048765 GO:0071555	cell adhesion; xylem development; trichome morphogenesis; lateral root formation; cell wall macromolecule metabolic process; actin nucleation; root hair cell differentiation; cell wall organization	NA	nucleus	PF03195	Protein of unknown function DUF260	NA	NA	NA	NA	NA	NA	NA	NA
Glyma03g02640	50	NA	NA	NA	NA	NA	NA	NA	NA	NA	NA	NA	NA	NA	NA	NA	NA	NA	NA	NA	NA	NA	NA	NA
Glyma03g02670	347	UniRef100_I1JKL2 Uncharacterized protein n=1 Tax=Glycine max RepID=I1JKL2_SOYBN	0	99.71	UniRef100_B9RDD7 DNA binding protein, putative n=1 Tax=Ricinus communis RepID=B9RDD7_RICCO	9e-134	99.42	AT4G12080.1 | Symbols: AHL1, ATAHL1 | AT-hook motif nuclear-localized protein 1 | chr4:7239466-7241246 FORWARD LENGTH=356	2e-96	78.39	GO:0016132	brassinosteroid biosynthetic process	DNA binding	nucleus; nucleolus; cytoplasm; mitochondrion	PF03479	Domain of unknown function (DUF296)	NA	NA	NA	NA	NA	NA	NA	NA
Glyma03g02720	237	UniRef100_I1JKL8 Uncharacterized protein n=1 Tax=Glycine max RepID=I1JKL8_SOYBN	5e-175	99.58	UniRef100_Q84M78 Expressed protein n=1 Tax=Oryza sativa Japonica Group RepID=Q84M78_ORYSJ	5e-80	73.84	AT3G60810.1 | Symbols: | unknown protein; CONTAINS InterPro DOMAIN/s: Protein of unknown function DUF1499 (InterPro:IPR010865); Has 444 Blast hits to 444 proteins in 143 species: Archae - 0; Bacteria - 268; Metazoa - 0; Fungi - 0; Plants - 51; Viruses - 0; Other Eukaryotes - 125 (source: NCBI BLink). | chr3:22470579-22471756 FORWARD LENGTH=214	2e-91	91.56	GO:0008150	biological process	molecular function	cellular component	PF07386	Protein of unknown function (DUF1499)	NA	NA	NA	NA	NA	NA	NA	NA
Glyma03g02740	670	UniRef100_UPI00023397B7 UPI00023397B7 related cluster n=1 Tax=unknown RepID=UPI00023397B7	0	99.85	UniRef100_G7JDE5 SNARE-interacting protein KEULE n=1 Tax=Medicago truncatula RepID=G7JDE5_MEDTR	0	99.85	AT1G02010.1 | Symbols: SEC1A | secretory 1A | chr1:348046-352197 FORWARD LENGTH=673	0	96.57	GO:0006904 GO:0009306 GO:0016192	vesicle docking involved in exocytosis; protein secretion; vesicle-mediated transport	protein transporter activity	nucleus	PF00995	Sec1 family	PTHR11679 PTHR11679:SF5	VESICLE PROTEIN SORTING-ASSOCIATED; gb def: vacuolar sorting protein essential for vacuolar morphogenesis and function, vps3	KOG1300	Vesicle_trafficking_protein_Sec1	NA	NA	NA	NA
Glyma03g02760	290	UniRef100_I1JKM1 Uncharacterized protein n=1 Tax=Glycine max RepID=I1JKM1_SOYBN	0	99.66	UniRef100_P39657 RuBisCO-associated protein n=1 Tax=Glycine max RepID=RUAP_SOYBN	3e-54	94.48	NA	NA	NA	NA	NA	NA	NA	PF00704	Glycosyl hydrolases family 18	NA	NA	NA	NA	NA	NA	NA	NA
Glyma03g02790	290	UniRef100_I1JKM1 Uncharacterized protein n=1 Tax=Glycine max RepID=I1JKM1_SOYBN	0	99.66	UniRef100_P39657 RuBisCO-associated protein n=1 Tax=Glycine max RepID=RUAP_SOYBN	3e-54	94.48	NA	NA	NA	NA	NA	NA	NA	PF00704	Glycosyl hydrolases family 18	NA	NA	NA	NA	NA	NA	NA	NA
Glyma03g02810	290	UniRef100_I1JKM6 Uncharacterized protein n=1 Tax=Glycine max RepID=I1JKM6_SOYBN	0	99.66	UniRef100_P39657 RuBisCO-associated protein n=1 Tax=Glycine max RepID=RUAP_SOYBN	4e-48	94.48	NA	NA	NA	NA	NA	NA	NA	PF00704	Glycosyl hydrolases family 18	NA	NA	NA	NA	NA	NA	NA	NA
Glyma03g02870	195	UniRef100_I1JKM8 Uncharacterized protein n=1 Tax=Glycine max RepID=I1JKM8_SOYBN	6e-143	99.49	UniRef100_P39657 RuBisCO-associated protein n=1 Tax=Glycine max RepID=RUAP_SOYBN	4e-29	81.54	NA	NA	NA	NA	NA	NA	NA	NA	NA	NA	NA	NA	NA	NA	NA	NA	NA
Glyma03g02920	331	UniRef100_I1JKM9 Uncharacterized protein n=1 Tax=Glycine max RepID=I1JKM9_SOYBN	0	99.7	UniRef100_G7KSR1 Zinc finger CCCH domain-containing protein n=1 Tax=Medicago truncatula RepID=G7KSR1_MEDTR	0	99.4	AT1G01350.1 | Symbols: | Zinc finger (CCCH-type/C3HC4-type RING finger) family protein | chr1:136732-137970 FORWARD LENGTH=343	2e-162	97.89	NA	NA	nucleic acid binding; zinc ion binding	nucleus	PF00642	Zinc finger C-x8-C-x5-C-x3-H type (and similar)	PTHR12930	ZINC FINGER PROTEIN 183	KOG1813	Predicted_E3_ubiquitin_ligase	NA	NA	K13127	RING_finger_protein_113A
Glyma03g02930	305	UniRef100_I1JKN0 Uncharacterized protein n=1 Tax=Glycine max RepID=I1JKN0_SOYBN	0	99.67	UniRef100_G7JDF8 Palmitoyltransferase pfa3 n=1 Tax=Medicago truncatula RepID=G7JDF8_MEDTR	0	97.38	AT3G60800.1 | Symbols: | DHHC-type zinc finger family protein | chr3:22467486-22469273 REVERSE LENGTH=307	0	99.67	GO:0008150	biological process	zinc ion binding	Golgi apparatus	PF01529	DHHC zinc finger domain	PTHR22883	ZINC FINGER DHHC DOMAIN CONTAINING PROTEIN	KOG1315	Predicted_DHHC-type_Zn-finger_protein	NA	NA	NA	NA
Glyma03g02940	306	UniRef100_I1JKN1 Uncharacterized protein n=1 Tax=Glycine max RepID=I1JKN1_SOYBN	0	99.67	UniRef100_Q5VNV0 Glycine-rich protein-like n=2 Tax=Oryza sativa RepID=Q5VNV0_ORYSJ	6e-62	91.5	AT2G45380.1 | Symbols: | FUNCTIONS IN: molecular_function unknown; INVOLVED IN: biological_process unknown; LOCATED IN: cellular_component unknown; EXPRESSED IN: inflorescence meristem, flower, cultured cell; EXPRESSED DURING: petal differentiation and expansion stage; BEST Arabidopsis thaliana protein match is: Calcium-binding EF-hand family protein (TAIR:AT4G34070.1); Has 171 Blast hits to 170 …	2e-63	89.22	GO:0008150	biological process	molecular function	nucleus	NA	NA	NA	NA	NA	NA	NA	NA	NA	NA
Glyma03g02970	173	UniRef100_I1JKN4 Uncharacterized protein (Fragment) n=1 Tax=Glycine max RepID=I1JKN4_SOYBN	2e-103	82.66	UniRef100_G7LFQ0 Self-incompatibility protein n=1 Tax=Medicago truncatula RepID=G7LFQ0_MEDTR	9e-22	53.76	AT4G16195.1 | Symbols: | Plant self-incompatibility protein S1 family | chr4:9173165-9173650 REVERSE LENGTH=161	1e-11	85.55	GO:0008150	biological process	molecular function	extracellular region	PF05938	Plant self-incompatibility protein S1	NA	NA	NA	NA	NA	NA	NA	NA
Glyma03g02980	220	UniRef100_UPI000189DA1C UPI000189DA1C related cluster n=1 Tax=unknown RepID=UPI000189DA1C	3e-158	99.55	UniRef100_G7JEM0 NAD(P)H-quinone oxidoreductase subunit 6 n=1 Tax=Medicago truncatula RepID=G7JEM0_MEDTR	2e-18	92.73	AT5G62280.1 | Symbols: | Protein of unknown function (DUF1442) | chr5:25017165-25017985 FORWARD LENGTH=236	2e-47	99.09	GO:0008150	biological process	molecular function	cellular component	PF07279	Protein of unknown function (DUF1442)	NA	NA	NA	NA	NA	NA	NA	NA
Glyma03g03050	240	UniRef100_UPI00023397BD UPI00023397BD related cluster n=1 Tax=unknown RepID=UPI00023397BD	3e-95	70.83	UniRef100_G7JEN0 Exocyst complex subunit SEC6 n=1 Tax=Medicago truncatula RepID=G7JEN0_MEDTR	2e-92	70.83	AT1G71820.1 | Symbols: SEC6 | SEC6 | chr1:27010022-27016745 FORWARD LENGTH=752	2e-92	70.83	GO:0009846 GO:0009860	pollen germination; pollen tube growth	protein binding	exocyst; cytoplasm; cytosol; plasma membrane; plasmodesma	PF06046	Exocyst complex component Sec6	PTHR21292 PTHR21292:SF1	EXOCYST COMPLEX COMPONENT SEC6-RELATED; EXOCYST COMPLEX COMPONENT SEC6	NA	NA	NA	NA	NA	NA
Glyma03g03090	233	UniRef100_I1JKN7 Uncharacterized protein n=1 Tax=Glycine max RepID=I1JKN7_SOYBN	2e-168	99.57	UniRef100_G7JEM0 NAD(P)H-quinone oxidoreductase subunit 6 n=1 Tax=Medicago truncatula RepID=G7JEM0_MEDTR	6e-111	97.85	AT2G45360.1 | Symbols: | Protein of unknown function (DUF1442) | chr2:18698619-18699360 FORWARD LENGTH=215	6e-81	97.42	GO:0008150	biological process	molecular function	nucleus	PF07279	Protein of unknown function (DUF1442)	NA	NA	NA	NA	NA	NA	NA	NA
Glyma03g03100	618	UniRef100_I1JKN8 Uncharacterized protein (Fragment) n=1 Tax=Glycine max RepID=I1JKN8_SOYBN	0	89.32	UniRef100_G3FCK2 Chlororespiratory reduction 4 n=1 Tax=Draba nemorosa RepID=G3FCK2_DRANE	0	90.61	AT2G45350.1 | Symbols: CRR4 | Pentatricopeptide repeat (PPR) superfamily protein | chr2:18694816-18696657 REVERSE LENGTH=613	0	89.48	GO:0016556	mRNA modification	NA	mitochondrion; vacuole; chloroplast	PF01535	PPR repeat	PTHR24015 PTHR24015:SF153	FAMILY NOT NAMED; SUBFAMILY NOT NAMED	NA	NA	NA	NA	NA	NA
Glyma03g03110	569	UniRef100_I1JKN9 Uncharacterized protein n=1 Tax=Glycine max RepID=I1JKN9_SOYBN	0	89.1	UniRef100_G7KZX0 Receptor kinase n=1 Tax=Medicago truncatula RepID=G7KZX0_MEDTR	6e-103	85.94	AT4G08850.1 | Symbols: | Leucine-rich repeat receptor-like protein kinase family protein | chr4:5636693-5640496 REVERSE LENGTH=1045	5e-65	72.93	GO:0006468 GO:0006857 GO:0006995 GO:0009627 GO:0031347	protein phosphorylation; oligopeptide transport; cellular response to nitrogen starvation; systemic acquired resistance; regulation of defense response	protein kinase activity; protein tyrosine kinase activity; ATP binding; kinase activity; transferase activity, transferring phosphorus-containing groups	nucleus; plasma membrane; plasmodesma; membrane	PF00069 PF00560	Protein kinase domain; Leucine Rich Repeat	PTHR24420 PTHR24420:SF472	FAMILY NOT NAMED; SUBFAMILY NOT NAMED	KOG4579	Leucine-rich_repeat_(LRR)_protein_associated_with_apoptosis_in_muscle_tissue	NA	NA	NA	NA
Glyma03g03120	757	UniRef100_I1JKP1 Uncharacterized protein n=1 Tax=Glycine max RepID=I1JKP1_SOYBN	0	99.87	UniRef100_G7JEN0 Exocyst complex subunit SEC6 n=1 Tax=Medicago truncatula RepID=G7JEN0_MEDTR	0	99.74	AT1G71820.1 | Symbols: SEC6 | SEC6 | chr1:27010022-27016745 FORWARD LENGTH=752	0	99.87	GO:0009846 GO:0009860	pollen germination; pollen tube growth	protein binding	exocyst; cytoplasm; cytosol; plasma membrane; plasmodesma	PF06046	Exocyst complex component Sec6	PTHR21292 PTHR21292:SF1	EXOCYST COMPLEX COMPONENT SEC6-RELATED; EXOCYST COMPLEX COMPONENT SEC6	KOG2286	Exocyst_complex_subunit_SEC6	NA	NA	NA	NA
Glyma03g03150	460	UniRef100_I1JKP4 Uncharacterized protein n=1 Tax=Glycine max RepID=I1JKP4_SOYBN	0	95.22	NA	NA	NA	AT3G50120.1 | Symbols: | Plant protein of unknown function (DUF247) | chr3:18585157-18587246 REVERSE LENGTH=531	3e-36	95.65	GO:0008150	biological process	molecular function	plasma membrane	PF03140	Plant protein of unknown function	NA	NA	NA	NA	NA	NA	NA	NA
Glyma03g03160	161	NA	NA	NA	NA	NA	NA	NA	NA	NA	NA	NA	NA	NA	NA	NA	NA	NA	NA	NA	NA	NA	NA	NA
Glyma03g03170	829	UniRef100_UPI00023397BE UPI00023397BE related cluster n=1 Tax=unknown RepID=UPI00023397BE	0	96.26	UniRef100_G7KIM3 Receptor protein kinase-like protein n=1 Tax=Medicago truncatula RepID=G7KIM3_MEDTR	0	96.86	AT4G08850.1 | Symbols: | Leucine-rich repeat receptor-like protein kinase family protein | chr4:5636693-5640496 REVERSE LENGTH=1045	5e-159	83.96	GO:0006468 GO:0006857 GO:0006995 GO:0009627 GO:0031347	protein phosphorylation; oligopeptide transport; cellular response to nitrogen starvation; systemic acquired resistance; regulation of defense response	protein kinase activity; protein tyrosine kinase activity; ATP binding; kinase activity; transferase activity, transferring phosphorus-containing groups	nucleus; plasma membrane; plasmodesma; membrane	PF00069 PF00560	Protein kinase domain; Leucine Rich Repeat	PTHR24420 PTHR24420:SF472	FAMILY NOT NAMED; SUBFAMILY NOT NAMED	KOG1187	Serine/threonine_protein_kinase	NA	NA	NA	NA
Glyma03g03180	439	UniRef100_I1JKP6 Uncharacterized protein n=2 Tax=Glycine max RepID=I1JKP6_SOYBN	0	98.41	UniRef100_G7JEN3 UDP-glucuronate 4-epimerase n=1 Tax=Medicago truncatula RepID=G7JEN3_MEDTR	0	99.77	AT4G00110.1 | Symbols: GAE3 | UDP-D-glucuronate 4-epimerase 3 | chr4:38702-39994 REVERSE LENGTH=430	0	98.63	GO:0005975 GO:0009225 GO:0044237	carbohydrate metabolic process; nucleotide-sugar metabolic process; cellular metabolic process	nucleotide binding; catalytic activity; racemase and epimerase activity, acting on carbohydrates and derivatives; UDP-glucuronate 4-epimerase activity; coenzyme binding	Golgi apparatus; membrane	PF01370	NAD dependent epimerase/dehydratase family	PTHR10366 PTHR10366:SF42	NAD DEPENDENT EPIMERASE/DEHYDRATASE; UDP-GLUCOSE 4-EPIMERASE	KOG1371	UDP-glucose_4-epimerase/UDP-sulfoquinovose_synthase	5.1.3.6	UDP-glucuronate_4-epimerase	K08679	UDP-glucuronate_4-epimerase_[EC:5.1.3.6]
Glyma03g03190	527	UniRef100_I1JKP7 3-phosphoshikimate 1-carboxyvinyltransferase n=1 Tax=Glycine max RepID=I1JKP7_SOYBN	0	99.81	UniRef100_I1JKP7 3-phosphoshikimate 1-carboxyvinyltransferase n=1 Tax=Glycine max RepID=I1JKP7_SOYBN	0	99.81	AT2G45300.1 | Symbols: | RNA 3'-terminal phosphate cyclase/enolpyruvate transferase, alpha/beta | chr2:18677518-18679868 FORWARD LENGTH=520	0	99.81	GO:0009073 GO:0009423 GO:0018920	aromatic amino acid family biosynthetic process; chorismate biosynthetic process; glyphosate metabolic process	catalytic activity; 3-phosphoshikimate 1-carboxyvinyltransferase activity; transferase activity, transferring alkyl or aryl (other than methyl) groups	chloroplast; chloroplast stroma	PF00275	EPSP synthase (3-phosphoshikimate 1-carboxyvinyltransferase)	PTHR21090 PTHR21090:SF3	AROM/DEHYDROQUINATE SYNTHASE; 3-PHOSPHOSHIKIMATE 1-CARBOXYVINYLTRANSFERASE	KOG0692	Pentafunctional_AROM_protein	2.5.1.19	3-phosphoshikimate_1-carboxyvinyltransferase	K00800	3-phosphoshikimate_1-carboxyvinyltransferase_[EC:2.5.1.19]
Glyma03g03200	732	UniRef100_UPI00019D3490 UPI00019D3490 related cluster n=1 Tax=unknown RepID=UPI00019D3490	0	99.86	UniRef100_G7JEN5 Transketolase n=1 Tax=Medicago truncatula RepID=G7JEN5_MEDTR	0	98.63	AT2G45290.1 | Symbols: | Transketolase | chr2:18672737-18675589 FORWARD LENGTH=741	0	99.59	GO:0008152 GO:0046686	metabolic process; response to cadmium ion	catalytic activity; transketolase activity	chloroplast; plastid; chloroplast stroma	PF00456 PF02779 PF02780	Transketolase, thiamine diphosphate binding domain; Transketolase, pyrimidine binding domain; Transketolase, C-terminal domain	PTHR11624 PTHR11624:SF1	DEHYDROGENASE RELATED; 1-DEOXYXYLULOSE-5-PHOSPHATE SYNTHASE	KOG0523	Transketolase	2.2.1.1	Transketolase	K00615	transketolase_[EC:2.2.1.1]
Glyma03g03210	344	UniRef100_I1JKP9 Uncharacterized protein n=1 Tax=Glycine max RepID=I1JKP9_SOYBN	0	99.71	UniRef100_G7JS17 DNA repair protein RAD51-like protein n=1 Tax=Medicago truncatula RepID=G7JS17_MEDTR	0	99.71	AT2G45280.1 | Symbols: ATRAD51C, RAD51C | RAS associated with diabetes protein 51C | chr2:18670103-18672041 FORWARD LENGTH=363	2e-164	99.71	GO:0000724 GO:0006261 GO:0006275 GO:0006281 GO:0006306 GO:0006310 GO:0006355 GO:0006396 GO:0006626 GO:0007126 GO:0007129 GO:0007131 GO:0007140 GO:0007143 GO:0009555 GO:0009560 GO:0010212 GO:0016444 GO:0016568 GO:0022402 GO:0031047 GO:0043687 GO:0045003 GO:0045893 GO:0051726	double-strand break repair via homologous recombination; DNA-dependent DNA replication; regulation of DNA replication; DNA repair; DNA methylation; DNA recombination; regulation of transcription, DNA-dependent; RNA processing; protein targeting to mitochondrion; meiosis; synapsis; reciprocal meiotic recombination; male meiosis; female meiosis; pollen development; embryo sac egg cell differentiati…	recombinase activity; DNA binding; damaged DNA binding; single-stranded DNA binding; protein binding; ATP binding; DNA-dependent ATPase activity	NA	PF08423	Rad51	PTHR22942 PTHR22942:SF14	RECA/RAD51/RADA DNA STRAND-PAIRING FAMILY MEMBER; DNA REPAIR PROTEIN RAD51 HOMOLOG 3, R51H3	KOG1434	Meiotic_recombination_protein_Dmc1	NA	NA	NA	NA
Glyma03g03250	491	UniRef100_I1JKQ3 Uncharacterized protein n=1 Tax=Glycine max RepID=I1JKQ3_SOYBN	0	90.63	UniRef100_B9RD99 O-sialoglycoprotein endopeptidase, putative n=1 Tax=Ricinus communis RepID=B9RD99_RICCO	0	88.8	AT2G45270.1 | Symbols: GCP1 | glycoprotease 1 | chr2:18666583-18669332 FORWARD LENGTH=480	0	80.45	GO:0006508 GO:0009790 GO:0016556	proteolysis; embryo development; mRNA modification	metalloendopeptidase activity	mitochondrial inner membrane; chloroplast	PF00814	Glycoprotease family	PTHR11735 PTHR11735:SF6	O-SIALOGLYCOPROTEIN ENDOPEPTIDASE; O-SIALOGLYCOPROTEIN ENDOPEPTIDASE-RELATED	KOG2707	Predicted_metalloprotease_with_chaperone_activity_(RNAse_H/HSP70_fold)	3.4.24.57	O-sialoglycoprotein_endopeptidase	K01409	O-sialoglycoprotein_endopeptidase_[EC:3.4.24.57]
Glyma03g03270	351	UniRef100_I1JKQ4 Uncharacterized protein n=1 Tax=Glycine max RepID=I1JKQ4_SOYBN	0	99.72	UniRef100_O49046 Arginase n=1 Tax=Glycine max RepID=ARGI_SOYBN	0	99.72	AT4G08870.1 | Symbols: | Arginase/deacetylase superfamily protein | chr4:5646654-5648693 REVERSE LENGTH=344	0	95.73	GO:0006560 GO:0006570 GO:0006591 GO:0006595 GO:0009445 GO:0050832	proline metabolic process; tyrosine metabolic process; ornithine metabolic process; polyamine metabolic process; putrescine metabolic process; defense response to fungus	arginase activity; agmatinase activity; hydrolase activity, acting on carbon-nitrogen (but not peptide) bonds, in linear amidines; metal ion binding; cobalt ion binding	mitochondrion; chloroplast	PF00491	Arginase family	PTHR11358 PTHR11358:SF4	ARGINASE/AGMATINASE-RELATED; AGMATINASE-RELATED	KOG2964	Arginase_family_protein	NA	NA	NA	NA
Glyma03g03280	648	UniRef100_I1JKQ5 Uncharacterized protein n=1 Tax=Glycine max RepID=I1JKQ5_SOYBN	0	92.9	UniRef100_B9RD96 Oxidoreductase, putative n=1 Tax=Ricinus communis RepID=B9RD96_RICCO	0	90.9	AT1G02020.1 | Symbols: | nitroreductase family protein | chr1:352842-354845 REVERSE LENGTH=642	0	89.35	GO:0008152	metabolic process	oxidoreductase activity; oxidoreductase activity, acting on NAD(P)H, nitrogenous group as acceptor	nucleus; mitochondrion; chloroplast	NA	NA	NA	NA	NA	NA	NA	NA	NA	NA
Glyma03g03290	198	UniRef100_UPI00023394BA UPI00023394BA related cluster n=1 Tax=unknown RepID=UPI00023394BA	2e-139	99.49	UniRef100_O80813 Ycf20-like protein n=2 Tax=Arabidopsis thaliana RepID=YC20L_ARATH	1e-28	72.73	AT3G56830.1 | Symbols: | Protein of unknown function (DUF565) | chr3:21042755-21043840 REVERSE LENGTH=230	2e-53	74.75	GO:0008150	biological process	molecular function	mitochondrion; chloroplast	PF04483	Protein of unknown function (DUF565)	NA	NA	NA	NA	NA	NA	NA	NA
Glyma03g03300	348	UniRef100_C6TH26 Uncharacterized protein n=1 Tax=Glycine max RepID=C6TH26_SOYBN	0	99.71	UniRef100_B9REU9 S-adenosylmethionine-dependent methyltransferase, putative n=1 Tax=Ricinus communis RepID=B9REU9_RICCO	9e-169	99.71	AT3G05100.1 | Symbols: | S-adenosyl-L-methionine-dependent methyltransferases superfamily protein | chr3:1424155-1425667 FORWARD LENGTH=336	4e-162	97.7	GO:0008150	biological process	molecular function	cellular component	NA	NA	NA	NA	NA	NA	NA	NA	NA	NA
Glyma03g03310	420	UniRef100_I1JKR0 Uncharacterized protein n=2 Tax=Glycine max RepID=I1JKR0_SOYBN	0	99.76	UniRef100_Q338Y6 Expressed protein n=2 Tax=Oryza sativa Japonica Group RepID=Q338Y6_ORYSJ	0	99.76	AT2G45260.1 | Symbols: | Plant protein of unknown function (DUF641) | chr2:18664661-18665938 REVERSE LENGTH=425	0	99.76	GO:0008150	biological process	molecular function	vacuolar membrane	PF04859	Plant protein of unknown function (DUF641)	NA	NA	NA	NA	NA	NA	NA	NA
Glyma03g03320	220	UniRef100_I1JKR2 Uncharacterized protein n=1 Tax=Glycine max RepID=I1JKR2_SOYBN	2e-159	99.55	UniRef100_B9RD94 21 kDa protein, putative n=1 Tax=Ricinus communis RepID=B9RD94_RICCO	7e-62	89.09	AT4G00080.1 | Symbols: UNE11 | Plant invertase/pectin methylesterase inhibitor superfamily protein | chr4:32946-33575 FORWARD LENGTH=209	1e-50	90	GO:0000041 GO:0009567 GO:0009733 GO:0009741	transition metal ion transport; double fertilization forming a zygote and endosperm; response to auxin stimulus; response to brassinosteroid stimulus	enzyme inhibitor activity; pectinesterase activity; pectinesterase inhibitor activity	NA	PF04043	Plant invertase/pectin methylesterase inhibitor	NA	NA	NA	NA	NA	NA	NA	NA
Glyma03g03330	219	UniRef100_C6TJL1 Uncharacterized protein n=1 Tax=Glycine max RepID=C6TJL1_SOYBN	7e-160	99.54	UniRef100_B9RD94 21 kDa protein, putative n=1 Tax=Ricinus communis RepID=B9RD94_RICCO	1e-61	83.11	AT4G00080.1 | Symbols: UNE11 | Plant invertase/pectin methylesterase inhibitor superfamily protein | chr4:32946-33575 FORWARD LENGTH=209	1e-50	89.5	GO:0000041 GO:0009567 GO:0009733 GO:0009741	transition metal ion transport; double fertilization forming a zygote and endosperm; response to auxin stimulus; response to brassinosteroid stimulus	enzyme inhibitor activity; pectinesterase activity; pectinesterase inhibitor activity	NA	PF04043	Plant invertase/pectin methylesterase inhibitor	NA	NA	NA	NA	NA	NA	NA	NA
Glyma03g03340	434	UniRef100_I1JKR4 Uncharacterized protein n=1 Tax=Glycine max RepID=I1JKR4_SOYBN	0	99.77	UniRef100_B9T663 3'-N-debenzoyl-2'-deoxytaxol N-benzoyltransferase, putative n=1 Tax=Ricinus communis RepID=B9T663_RICCO	6e-141	99.08	AT3G26040.1 | Symbols: | HXXXD-type acyl-transferase family protein | chr3:9519741-9521069 FORWARD LENGTH=442	1e-92	99.08	NA	NA	transferase activity; transferase activity, transferring acyl groups other than amino-acyl groups	cytoplasm	PF02458	Transferase family	NA	NA	NA	NA	NA	NA	NA	NA
Glyma03g03350	398	UniRef100_I1J7T4 Methionine aminopeptidase n=2 Tax=Glycine max RepID=I1J7T4_SOYBN	0	99.75	UniRef100_I1J7T4 Methionine aminopeptidase n=2 Tax=Glycine max RepID=I1J7T4_SOYBN	0	99.75	AT2G45240.1 | Symbols: MAP1A | methionine aminopeptidase 1A | chr2:18656059-18658906 FORWARD LENGTH=398	0	99.5	GO:0006508 GO:0009987 GO:0010048 GO:0016485 GO:0031365 GO:0043481 GO:0048440	proteolysis; cellular process; vernalization response; protein processing; N-terminal protein amino acid modification; anthocyanin accumulation in tissues in response to UV light; carpel development	aminopeptidase activity; metalloexopeptidase activity; zinc ion binding	cytoplasm; cytosol	PF00557 PF01753	Metallopeptidase family M24; MYND finger	PTHR10804 PTHR10804:SF13	PROTEASE FAMILY M24 (METHIONYL AMINOPEPTIDASE, AMINOPEPTIDASE P); gb def: aminopeptidase p [nostoc sp. pcc 7120]	KOG2738	Putative_methionine_aminopeptidase	3.4.11.18	Methionyl_aminopeptidase	K01265	methionyl_aminopeptidase_[EC:3.4.11.18]
Glyma03g03360	491	UniRef100_UPI00023397C3 UPI00023397C3 related cluster n=1 Tax=unknown RepID=UPI00023397C3	0	96.74	UniRef100_I1JKR6 Pectinesterase n=1 Tax=Glycine max RepID=I1JKR6_SOYBN	0	99.8	AT3G60730.1 | Symbols: | Plant invertase/pectin methylesterase inhibitor superfamily | chr3:22444955-22447226 FORWARD LENGTH=519	0	99.59	GO:0042545	cell wall modification	enzyme inhibitor activity; pectinesterase activity	extracellular region; cell wall; plant-type cell wall	PF04043 PF01095	Plant invertase/pectin methylesterase inhibitor; Pectinesterase	PTHR22931 PTHR22931:SF5	PHOSPHOENOLPYRUVATE DIKINASE-RELATED; METHYLESTERASE INHIBITOR-RELATED	NA	NA	NA	NA	NA	NA
Glyma03g03390	512	UniRef100_I1JKR7 Pectinesterase n=1 Tax=Glycine max RepID=I1JKR7_SOYBN	0	99.8	UniRef100_I1JKR7 Pectinesterase n=1 Tax=Glycine max RepID=I1JKR7_SOYBN	0	99.8	AT2G45220.1 | Symbols: | Plant invertase/pectin methylesterase inhibitor superfamily | chr2:18644281-18646394 REVERSE LENGTH=511	0	99.8	GO:0042545	cell wall modification	enzyme inhibitor activity; pectinesterase activity	extracellular region; cell wall; plant-type cell wall; membrane	PF01095 PF04043	Pectinesterase; Plant invertase/pectin methylesterase inhibitor	PTHR22931 PTHR22931:SF5	PHOSPHOENOLPYRUVATE DIKINASE-RELATED; METHYLESTERASE INHIBITOR-RELATED	NA	NA	3.1.1.11	Pectinesterase	K01051	pectinesterase_[EC:3.1.1.11]
Glyma03g03400	518	UniRef100_I1JKR8 Uncharacterized protein n=1 Tax=Glycine max RepID=I1JKR8_SOYBN	0	99.81	UniRef100_I1J7T2 Pectinesterase n=1 Tax=Glycine max RepID=I1J7T2_SOYBN	0	99.81	AT2G45220.1 | Symbols: | Plant invertase/pectin methylesterase inhibitor superfamily | chr2:18644281-18646394 REVERSE LENGTH=511	0	99.81	GO:0042545	cell wall modification	enzyme inhibitor activity; pectinesterase activity	extracellular region; cell wall; plant-type cell wall; membrane	PF01095 PF04043	Pectinesterase; Plant invertase/pectin methylesterase inhibitor	PTHR22931 PTHR22931:SF5	PHOSPHOENOLPYRUVATE DIKINASE-RELATED; METHYLESTERASE INHIBITOR-RELATED	NA	NA	3.1.1.11	Pectinesterase	K01051	pectinesterase_[EC:3.1.1.11]
Glyma03g03410	512	UniRef100_I1JKR9 Pectinesterase n=1 Tax=Glycine max RepID=I1JKR9_SOYBN	0	99.8	UniRef100_I1JKR9 Pectinesterase n=1 Tax=Glycine max RepID=I1JKR9_SOYBN	0	99.8	AT2G45220.1 | Symbols: | Plant invertase/pectin methylesterase inhibitor superfamily | chr2:18644281-18646394 REVERSE LENGTH=511	0	99.8	GO:0042545	cell wall modification	enzyme inhibitor activity; pectinesterase activity	extracellular region; cell wall; plant-type cell wall; membrane	PF01095 PF04043	Pectinesterase; Plant invertase/pectin methylesterase inhibitor	PTHR22931 PTHR22931:SF5	PHOSPHOENOLPYRUVATE DIKINASE-RELATED; METHYLESTERASE INHIBITOR-RELATED	NA	NA	3.1.1.11	Pectinesterase	K01051	pectinesterase_[EC:3.1.1.11]
Glyma03g03440	67	UniRef100_I1KQ93 Uncharacterized protein n=1 Tax=Glycine max RepID=I1KQ93_SOYBN	1e-35	98.51	UniRef100_G7L9S8 Phosphoglucomutase n=2 Tax=Medicago truncatula RepID=G7L9S8_MEDTR	2e-31	97.01	AT1G70730.2 | Symbols: PGM2 | Phosphoglucomutase/phosphomannomutase family protein | chr1:26669020-26673166 REVERSE LENGTH=605	2e-28	98.51	GO:0000023 GO:0005975 GO:0005992 GO:0006874 GO:0009590 GO:0019252 GO:0019255 GO:0019388 GO:0046686 GO:0048229	maltose metabolic process; carbohydrate metabolic process; trehalose biosynthetic process; cellular calcium ion homeostasis; detection of gravity; starch biosynthetic process; glucose 1-phosphate metabolic process; galactose catabolic process; response to cadmium ion; gametophyte development	magnesium ion binding; phosphoglucomutase activity; intramolecular transferase activity, phosphotransferases	nucleus; cytoplasm; cytosol; plasma membrane; chloroplast stroma; stromule; apoplast	NA	NA	PTHR22573 PTHR22573:SF5	PHOSPHOHEXOMUTASE FAMILY MEMBER; PHOSPHOGLUCOMUTASE	NA	NA	NA	NA	NA	NA
Glyma03g03460	473	UniRef100_I1JKS0 Pectinesterase n=1 Tax=Glycine max RepID=I1JKS0_SOYBN	0	99.79	UniRef100_I1JKS0 Pectinesterase n=1 Tax=Glycine max RepID=I1JKS0_SOYBN	0	99.79	AT2G45220.1 | Symbols: | Plant invertase/pectin methylesterase inhibitor superfamily | chr2:18644281-18646394 REVERSE LENGTH=511	0	99.79	GO:0042545	cell wall modification	enzyme inhibitor activity; pectinesterase activity	extracellular region; cell wall; plant-type cell wall; membrane	PF04043 PF01095	Plant invertase/pectin methylesterase inhibitor; Pectinesterase	PTHR22931 PTHR22931:SF5	PHOSPHOENOLPYRUVATE DIKINASE-RELATED; METHYLESTERASE INHIBITOR-RELATED	NA	NA	NA	NA	NA	NA
Glyma03g03470	279	UniRef100_UPI0002339920 UPI0002339920 related cluster n=1 Tax=unknown RepID=UPI0002339920	8e-175	99.64	UniRef100_B9RD87 Kinase, putative n=1 Tax=Ricinus communis RepID=B9RD87_RICCO	4e-79	93.55	AT3G60720.1 | Symbols: PDLP8 | plasmodesmata-located protein 8 | chr3:22442035-22443608 FORWARD LENGTH=279	1e-76	81.36	GO:0008150	biological process	molecular function	plasma membrane	PF01657	Domain of unknown function DUF26	PTHR11795 PTHR11795:SF83	PROTEIN KINASE; RECEPTOR SERINE/THREONINE PROTEIN KINASE-RELATED	NA	NA	NA	NA	NA	NA
Glyma03g03480	171	UniRef100_UPI000189D096 UPI000189D096 related cluster n=1 Tax=unknown RepID=UPI000189D096	6e-120	99.42	UniRef100_B9IBX4 SAUR family protein n=1 Tax=Populus trichocarpa RepID=B9IBX4_POPTR	3e-54	98.25	AT3G60690.1 | Symbols: | SAUR-like auxin-responsive protein family | chr3:22435262-22435774 FORWARD LENGTH=170	3e-43	85.96	GO:0009733 GO:0009862	response to auxin stimulus; systemic acquired resistance, salicylic acid mediated signaling pathway	NA	mitochondrion	PF02519	Auxin responsive protein	NA	NA	NA	NA	NA	NA	K14488	SAUR_family_protein
Glyma03g03490	242	UniRef100_I1JKS2 Golgi SNAP receptor complex member 1 n=1 Tax=Glycine max RepID=I1JKS2_SOYBN	2e-174	99.59	UniRef100_I1JKS2 Golgi SNAP receptor complex member 1 n=1 Tax=Glycine max RepID=I1JKS2_SOYBN	2e-174	99.59	AT2G45200.1 | Symbols: GOS12, ATGOS12 | golgi snare 12 | chr2:18637689-18639640 REVERSE LENGTH=239	1e-153	99.59	GO:0006888 GO:0006891 GO:0006944 GO:0009737 GO:0030244 GO:0048193	ER to Golgi vesicle-mediated transport; intra-Golgi vesicle-mediated transport; cellular membrane fusion; response to abscisic acid stimulus; cellulose biosynthetic process; Golgi vesicle transport	SNARE binding	intracellular; endosome; vacuole; Golgi apparatus; trans-Golgi network; cytosol; integral to membrane	PF12352	Snare region anchored in the vesicle membrane C-terminus	PTHR21094	GOS-28 SNARE- RELATED	KOG3208	SNARE_protein_GS28	NA	NA	K08495	golgi_SNAP_receptor_complex_member_1
Glyma03g03500	217	UniRef100_I1JKS4 Uncharacterized protein n=1 Tax=Glycine max RepID=I1JKS4_SOYBN	1e-159	99.54	UniRef100_Q6SS00 YABBY-like transcription factor GRAMINIFOLIA n=1 Tax=Antirrhinum majus RepID=Q6SS00_ANTMA	1e-123	98.62	AT2G45190.1 | Symbols: AFO, FIL, YAB1 | Plant-specific transcription factor YABBY family protein | chr2:18628450-18630552 REVERSE LENGTH=229	8e-96	95.85	GO:0006333 GO:0009737 GO:0009793 GO:0009845 GO:0009909 GO:0009933 GO:0009944 GO:0010027 GO:0010093 GO:0010103 GO:0010154 GO:0010158 GO:0010159 GO:0010162 GO:0010228 GO:0010450 GO:0016226 GO:0045165 GO:0048481	chromatin assembly or disassembly; response to abscisic acid stimulus; embryo development ending in seed dormancy; seed germination; regulation of flower development; meristem structural organization; polarity specification of adaxial/abaxial axis; thylakoid membrane organization; specification of floral organ identity; stomatal complex morphogenesis; fruit development; abaxial cell fate specific…	sequence-specific DNA binding transcription factor activity; protein binding	nucleus	PF04690	YABBY protein	NA	NA	NA	NA	NA	NA	NA	NA
Glyma03g03520	500	UniRef100_Q2LAL4 Cytochrome P450 monooxygenase CYP83E8 n=1 Tax=Glycine max RepID=Q2LAL4_SOYBN	0	99.8	UniRef100_Q2LAL4 Cytochrome P450 monooxygenase CYP83E8 n=1 Tax=Glycine max RepID=Q2LAL4_SOYBN	0	99.8	AT4G31500.1 | Symbols: CYP83B1, SUR2, RNT1, RED1, ATR4 | cytochrome P450, family 83, subfamily B, polypeptide 1 | chr4:15273677-15275271 REVERSE LENGTH=499	8e-159	95	GO:0000096 GO:0000162 GO:0006520 GO:0006546 GO:0006569 GO:0006636 GO:0006733 GO:0006766 GO:0008652 GO:0009072 GO:0009106 GO:0009108 GO:0009117 GO:0009641 GO:0009682 GO:0009684 GO:0009695 GO:0009759 GO:0010114 GO:0019288 GO:0019748 GO:0019761 GO:0042742 GO:0044272 GO:0048830 GO:0052544 GO:0055114	sulfur amino acid metabolic process; tryptophan biosynthetic process; cellular amino acid metabolic process; glycine catabolic process; tryptophan catabolic process; unsaturated fatty acid biosynthetic process; oxidoreduction coenzyme metabolic process; vitamin metabolic process; cellular amino acid biosynthetic process; aromatic amino acid family metabolic process; lipoate metabolic process; coe…	iron ion binding; electron carrier activity; oxidoreductase activity, acting on paired donors, with incorporation or reduction of molecular oxygen; oxidoreductase activity, acting on paired donors, with incorporation or reduction of molecular oxygen, NAD(P)H as one donor, and incorporation of one atom of oxygen; oxygen binding; heme binding	mitochondrion; endoplasmic reticulum; plasma membrane; membrane	PF00067	Cytochrome P450	PTHR24298 PTHR24298:SF44	FAMILY NOT NAMED;	KOG0156	Cytochrome_P450_CYP2_subfamily	1.14.-.-	Acting_on_paired_donors,_with_incorporation_or_reduction_of	K00517	beta-carotene_15,15'-monooxygenase_[EC:1.14.99.36]
Glyma03g03550	478	UniRef100_I1JKS7 Uncharacterized protein n=2 Tax=Glycine max RepID=I1JKS7_SOYBN	0	98.33	UniRef100_Q2LAL4 Cytochrome P450 monooxygenase CYP83E8 n=1 Tax=Glycine max RepID=Q2LAL4_SOYBN	0	96.44	AT4G31500.1 | Symbols: CYP83B1, SUR2, RNT1, RED1, ATR4 | cytochrome P450, family 83, subfamily B, polypeptide 1 | chr4:15273677-15275271 REVERSE LENGTH=499	3e-153	96.86	GO:0000096 GO:0000162 GO:0006520 GO:0006546 GO:0006569 GO:0006636 GO:0006733 GO:0006766 GO:0008652 GO:0009072 GO:0009106 GO:0009108 GO:0009117 GO:0009641 GO:0009682 GO:0009684 GO:0009695 GO:0009759 GO:0010114 GO:0019288 GO:0019748 GO:0019761 GO:0042742 GO:0044272 GO:0048830 GO:0052544 GO:0055114	sulfur amino acid metabolic process; tryptophan biosynthetic process; cellular amino acid metabolic process; glycine catabolic process; tryptophan catabolic process; unsaturated fatty acid biosynthetic process; oxidoreduction coenzyme metabolic process; vitamin metabolic process; cellular amino acid biosynthetic process; aromatic amino acid family metabolic process; lipoate metabolic process; coe…	iron ion binding; electron carrier activity; oxidoreductase activity, acting on paired donors, with incorporation or reduction of molecular oxygen; oxidoreductase activity, acting on paired donors, with incorporation or reduction of molecular oxygen, NAD(P)H as one donor, and incorporation of one atom of oxygen; oxygen binding; heme binding	mitochondrion; endoplasmic reticulum; plasma membrane; membrane	PF00067	Cytochrome P450	PTHR24298 PTHR24298:SF44	FAMILY NOT NAMED;	KOG0156	Cytochrome_P450_CYP2_subfamily	NA	NA	NA	NA
Glyma03g03560	500	UniRef100_I1JKS8 Uncharacterized protein n=1 Tax=Glycine max RepID=I1JKS8_SOYBN	0	99.8	UniRef100_Q2LAL4 Cytochrome P450 monooxygenase CYP83E8 n=1 Tax=Glycine max RepID=Q2LAL4_SOYBN	0	96	AT4G31500.1 | Symbols: CYP83B1, SUR2, RNT1, RED1, ATR4 | cytochrome P450, family 83, subfamily B, polypeptide 1 | chr4:15273677-15275271 REVERSE LENGTH=499	3e-167	96.2	GO:0000096 GO:0000162 GO:0006520 GO:0006546 GO:0006569 GO:0006636 GO:0006733 GO:0006766 GO:0008652 GO:0009072 GO:0009106 GO:0009108 GO:0009117 GO:0009641 GO:0009682 GO:0009684 GO:0009695 GO:0009759 GO:0010114 GO:0019288 GO:0019748 GO:0019761 GO:0042742 GO:0044272 GO:0048830 GO:0052544 GO:0055114	sulfur amino acid metabolic process; tryptophan biosynthetic process; cellular amino acid metabolic process; glycine catabolic process; tryptophan catabolic process; unsaturated fatty acid biosynthetic process; oxidoreduction coenzyme metabolic process; vitamin metabolic process; cellular amino acid biosynthetic process; aromatic amino acid family metabolic process; lipoate metabolic process; coe…	iron ion binding; electron carrier activity; oxidoreductase activity, acting on paired donors, with incorporation or reduction of molecular oxygen; oxidoreductase activity, acting on paired donors, with incorporation or reduction of molecular oxygen, NAD(P)H as one donor, and incorporation of one atom of oxygen; oxygen binding; heme binding	mitochondrion; endoplasmic reticulum; plasma membrane; membrane	PF00067	Cytochrome P450	PTHR24298 PTHR24298:SF44	FAMILY NOT NAMED;	KOG0156	Cytochrome_P450_CYP2_subfamily	1.14.-.-	Acting_on_paired_donors,_with_incorporation_or_reduction_of	K11818	cytochrome_P450,_family_83,_subfamily_B,_polypeptide_1_[EC:1.14.-.-]
Glyma03g03580	281	UniRef100_I1JKS9 Uncharacterized protein n=2 Tax=Glycine max RepID=I1JKS9_SOYBN	0	99.64	UniRef100_P39657 RuBisCO-associated protein n=1 Tax=Glycine max RepID=RUAP_SOYBN	1e-62	92.53	NA	NA	NA	NA	NA	NA	NA	PF00704	Glycosyl hydrolases family 18	NA	NA	NA	NA	NA	NA	NA	NA
Glyma03g03590	499	UniRef100_I1JKT0 Uncharacterized protein n=1 Tax=Glycine max RepID=I1JKT0_SOYBN	0	99.8	UniRef100_Q2LAL4 Cytochrome P450 monooxygenase CYP83E8 n=1 Tax=Glycine max RepID=Q2LAL4_SOYBN	0	95.79	AT4G31500.1 | Symbols: CYP83B1, SUR2, RNT1, RED1, ATR4 | cytochrome P450, family 83, subfamily B, polypeptide 1 | chr4:15273677-15275271 REVERSE LENGTH=499	1e-159	96.19	GO:0000096 GO:0000162 GO:0006520 GO:0006546 GO:0006569 GO:0006636 GO:0006733 GO:0006766 GO:0008652 GO:0009072 GO:0009106 GO:0009108 GO:0009117 GO:0009641 GO:0009682 GO:0009684 GO:0009695 GO:0009759 GO:0010114 GO:0019288 GO:0019748 GO:0019761 GO:0042742 GO:0044272 GO:0048830 GO:0052544 GO:0055114	sulfur amino acid metabolic process; tryptophan biosynthetic process; cellular amino acid metabolic process; glycine catabolic process; tryptophan catabolic process; unsaturated fatty acid biosynthetic process; oxidoreduction coenzyme metabolic process; vitamin metabolic process; cellular amino acid biosynthetic process; aromatic amino acid family metabolic process; lipoate metabolic process; coe…	iron ion binding; electron carrier activity; oxidoreductase activity, acting on paired donors, with incorporation or reduction of molecular oxygen; oxidoreductase activity, acting on paired donors, with incorporation or reduction of molecular oxygen, NAD(P)H as one donor, and incorporation of one atom of oxygen; oxygen binding; heme binding	mitochondrion; endoplasmic reticulum; plasma membrane; membrane	PF00067	Cytochrome P450	PTHR24298 PTHR24298:SF44	FAMILY NOT NAMED;	KOG0156	Cytochrome_P450_CYP2_subfamily	NA	NA	NA	NA
Glyma03g03620	111	UniRef100_UPI0002339925 UPI0002339925 related cluster n=1 Tax=unknown RepID=UPI0002339925	9e-31	89.19	UniRef100_G7KQ56 T-complex protein 1 subunit theta n=1 Tax=Medicago truncatula RepID=G7KQ56_MEDTR	6e-20	88.29	AT3G03960.1 | Symbols: | TCP-1/cpn60 chaperonin family protein | chr3:1024432-1027604 FORWARD LENGTH=549	2e-16	88.29	GO:0000085 GO:0001510 GO:0006094 GO:0006457 GO:0007010 GO:0009220 GO:0009640 GO:0009909 GO:0010388 GO:0010498 GO:0034968 GO:0044267	G2 phase of mitotic cell cycle; RNA methylation; gluconeogenesis; protein folding; cytoskeleton organization; pyrimidine ribonucleotide biosynthetic process; photomorphogenesis; regulation of flower development; cullin deneddylation; proteasomal protein catabolic process; histone lysine methylation; cellular protein metabolic process	ATP binding; unfolded protein binding	cytoplasm; cytosol; plasmodesma; membrane	PF00118	TCP-1/cpn60 chaperonin family	NA	NA	NA	NA	NA	NA	NA	NA
Glyma03g03630	503	UniRef100_I1JKT1 Uncharacterized protein n=1 Tax=Glycine max RepID=I1JKT1_SOYBN	0	99.8	UniRef100_Q2LAL4 Cytochrome P450 monooxygenase CYP83E8 n=1 Tax=Glycine max RepID=Q2LAL4_SOYBN	0	95.03	AT4G31500.1 | Symbols: CYP83B1, SUR2, RNT1, RED1, ATR4 | cytochrome P450, family 83, subfamily B, polypeptide 1 | chr4:15273677-15275271 REVERSE LENGTH=499	3e-164	97.81	GO:0000096 GO:0000162 GO:0006520 GO:0006546 GO:0006569 GO:0006636 GO:0006733 GO:0006766 GO:0008652 GO:0009072 GO:0009106 GO:0009108 GO:0009117 GO:0009641 GO:0009682 GO:0009684 GO:0009695 GO:0009759 GO:0010114 GO:0019288 GO:0019748 GO:0019761 GO:0042742 GO:0044272 GO:0048830 GO:0052544 GO:0055114	sulfur amino acid metabolic process; tryptophan biosynthetic process; cellular amino acid metabolic process; glycine catabolic process; tryptophan catabolic process; unsaturated fatty acid biosynthetic process; oxidoreduction coenzyme metabolic process; vitamin metabolic process; cellular amino acid biosynthetic process; aromatic amino acid family metabolic process; lipoate metabolic process; coe…	iron ion binding; electron carrier activity; oxidoreductase activity, acting on paired donors, with incorporation or reduction of molecular oxygen; oxidoreductase activity, acting on paired donors, with incorporation or reduction of molecular oxygen, NAD(P)H as one donor, and incorporation of one atom of oxygen; oxygen binding; heme binding	mitochondrion; endoplasmic reticulum; plasma membrane; membrane	PF00067	Cytochrome P450	PTHR24298 PTHR24298:SF44	FAMILY NOT NAMED;	KOG0156	Cytochrome_P450_CYP2_subfamily	NA	NA	NA	NA
Glyma03g03640	500	UniRef100_I1JKT2 Uncharacterized protein n=1 Tax=Glycine max RepID=I1JKT2_SOYBN	0	99.8	UniRef100_Q2LAL4 Cytochrome P450 monooxygenase CYP83E8 n=1 Tax=Glycine max RepID=Q2LAL4_SOYBN	0	95.8	AT4G31500.1 | Symbols: CYP83B1, SUR2, RNT1, RED1, ATR4 | cytochrome P450, family 83, subfamily B, polypeptide 1 | chr4:15273677-15275271 REVERSE LENGTH=499	1e-157	98.8	GO:0000096 GO:0000162 GO:0006520 GO:0006546 GO:0006569 GO:0006636 GO:0006733 GO:0006766 GO:0008652 GO:0009072 GO:0009106 GO:0009108 GO:0009117 GO:0009641 GO:0009682 GO:0009684 GO:0009695 GO:0009759 GO:0010114 GO:0019288 GO:0019748 GO:0019761 GO:0042742 GO:0044272 GO:0048830 GO:0052544 GO:0055114	sulfur amino acid metabolic process; tryptophan biosynthetic process; cellular amino acid metabolic process; glycine catabolic process; tryptophan catabolic process; unsaturated fatty acid biosynthetic process; oxidoreduction coenzyme metabolic process; vitamin metabolic process; cellular amino acid biosynthetic process; aromatic amino acid family metabolic process; lipoate metabolic process; coe…	iron ion binding; electron carrier activity; oxidoreductase activity, acting on paired donors, with incorporation or reduction of molecular oxygen; oxidoreductase activity, acting on paired donors, with incorporation or reduction of molecular oxygen, NAD(P)H as one donor, and incorporation of one atom of oxygen; oxygen binding; heme binding	mitochondrion; endoplasmic reticulum; plasma membrane; membrane	PF00067	Cytochrome P450	PTHR24298 PTHR24298:SF44	FAMILY NOT NAMED;	KOG0156	Cytochrome_P450_CYP2_subfamily	NA	NA	NA	NA
Glyma03g03670	503	UniRef100_I1JKT3 Uncharacterized protein n=1 Tax=Glycine max RepID=I1JKT3_SOYBN	0	99.8	UniRef100_G7JZ52 Cytochrome P450 71B10 n=1 Tax=Medicago truncatula RepID=G7JZ52_MEDTR	0	92.25	AT4G31500.1 | Symbols: CYP83B1, SUR2, RNT1, RED1, ATR4 | cytochrome P450, family 83, subfamily B, polypeptide 1 | chr4:15273677-15275271 REVERSE LENGTH=499	2e-170	94.63	GO:0000096 GO:0000162 GO:0006520 GO:0006546 GO:0006569 GO:0006636 GO:0006733 GO:0006766 GO:0008652 GO:0009072 GO:0009106 GO:0009108 GO:0009117 GO:0009641 GO:0009682 GO:0009684 GO:0009695 GO:0009759 GO:0010114 GO:0019288 GO:0019748 GO:0019761 GO:0042742 GO:0044272 GO:0048830 GO:0052544 GO:0055114	sulfur amino acid metabolic process; tryptophan biosynthetic process; cellular amino acid metabolic process; glycine catabolic process; tryptophan catabolic process; unsaturated fatty acid biosynthetic process; oxidoreduction coenzyme metabolic process; vitamin metabolic process; cellular amino acid biosynthetic process; aromatic amino acid family metabolic process; lipoate metabolic process; coe…	iron ion binding; electron carrier activity; oxidoreductase activity, acting on paired donors, with incorporation or reduction of molecular oxygen; oxidoreductase activity, acting on paired donors, with incorporation or reduction of molecular oxygen, NAD(P)H as one donor, and incorporation of one atom of oxygen; oxygen binding; heme binding	mitochondrion; endoplasmic reticulum; plasma membrane; membrane	PF00067	Cytochrome P450	PTHR24298 PTHR24298:SF44	FAMILY NOT NAMED;	KOG0156	Cytochrome_P450_CYP2_subfamily	1.14.-.-	Acting_on_paired_donors,_with_incorporation_or_reduction_of	K11818	cytochrome_P450,_family_83,_subfamily_B,_polypeptide_1_[EC:1.14.-.-]
Glyma03g03700	217	UniRef100_I1JKT5 Uncharacterized protein n=2 Tax=Glycine max RepID=I1JKT5_SOYBN	6e-159	99.54	UniRef100_Q2LAL4 Cytochrome P450 monooxygenase CYP83E8 n=1 Tax=Glycine max RepID=Q2LAL4_SOYBN	8e-99	91.71	AT3G26330.1 | Symbols: CYP71B37 | cytochrome P450, family 71, subfamily B, polypeptide 37 | chr3:9646873-9648536 REVERSE LENGTH=500	2e-76	90.32	GO:0055114	oxidation-reduction process	iron ion binding; electron carrier activity; oxidoreductase activity, acting on paired donors, with incorporation or reduction of molecular oxygen; oxygen binding; heme binding	extracellular region	PF00067	Cytochrome P450	PTHR24298 PTHR24298:SF44	FAMILY NOT NAMED;	NA	NA	NA	NA	NA	NA
Glyma03g03740	140	UniRef100_I1JKT9 Uncharacterized protein n=1 Tax=Glycine max RepID=I1JKT9_SOYBN	5e-97	99.29	NA	NA	NA	NA	NA	NA	NA	NA	NA	NA	NA	NA	NA	NA	NA	NA	NA	NA	NA	NA
Glyma03g03750	723	UniRef100_UPI000233992B UPI000233992B related cluster n=1 Tax=unknown RepID=UPI000233992B	0	99.86	UniRef100_G7JFX0 AarF domain-containing protein kinase, putative n=1 Tax=Medicago truncatula RepID=G7JFX0_MEDTR	0	99.72	AT1G79600.1 | Symbols: | Protein kinase superfamily protein | chr1:29950105-29952516 REVERSE LENGTH=711	0	87.28	GO:0006468	protein phosphorylation	protein kinase activity; ATP binding; transferase activity, transferring phosphorus-containing groups	plasma membrane; chloroplast; plastoglobule	PF03109	ABC1 family	PTHR10566 PTHR10566:SF10	CHAPERONE-ACTIVITY OF BC1 COMPLEX (CABC1)-RELATED; ABC1 - RELATED	KOG1235	Predicted_unusual_protein_kinase	NA	NA	K08869	aarF_domain-containing_kinase
Glyma03g03760	733	UniRef100_I1JKU2 Uncharacterized protein n=1 Tax=Glycine max RepID=I1JKU2_SOYBN	0	99.86	UniRef100_C9EHU3 SCL6 n=1 Tax=Citrus trifoliata RepID=C9EHU3_PONTR	0	99.86	AT4G00150.1 | Symbols: HAM3, ATHAM3, LOM3 | GRAS family transcription factor | chr4:57429-59105 REVERSE LENGTH=558	5e-123	49.11	GO:0006355 GO:0007623 GO:0010492 GO:0030154 GO:0048768 GO:0051301	regulation of transcription, DNA-dependent; circadian rhythm; maintenance of shoot apical meristem identity; cell differentiation; root hair cell tip growth; cell division	sequence-specific DNA binding transcription factor activity; protein binding	nucleus	PF03514	GRAS family transcription factor	NA	NA	NA	NA	NA	NA	NA	NA
Glyma03g03790	293	UniRef100_I1JKU4 Uncharacterized protein n=1 Tax=Glycine max RepID=I1JKU4_SOYBN	0	99.66	UniRef100_B9RD69 Calmodulin, putative n=1 Tax=Ricinus communis RepID=B9RD69_RICCO	1e-60	88.05	AT1G73440.1 | Symbols: | calmodulin-related | chr1:27611418-27612182 FORWARD LENGTH=254	1e-46	88.74	GO:0008150	biological process	calcium ion binding	NA	PF00036	EF hand	NA	NA	NA	NA	NA	NA	NA	NA
Glyma03g03800	242	UniRef100_I1JKU5 Uncharacterized protein n=1 Tax=Glycine max RepID=I1JKU5_SOYBN	3e-177	99.59	UniRef100_B9RD68 Vesicle-associated membrane protein, putative n=1 Tax=Ricinus communis RepID=B9RD68_RICCO	5e-127	99.59	AT2G45140.1 | Symbols: PVA12 | plant VAP homolog 12 | chr2:18611029-18612971 FORWARD LENGTH=239	1e-113	98.76	GO:0006605 GO:0030968 GO:0046482 GO:0046777	protein targeting; endoplasmic reticulum unfolded protein response; para-aminobenzoic acid metabolic process; protein autophosphorylation	structural molecule activity; protein binding	nucleus; endoplasmic reticulum; cytosol; plasma membrane	PF00635	MSP (Major sperm protein) domain	PTHR10809 PTHR10809:SF6	VESICLE-ASSOCIATED MEMBRANE PROTEIN (VAMP); VESICLE-ASSOCIATED MEMBRANE PROTEIN-ASSOCIATED PRO	KOG0439	VAMP-associated_protein_involved_in_inositol_metabolism	NA	NA	NA	NA
Glyma03g03810	250	UniRef100_I1JKU7 Uncharacterized protein n=1 Tax=Glycine max RepID=I1JKU7_SOYBN	2e-180	99.6	UniRef100_Q01IH4 OSIGBa0159I10.11 protein n=2 Tax=Oryza sativa RepID=Q01IH4_ORYSA	8e-25	62.4	AT3G60590.3 | Symbols: | unknown protein; BEST Arabidopsis thaliana protein match is: unknown protein (TAIR:AT1G48460.1); Has 35333 Blast hits to 34131 proteins in 2444 species: Archae - 798; Bacteria - 22429; Metazoa - 974; Fungi - 991; Plants - 531; Viruses - 0; Other Eukaryotes - 9610 (source: NCBI BLink). | chr3:22398228-22399753 FORWARD LENGTH=404	5e-33	48	NA	NA	NA	mitochondrion; chloroplast; plastid; chloroplast inner membrane; chloroplast envelope	NA	NA	NA	NA	NA	NA	NA	NA	NA	NA
Glyma03g03820	263	UniRef100_UPI0002339C13 UPI0002339C13 related cluster n=1 Tax=unknown RepID=UPI0002339C13	0	99.62	UniRef100_D7LBV7 SPX domain-containing protein n=1 Tax=Arabidopsis lyrata subsp. lyrata RepID=D7LBV7_ARALL	9e-102	96.58	AT2G45130.1 | Symbols: ATSPX3, SPX3 | SPX domain gene 3 | chr2:18606489-18607754 FORWARD LENGTH=245	2e-102	98.86	GO:0006817 GO:0016036 GO:0019375 GO:0045892 GO:0080040	phosphate ion transport; cellular response to phosphate starvation; galactolipid biosynthetic process; negative regulation of transcription, DNA-dependent; positive regulation of cellular response to phosphate starvation	molecular function	nucleus	PF03105	SPX domain	PTHR10783 PTHR10783:SF5	XENOTROPIC AND POLYTROPIC MURINE LEUKEMIA VIRUS RECEPTOR; XENOTROPIC AND POLYTROPIC MURINE LEUKEMIA VIRUS RECEPTOR IDS-4	KOG1161	Protein_involved_in_vacuolar_polyphosphate_accumulation,_contains_SPX_domain	NA	NA	NA	NA
Glyma03g03830	490	UniRef100_I1JKU9 Uncharacterized protein n=1 Tax=Glycine max RepID=I1JKU9_SOYBN	0	99.8	UniRef100_Q40287 Anthocyanidin 3-O-glucosyltransferase 5 n=1 Tax=Manihot esculenta RepID=UFOG5_MANES	5e-124	97.76	AT2G18570.1 | Symbols: | UDP-Glycosyltransferase superfamily protein | chr2:8063429-8064841 FORWARD LENGTH=470	2e-122	96.94	GO:0008152	metabolic process	transferase activity, transferring glycosyl groups; transferase activity, transferring hexosyl groups	cytoplasm	PF00201	UDP-glucoronosyl and UDP-glucosyl transferase	PTHR11926 PTHR11926:SF15	GLUCOSYL/GLUCURONOSYL TRANSFERASES; UDP-GLUCURONOSYLTRANSFERASE RELATED	KOG1192	UDP-glucuronosyl_and_UDP-glucosyl_transferase	NA	NA	NA	NA
Glyma03g03850	488	UniRef100_C6THX3 Uncharacterized protein n=1 Tax=Glycine max RepID=C6THX3_SOYBN	0	99.8	UniRef100_Q40287 Anthocyanidin 3-O-glucosyltransferase 5 n=1 Tax=Manihot esculenta RepID=UFOG5_MANES	6e-126	97.75	AT2G18570.1 | Symbols: | UDP-Glycosyltransferase superfamily protein | chr2:8063429-8064841 FORWARD LENGTH=470	6e-119	96.93	GO:0008152	metabolic process	transferase activity, transferring glycosyl groups; transferase activity, transferring hexosyl groups	cytoplasm	PF00201	UDP-glucoronosyl and UDP-glucosyl transferase	PTHR11926 PTHR11926:SF15	GLUCOSYL/GLUCURONOSYL TRANSFERASES; UDP-GLUCURONOSYLTRANSFERASE RELATED	KOG1192	UDP-glucuronosyl_and_UDP-glucosyl_transferase	NA	NA	NA	NA
Glyma03g03870	491	UniRef100_I1JKV2 Uncharacterized protein n=1 Tax=Glycine max RepID=I1JKV2_SOYBN	0	99.8	UniRef100_Q40287 Anthocyanidin 3-O-glucosyltransferase 5 n=1 Tax=Manihot esculenta RepID=UFOG5_MANES	1e-124	97.76	AT2G18570.1 | Symbols: | UDP-Glycosyltransferase superfamily protein | chr2:8063429-8064841 FORWARD LENGTH=470	2e-122	96.95	GO:0008152	metabolic process	transferase activity, transferring glycosyl groups; transferase activity, transferring hexosyl groups	cytoplasm	PF00201	UDP-glucoronosyl and UDP-glucosyl transferase	PTHR11926 PTHR11926:SF15	GLUCOSYL/GLUCURONOSYL TRANSFERASES; UDP-GLUCURONOSYLTRANSFERASE RELATED	KOG1192	UDP-glucuronosyl_and_UDP-glucosyl_transferase	NA	NA	NA	NA
Glyma03g03910	395	UniRef100_UPI0002339933 UPI0002339933 related cluster n=1 Tax=unknown RepID=UPI0002339933	0	99.75	UniRef100_B9A1Q4 Glycinol 4-dimethylallyltransferase n=1 Tax=Glycine max RepID=G4DT_SOYBN	4e-176	98.48	AT2G18950.1 | Symbols: HPT1, TPT1, ATHPT, VTE2 | homogentisate phytyltransferase 1 | chr2:8207491-8210047 FORWARD LENGTH=393	3e-118	93.67	GO:0000096 GO:0006546 GO:0006636 GO:0006733 GO:0006766 GO:0008652 GO:0009072 GO:0009106 GO:0009108 GO:0009117 GO:0009266 GO:0009416 GO:0009695 GO:0009915 GO:0009965 GO:0010189 GO:0015994 GO:0019216 GO:0019288 GO:0019748 GO:0030154 GO:0031347 GO:0031408 GO:0042362 GO:0044272 GO:0045893 GO:0071555	sulfur amino acid metabolic process; glycine catabolic process; unsaturated fatty acid biosynthetic process; oxidoreduction coenzyme metabolic process; vitamin metabolic process; cellular amino acid biosynthetic process; aromatic amino acid family metabolic process; lipoate metabolic process; coenzyme biosynthetic process; nucleotide metabolic process; response to temperature stimulus; response t…	prenyltransferase activity; homogentisate phytyltransferase activity	plasma membrane; chloroplast; integral to membrane	PF01040	UbiA prenyltransferase family	PTHR11048 PTHR11048:SF1	PRENYLTRANSFERASES; 4-HYDROXYBENZOATE OCTAPRENYLTRANSFERASE	NA	NA	NA	NA	NA	NA
Glyma03g03920	163	UniRef100_I1JKV7 Uncharacterized protein (Fragment) n=2 Tax=Glycine max RepID=I1JKV7_SOYBN	5e-114	99.39	UniRef100_B9SP56 Hydrolase, acting on ester bonds, putative n=1 Tax=Ricinus communis RepID=B9SP56_RICCO	2e-57	84.05	AT1G12244.1 | Symbols: | Polynucleotidyl transferase, ribonuclease H-like superfamily protein | chr1:4157719-4158893 FORWARD LENGTH=254	2e-55	78.53	GO:0006139 GO:0006281 GO:0006310 GO:0006974	nucleobase-containing compound metabolic process; DNA repair; DNA recombination; response to DNA damage stimulus	nucleic acid binding; hydrolase activity, acting on ester bonds	cytoplasm; chloroplast	PF03652	Uncharacterised protein family (UPF0081)	NA	NA	NA	NA	3.1.-.-	Acting_on_ester_bonds	K07447	putative_holliday_junction_resolvase_[EC:3.1.-.-]
Glyma03g03950	364	UniRef100_C6TG36 Putative uncharacterized protein n=1 Tax=Glycine max RepID=C6TG36_SOYBN	0	99.73	UniRef100_Q4U316 Cys2/His2 zinc-finger transcription factor n=1 Tax=Silene latifolia RepID=Q4U316_SILLA	1e-72	98.9	AT3G60580.1 | Symbols: | C2H2-like zinc finger protein | chr3:22394007-22394873 FORWARD LENGTH=288	2e-64	93.68	GO:0006355	regulation of transcription, DNA-dependent	nucleic acid binding; sequence-specific DNA binding transcription factor activity; zinc ion binding	intracellular; nucleus	NA	NA	PTHR11389 PTHR11389:SF378	ZINC FINGER PROTEIN; gb def: gastrula zinc finger protein xlcgf46.1	NA	NA	NA	NA	NA	NA
Glyma03g03980	268	UniRef100_H9TN45 Expansin B protein n=3 Tax=Glycine max RepID=H9TN45_SOYBN	0	99.63	UniRef100_H9TN45 Expansin B protein n=3 Tax=Glycine max RepID=H9TN45_SOYBN	0	99.63	AT1G65680.1 | Symbols: ATEXPB2, EXPB2, ATHEXP BETA 1.4 | expansin B2 | chr1:24427266-24428399 FORWARD LENGTH=273	1e-94	92.54	GO:0009826 GO:0009828 GO:0009831 GO:0019953	unidimensional cell growth; plant-type cell wall loosening; plant-type cell wall modification involved in multidimensional cell growth; sexual reproduction	NA	extracellular region	PF01357 PF03330	Pollen allergen; Rare lipoprotein A (RlpA)-like double-psi beta-barrel	NA	NA	NA	NA	NA	NA	NA	NA
Glyma03g03990	225	UniRef100_I1JKW2 Uncharacterized protein n=1 Tax=Glycine max RepID=I1JKW2_SOYBN	9e-163	99.56	UniRef100_B9RD59 Nuc-1 negative regulatory protein preg, putative n=1 Tax=Ricinus communis RepID=B9RD59_RICCO	4e-130	98.67	AT2G45080.1 | Symbols: cycp3;1 | cyclin p3;1 | chr2:18591688-18592443 FORWARD LENGTH=222	2e-116	97.78	GO:0000079 GO:0010440 GO:0051726	regulation of cyclin-dependent protein kinase activity; stomatal lineage progression; regulation of cell cycle	cyclin-dependent protein kinase activity; protein kinase binding	cytoplasm	PF08613	Cyclin	PTHR15615	UNCHARACTERIZED	KOG1674	Cyclin	NA	NA	NA	NA
Glyma03g04000	398	UniRef100_I1JKW3 Uncharacterized protein n=1 Tax=Glycine max RepID=I1JKW3_SOYBN	0	99.75	UniRef100_B9RD58 DNA binding protein, putative n=1 Tax=Ricinus communis RepID=B9RD58_RICCO	2e-65	99.75	AT4G00050.1 | Symbols: UNE10 | basic helix-loop-helix (bHLH) DNA-binding superfamily protein | chr4:17863-19848 FORWARD LENGTH=399	6e-45	74.12	GO:0006355 GO:0009567	regulation of transcription, DNA-dependent; double fertilization forming a zygote and endosperm	DNA binding; sequence-specific DNA binding transcription factor activity	nucleus; plasmodesma	PF00010	Helix-loop-helix DNA-binding domain	PTHR10014 PTHR10014:SF30	BASIC HELIX-LOOP-HELIX/LEUCINE ZIPPER TRANSCRIPTION FACTOR; BASIC HELIX-LOOP-HELIX (BHLH) FAMILY PROTEIN	NA	NA	NA	NA	NA	NA
Glyma03g04010	83	UniRef100_C6T1E8 Uncharacterized protein n=2 Tax=core eudicotyledons RepID=C6T1E8_SOYBN	6e-50	98.8	UniRef100_B9RD56 Protein transport protein Sec61 subunit beta, putative n=1 Tax=Ricinus communis RepID=B9RD56_RICCO	3e-36	98.8	AT3G60540.2 | Symbols: | Preprotein translocase Sec, Sec61-beta subunit protein | chr3:22375132-22375377 REVERSE LENGTH=81	8e-34	95.18	GO:0009627 GO:0015031 GO:0034976	systemic acquired resistance; protein transport; response to endoplasmic reticulum stress	protein transporter activity	NA	PF03911	Sec61beta family	PTHR13509	SEC61BETA-PROV PROTEIN	KOG3457	Sec61_protein_translocation_complex,_beta_subunit	NA	NA	K09481	protein_transport_protein_SEC61_subunit_beta
Glyma03g04020	971	UniRef100_I1JKW5 Uncharacterized protein n=1 Tax=Glycine max RepID=I1JKW5_SOYBN	0	99.9	UniRef100_G7KY56 Receptor-like protein kinase n=1 Tax=Medicago truncatula RepID=G7KY56_MEDTR	0	98.25	AT3G56370.1 | Symbols: | Leucine-rich repeat protein kinase family protein | chr3:20899403-20902390 REVERSE LENGTH=964	0	98.87	GO:0000272 GO:0005982 GO:0006468 GO:0007169 GO:0007389 GO:0008356 GO:0008361 GO:0009664 GO:0009832 GO:0009926 GO:0010015 GO:0010075 GO:0040007 GO:0048653	polysaccharide catabolic process; starch metabolic process; protein phosphorylation; transmembrane receptor protein tyrosine kinase signaling pathway; pattern specification process; asymmetric cell division; regulation of cell size; plant-type cell wall organization; plant-type cell wall biogenesis; auxin polar transport; root morphogenesis; regulation of meristem growth; growth; anther developme…	protein kinase activity; protein serine/threonine kinase activity; protein binding; ATP binding; kinase activity; transferase activity, transferring phosphorus-containing groups	plasma membrane	PF00069 PF08263 PF00560	Protein kinase domain; Leucine rich repeat N-terminal domain; Leucine Rich Repeat	PTHR24420 PTHR24420:SF869	FAMILY NOT NAMED;	KOG1187	Serine/threonine_protein_kinase	NA	NA	NA	NA
Glyma03g04030	1233	UniRef100_Q2YE87 NB-LRR type disease resistance protein Rps1-k-2 n=1 Tax=Glycine max RepID=Q2YE87_SOYBN	0	99.92	UniRef100_Q2YE87 NB-LRR type disease resistance protein Rps1-k-2 n=1 Tax=Glycine max RepID=Q2YE87_SOYBN	0	99.92	AT3G14470.1 | Symbols: | NB-ARC domain-containing disease resistance protein | chr3:4857940-4861104 FORWARD LENGTH=1054	0	80.05	GO:0006952 GO:0009627 GO:0009697	defense response; systemic acquired resistance; salicylic acid biosynthetic process	protein binding; ADP binding	extracellular region	PF00931	NB-ARC domain	PTHR23155 PTHR23155:SF236	LEUCINE-RICH REPEAT-CONTAINING PROTEIN; DISEASE RESISTANCE PROTEIN (NBS-LRR CLASS), PUTATI	KOG4658	Apoptotic_ATPase	NA	NA	NA	NA
Glyma03g04040	509	UniRef100_UPI0002339C04 UPI0002339C04 related cluster n=1 Tax=unknown RepID=UPI0002339C04	0	100	UniRef100_Q2YE87 NB-LRR type disease resistance protein Rps1-k-2 n=1 Tax=Glycine max RepID=Q2YE87_SOYBN	0	100	AT3G14470.1 | Symbols: | NB-ARC domain-containing disease resistance protein | chr3:4857940-4861104 FORWARD LENGTH=1054	2e-132	98.43	GO:0006952 GO:0009627 GO:0009697	defense response; systemic acquired resistance; salicylic acid biosynthetic process	protein binding; ADP binding	extracellular region	PF00931	NB-ARC domain	PTHR23155 PTHR23155:SF236	LEUCINE-RICH REPEAT-CONTAINING PROTEIN; DISEASE RESISTANCE PROTEIN (NBS-LRR CLASS), PUTATI	NA	NA	NA	NA	NA	NA
Glyma03g04070	93	UniRef100_I1JKX0 Uncharacterized protein (Fragment) n=1 Tax=Glycine max RepID=I1JKX0_SOYBN	1e-50	92.47	UniRef100_Q9MAZ9 Nonclathrin coat protein zeta1-COP n=1 Tax=Glycine max RepID=Q9MAZ9_SOYBN	5e-17	63.44	AT3G09800.1 | Symbols: | SNARE-like superfamily protein | chr3:3006731-3007916 REVERSE LENGTH=179	4e-16	63.44	GO:0006810 GO:0006886	transport; intracellular protein transport	NA	clathrin vesicle coat	NA	NA	NA	NA	NA	NA	NA	NA	NA	NA
Glyma03g04080	1249	UniRef100_UPI0002339A9F UPI0002339A9F related cluster n=1 Tax=unknown RepID=UPI0002339A9F	0	99.92	UniRef100_Q2YE87 NB-LRR type disease resistance protein Rps1-k-2 n=1 Tax=Glycine max RepID=Q2YE87_SOYBN	0	99.92	AT3G14470.1 | Symbols: | NB-ARC domain-containing disease resistance protein | chr3:4857940-4861104 FORWARD LENGTH=1054	0	78.78	GO:0006952 GO:0009627 GO:0009697	defense response; systemic acquired resistance; salicylic acid biosynthetic process	protein binding; ADP binding	extracellular region	PF00931	NB-ARC domain	PTHR23155 PTHR23155:SF236	LEUCINE-RICH REPEAT-CONTAINING PROTEIN; DISEASE RESISTANCE PROTEIN (NBS-LRR CLASS), PUTATI	KOG4658	Apoptotic_ATPase	NA	NA	NA	NA
Glyma03g04100	1198	UniRef100_UPI0002339AA4 UPI0002339AA4 related cluster n=1 Tax=unknown RepID=UPI0002339AA4	0	99.92	UniRef100_Q2YE87 NB-LRR type disease resistance protein Rps1-k-2 n=1 Tax=Glycine max RepID=Q2YE87_SOYBN	0	99.92	AT3G14470.1 | Symbols: | NB-ARC domain-containing disease resistance protein | chr3:4857940-4861104 FORWARD LENGTH=1054	0	80.55	GO:0006952 GO:0009627 GO:0009697	defense response; systemic acquired resistance; salicylic acid biosynthetic process	protein binding; ADP binding	extracellular region	PF00560 PF00931	Leucine Rich Repeat; NB-ARC domain	PTHR23155 PTHR23155:SF236	LEUCINE-RICH REPEAT-CONTAINING PROTEIN; DISEASE RESISTANCE PROTEIN (NBS-LRR CLASS), PUTATI	KOG4658	Apoptotic_ATPase	NA	NA	NA	NA
Glyma03g04140	1248	UniRef100_UPI0002339AA1 UPI0002339AA1 related cluster n=1 Tax=unknown RepID=UPI0002339AA1	0	99.92	UniRef100_Q2YE87 NB-LRR type disease resistance protein Rps1-k-2 n=1 Tax=Glycine max RepID=Q2YE87_SOYBN	0	99.92	AT3G14470.1 | Symbols: | NB-ARC domain-containing disease resistance protein | chr3:4857940-4861104 FORWARD LENGTH=1054	0	78.93	GO:0006952 GO:0009627 GO:0009697	defense response; systemic acquired resistance; salicylic acid biosynthetic process	protein binding; ADP binding	extracellular region	PF00931	NB-ARC domain	PTHR23155 PTHR23155:SF236	LEUCINE-RICH REPEAT-CONTAINING PROTEIN; DISEASE RESISTANCE PROTEIN (NBS-LRR CLASS), PUTATI	KOG4658	Apoptotic_ATPase	NA	NA	NA	NA
Glyma03g04160	77	UniRef100_I1JWV6 Uncharacterized protein n=1 Tax=Glycine max RepID=I1JWV6_SOYBN	1e-17	51.95	UniRef100_Q9M9V0 F6A14.10 protein n=1 Tax=Arabidopsis thaliana RepID=Q9M9V0_ARATH	2e-12	53.25	AT1G74560.1 | Symbols: NRP1 | NAP1-related protein 1 | chr1:28017815-28019900 REVERSE LENGTH=256	2e-14	53.25	GO:0006094 GO:0006096 GO:0006333 GO:0006334 GO:0008283 GO:0009651 GO:0010311 GO:0030154 GO:0046686	gluconeogenesis; glycolysis; chromatin assembly or disassembly; nucleosome assembly; cell proliferation; response to salt stress; lateral root formation; cell differentiation; response to cadmium ion	DNA binding; chromatin binding; histone binding	nucleus; cytoplasm; cytosol	PF00956	Nucleosome assembly protein (NAP)	PTHR11875 PTHR11875:SF47	NUCLEOSOME ASSEMBLY PROTEIN;	NA	NA	NA	NA	NA	NA
Glyma03g04180	1115	UniRef100_UPI0002339A9F UPI0002339A9F related cluster n=1 Tax=unknown RepID=UPI0002339A9F	0	98.48	UniRef100_Q2YE87 NB-LRR type disease resistance protein Rps1-k-2 n=1 Tax=Glycine max RepID=Q2YE87_SOYBN	0	98.48	AT3G14470.1 | Symbols: | NB-ARC domain-containing disease resistance protein | chr3:4857940-4861104 FORWARD LENGTH=1054	0	81.43	GO:0006952 GO:0009627 GO:0009697	defense response; systemic acquired resistance; salicylic acid biosynthetic process	protein binding; ADP binding	extracellular region	PF00931	NB-ARC domain	PTHR23155 PTHR23155:SF236	LEUCINE-RICH REPEAT-CONTAINING PROTEIN; DISEASE RESISTANCE PROTEIN (NBS-LRR CLASS), PUTATI	KOG4658	Apoptotic_ATPase	NA	NA	NA	NA
Glyma03g04200	1187	UniRef100_I1JKX2 Uncharacterized protein n=1 Tax=Glycine max RepID=I1JKX2_SOYBN	0	99.92	UniRef100_Q2YE87 NB-LRR type disease resistance protein Rps1-k-2 n=1 Tax=Glycine max RepID=Q2YE87_SOYBN	0	99.92	AT3G14470.1 | Symbols: | NB-ARC domain-containing disease resistance protein | chr3:4857940-4861104 FORWARD LENGTH=1054	0	82.9	GO:0006952 GO:0009627 GO:0009697	defense response; systemic acquired resistance; salicylic acid biosynthetic process	protein binding; ADP binding	extracellular region	PF00931	NB-ARC domain	PTHR23155 PTHR23155:SF236	LEUCINE-RICH REPEAT-CONTAINING PROTEIN; DISEASE RESISTANCE PROTEIN (NBS-LRR CLASS), PUTATI	KOG4658	Apoptotic_ATPase	NA	NA	NA	NA
Glyma03g04240	398	UniRef100_B9SAN5 ATP binding protein, putative n=1 Tax=Ricinus communis RepID=B9SAN5_RICCO	4e-49	58.54	UniRef100_B9SAN5 ATP binding protein, putative n=1 Tax=Ricinus communis RepID=B9SAN5_RICCO	4e-49	58.54	AT1G62130.1 | Symbols: | AAA-type ATPase family protein | chr1:22962365-22968920 REVERSE LENGTH=1043	7e-28	56.78	NA	NA	nucleotide binding; ATP binding; ATPase activity; nucleoside-triphosphatase activity	plasma membrane	NA	NA	PTHR23074 PTHR23074:SF20	AAA ATPASE; AAA-FAMILY ATPASE	NA	NA	NA	NA	NA	NA
Glyma03g04260	1243	UniRef100_UPI0002339AA3 UPI0002339AA3 related cluster n=1 Tax=unknown RepID=UPI0002339AA3	0	99.92	UniRef100_Q2YE87 NB-LRR type disease resistance protein Rps1-k-2 n=1 Tax=Glycine max RepID=Q2YE87_SOYBN	0	99.92	AT3G14470.1 | Symbols: | NB-ARC domain-containing disease resistance protein | chr3:4857940-4861104 FORWARD LENGTH=1054	0	71.2	GO:0006952 GO:0009627 GO:0009697	defense response; systemic acquired resistance; salicylic acid biosynthetic process	protein binding; ADP binding	extracellular region	PF00560 PF00931	Leucine Rich Repeat; NB-ARC domain	PTHR23155 PTHR23155:SF236	LEUCINE-RICH REPEAT-CONTAINING PROTEIN; DISEASE RESISTANCE PROTEIN (NBS-LRR CLASS), PUTATI	KOG4658	Apoptotic_ATPase	NA	NA	NA	NA
Glyma03g04290	169	UniRef100_I1KWF3 Uncharacterized protein n=1 Tax=Glycine max RepID=I1KWF3_SOYBN	6e-113	100	UniRef100_A0EJF1 Beta-glucan-binding protein 2 n=1 Tax=Medicago truncatula RepID=A0EJF1_MEDTR	4e-82	100	AT5G15870.1 | Symbols: | glycosyl hydrolase family 81 protein | chr5:5182641-5184878 REVERSE LENGTH=745	1e-68	100	GO:0006499 GO:0006888 GO:0016998 GO:0030968 GO:0043090	N-terminal protein myristoylation; ER to Golgi vesicle-mediated transport; cell wall macromolecule catabolic process; endoplasmic reticulum unfolded protein response; amino acid import	hydrolase activity, acting on glycosyl bonds	NA	PF03639	Glycosyl hydrolase family 81	NA	NA	NA	NA	NA	NA	NA	NA
Glyma03g04300	1248	UniRef100_UPI0002339AA4 UPI0002339AA4 related cluster n=1 Tax=unknown RepID=UPI0002339AA4	0	99.92	UniRef100_Q2YE87 NB-LRR type disease resistance protein Rps1-k-2 n=1 Tax=Glycine max RepID=Q2YE87_SOYBN	0	99.92	AT3G14470.1 | Symbols: | NB-ARC domain-containing disease resistance protein | chr3:4857940-4861104 FORWARD LENGTH=1054	0	79.01	GO:0006952 GO:0009627 GO:0009697	defense response; systemic acquired resistance; salicylic acid biosynthetic process	protein binding; ADP binding	extracellular region	PF00560 PF00931	Leucine Rich Repeat; NB-ARC domain	PTHR23155 PTHR23155:SF236	LEUCINE-RICH REPEAT-CONTAINING PROTEIN; DISEASE RESISTANCE PROTEIN (NBS-LRR CLASS), PUTATI	KOG4658	Apoptotic_ATPase	NA	NA	NA	NA
Glyma03g04330	906	UniRef100_UPI0002339AA7 UPI0002339AA7 related cluster n=1 Tax=unknown RepID=UPI0002339AA7	0	99.89	UniRef100_G7JIB0 B3 domain-containing protein n=1 Tax=Medicago truncatula RepID=G7JIB0_MEDTR	0	99.89	AT4G32010.1 | Symbols: HSL1, HSI2-L1, VAL2 | HSI2-like 1 | chr4:15481231-15484897 FORWARD LENGTH=780	0	94.81	GO:0006355 GO:0007062 GO:0009630 GO:0009790 GO:0009880 GO:0010030 GO:0010072 GO:0010162 GO:0010431 GO:0010564 GO:0043687 GO:0045595 GO:0045893 GO:0048316 GO:0048366 GO:0048825 GO:0051301 GO:2000034	regulation of transcription, DNA-dependent; sister chromatid cohesion; gravitropism; embryo development; embryonic pattern specification; positive regulation of seed germination; primary shoot apical meristem specification; seed dormancy process; seed maturation; regulation of cell cycle process; post-translational protein modification; regulation of cell differentiation; positive regulation of t…	DNA binding; sequence-specific DNA binding transcription factor activity; zinc ion binding	nucleus	PF07496 PF02362	CW-type Zinc Finger; B3 DNA binding domain	PTHR23336 PTHR23336:SF2	ZINC FINGER CW-TYPE COILED-COIL DOMAIN PROTEIN 3.; SUBFAMILY NOT NAMED	NA	NA	NA	NA	NA	NA
Glyma03g04340	638	UniRef100_I1JKX6 Uncharacterized protein n=1 Tax=Glycine max RepID=I1JKX6_SOYBN	0	73.98	UniRef100_G7JR72 Protein kinase 2A n=1 Tax=Medicago truncatula RepID=G7JR72_MEDTR	0	93.57	AT3G08760.1 | Symbols: ATSIK | Protein kinase superfamily protein | chr3:2658129-2659984 REVERSE LENGTH=557	0	85.11	GO:0006468 GO:0006914	protein phosphorylation; autophagy	protein kinase activity; ATP binding; kinase activity; transferase activity, transferring phosphorus-containing groups	plasma membrane	PF07714	Protein tyrosine kinase	PTHR24420 PTHR24420:SF453	FAMILY NOT NAMED; SUBFAMILY NOT NAMED	KOG1187	Serine/threonine_protein_kinase	NA	NA	NA	NA
Glyma03g04350	417	UniRef100_I1JKX7 Uncharacterized protein n=1 Tax=Glycine max RepID=I1JKX7_SOYBN	0	92.57	UniRef100_B9RDM7 Pentatricopeptide repeat-containing protein, putative n=1 Tax=Ricinus communis RepID=B9RDM7_RICCO	1e-172	94.48	AT3G42630.1 | Symbols: | Pentatricopeptide repeat (PPR) superfamily protein | chr3:14722314-14723635 FORWARD LENGTH=415	8e-153	96.16	NA	NA	NA	mitochondrion; chloroplast	PF01535	PPR repeat	PTHR24015 PTHR24015:SF225	FAMILY NOT NAMED;	NA	NA	NA	NA	NA	NA
Glyma03g04370	131	UniRef100_I1JKX9 Non-specific lipid-transfer protein n=2 Tax=Glycine max RepID=I1JKX9_SOYBN	2e-89	99.24	UniRef100_I1JKX9 Non-specific lipid-transfer protein n=2 Tax=Glycine max RepID=I1JKX9_SOYBN	2e-89	99.24	AT2G38540.1 | Symbols: LP1, LTP1, ATLTP1 | lipid transfer protein 1 | chr2:16130418-16130893 FORWARD LENGTH=118	1e-27	89.31	GO:0006869	lipid transport	calmodulin binding; lipid binding	extracellular region; plasma membrane; plant-type cell wall; chloroplast thylakoid; apoplast	PF00234	Protease inhibitor/seed storage/LTP family	NA	NA	NA	NA	NA	NA	NA	NA
Glyma03g04380	56	UniRef100_I1JKY0 Uncharacterized protein n=1 Tax=Glycine max RepID=I1JKY0_SOYBN	3e-29	98.21	UniRef100_I1J7P1 Non-specific lipid-transfer protein n=1 Tax=Glycine max RepID=I1J7P1_SOYBN	7e-23	98.21	NA	NA	NA	NA	NA	NA	NA	NA	NA	NA	NA	NA	NA	NA	NA	NA	NA
Glyma03g04390	250	UniRef100_UPI00018C685B UPI00018C685B related cluster n=1 Tax=unknown RepID=UPI00018C685B	9e-180	99.6	UniRef100_I1T475 Alpha-expansin 1 n=1 Tax=Gossypium aridum RepID=I1T475_GOSAI	9e-114	98.8	AT5G05290.1 | Symbols: ATEXPA2, EXP2, ATEXP2, ATHEXP ALPHA 1.12, EXPA2 | expansin A2 | chr5:1568752-1569712 FORWARD LENGTH=255	4e-111	90	GO:0009664 GO:0009826 GO:0009828 GO:0009831	plant-type cell wall organization; unidimensional cell growth; plant-type cell wall loosening; plant-type cell wall modification involved in multidimensional cell growth	NA	extracellular region	PF01357 PF03330	Pollen allergen; Rare lipoprotein A (RlpA)-like double-psi beta-barrel	NA	NA	NA	NA	NA	NA	NA	NA
Glyma03g04400	582	UniRef100_UPI0002339AA8 UPI0002339AA8 related cluster n=1 Tax=unknown RepID=UPI0002339AA8	0	99.83	UniRef100_G7ILM1 MAC/Perforin domain containing protein n=1 Tax=Medicago truncatula RepID=G7ILM1_MEDTR	0	97.77	AT1G29690.1 | Symbols: CAD1 | MAC/Perforin domain-containing protein | chr1:10379310-10381861 REVERSE LENGTH=561	0	98.97	GO:0000165 GO:0002679 GO:0006612 GO:0006944 GO:0006955 GO:0008219 GO:0009626 GO:0009862 GO:0009867 GO:0010200 GO:0010310 GO:0010337 GO:0010363 GO:0031348 GO:0042742 GO:0043069 GO:0050832 GO:0052542	MAPK cascade; respiratory burst involved in defense response; protein targeting to membrane; cellular membrane fusion; immune response; cell death; plant-type hypersensitive response; systemic acquired resistance, salicylic acid mediated signaling pathway; jasmonic acid mediated signaling pathway; response to chitin; regulation of hydrogen peroxide metabolic process; regulation of salicylic acid …	NA	NA	PF01823	MAC/Perforin domain	PTHR19324 PTHR19324:SF4	COMPLEMENT COMPONENT C6-9; COMPLEMENT COMPONENT C6	NA	NA	NA	NA	NA	NA
Glyma03g04410	372	UniRef100_I1JKY2 Uncharacterized protein n=1 Tax=Glycine max RepID=I1JKY2_SOYBN	0	99.73	UniRef100_G7KX34 Protein kinase, putative n=1 Tax=Medicago truncatula RepID=G7KX34_MEDTR	0	99.73	AT5G01850.1 | Symbols: | Protein kinase superfamily protein | chr5:332829-334180 FORWARD LENGTH=333	0	87.9	GO:0006468	protein phosphorylation	protein kinase activity; protein serine/threonine kinase activity; protein serine/threonine/tyrosine kinase activity; ATP binding; kinase activity; transferase activity, transferring phosphorus-containing groups	cytoplasm	PF07714	Protein tyrosine kinase	PTHR23257 PTHR23257:SF140	SERINE-THREONINE PROTEIN KINASE; SUBFAMILY NOT NAMED	KOG0192	Tyrosine_kinase_specific_for_activated_(GTP-bound)_p21cdc42Hs	NA	NA	NA	NA
Glyma03g04420	540	UniRef100_I1JKY3 Uncharacterized protein (Fragment) n=2 Tax=Glycine max RepID=I1JKY3_SOYBN	0	86.48	UniRef100_G7JI94 Multidrug and toxin extrusion protein n=1 Tax=Medicago truncatula RepID=G7JI94_MEDTR	0	99.44	AT2G38510.1 | Symbols: | MATE efflux family protein | chr2:16123985-16125445 FORWARD LENGTH=486	0	85	GO:0006855 GO:0055085	drug transmembrane transport; transmembrane transport	transporter activity; drug transmembrane transporter activity; antiporter activity	plasma membrane; membrane	PF01554	MatE	PTHR11206 PTHR11206:SF38	MULTIDRUG RESISTANCE PUMP; NA+ DRIVEN MULTIDRUG EFFLUX PUMP	KOG1347	Uncharacterized_membrane_protein,_predicted_efflux_pump	NA	NA	NA	NA
Glyma03g04440	55	NA	NA	NA	NA	NA	NA	NA	NA	NA	NA	NA	NA	NA	NA	NA	NA	NA	NA	NA	NA	NA	NA	NA
Glyma03g04450	611	UniRef100_B0L641 WNK1 n=1 Tax=Glycine max RepID=B0L641_SOYBN	0	99.84	UniRef100_B0L641 WNK1 n=1 Tax=Glycine max RepID=B0L641_SOYBN	0	99.84	AT3G51630.2 | Symbols: WNK5 | with no lysine (K) kinase 5 | chr3:19149487-19151924 FORWARD LENGTH=549	0	67.59	GO:0006468 GO:0048573	protein phosphorylation; photoperiodism, flowering	protein kinase activity; protein serine/threonine kinase activity; protein binding; ATP binding; transferase activity, transferring phosphorus-containing groups; protein histidine kinase binding	plasma membrane	PF00069	Protein kinase domain	PTHR13902 PTHR13902:SF35	SERINE/THREONINE-PROTEIN KINASE WNK (WITH NO LYSINE)-RELATED; WNK5 (ARABIDOPSIS WNK KINASE 5)	KOG0584	Serine/threonine_protein_kinase	NA	NA	NA	NA
Glyma03g04470	388	UniRef100_I1JKY5 Uncharacterized protein n=1 Tax=Glycine max RepID=I1JKY5_SOYBN	0	99.74	UniRef100_G7K0S1 Plant-specific domain TIGR01568 family protein n=1 Tax=Medicago truncatula RepID=G7K0S1_MEDTR	4e-40	58.25	AT5G01840.1 | Symbols: ATOFP1, OFP1 | ovate family protein 1 | chr5:324552-325364 FORWARD LENGTH=270	2e-37	99.48	GO:0006499 GO:0045892 GO:0048513 GO:0051510	N-terminal protein myristoylation; negative regulation of transcription, DNA-dependent; organ development; regulation of unidimensional cell growth	protein binding	nucleus; nucleolus; cytoskeleton	PF04844	Protein of unknown function, DUF623	NA	NA	NA	NA	NA	NA	NA	NA
Glyma03g04480	695	UniRef100_I1J7N4 Uncharacterized protein n=1 Tax=Glycine max RepID=I1J7N4_SOYBN	0	99.86	UniRef100_Q9LZW3 U-box domain-containing protein 16 n=1 Tax=Arabidopsis thaliana RepID=PUB16_ARATH	0	97.41	AT5G01830.1 | Symbols: | ARM repeat superfamily protein | chr5:320983-323007 FORWARD LENGTH=674	0	97.41	GO:0010200 GO:0016567	response to chitin; protein ubiquitination	ubiquitin-protein ligase activity	ubiquitin ligase complex	PF00514 PF04564	Armadillo/beta-catenin-like repeat; U-box domain	PTHR23315 PTHR23315:SF7 PTHR22849	BETA CATENIN-RELATED ARMADILLO REPEAT-CONTAINING; UNCHARACTERIZED; WDSAM1 PROTEIN	NA	NA	NA	NA	NA	NA
Glyma03g04500	201	UniRef100_Q42808 TATA-box-binding protein n=1 Tax=Glycine max RepID=TBP_SOYBN	9e-145	99.5	UniRef100_Q42808 TATA-box-binding protein n=1 Tax=Glycine max RepID=TBP_SOYBN	9e-145	99.5	AT1G55520.2 | Symbols: TBP2, ATTBP2 | TATA binding protein 2 | chr1:20726150-20727483 REVERSE LENGTH=200	2e-136	99.5	GO:0006352 GO:0006355 GO:0006367	DNA-dependent transcription, initiation; regulation of transcription, DNA-dependent; transcription initiation from RNA polymerase II promoter	DNA binding; protein binding; TBP-class protein binding	nucleus	PF00352	Transcription factor TFIID (or TATA-binding protein, TBP)	PTHR10126	TATA-BOX BINDING PROTEIN	KOG3302	TATA-box_binding_protein_(TBP),_component_of_TFIID_and_TFIIIB	NA	NA	K03120	transcription_initiation_factor_TFIID_TATA-box-binding_protein
Glyma03g04510	414	UniRef100_I1J7N3 Uncharacterized protein n=1 Tax=Glycine max RepID=I1J7N3_SOYBN	0	99.76	UniRef100_B2ZYT7 CBL-interacting protein kinase 1 n=1 Tax=Vicia faba RepID=B2ZYT7_VICFA	0	93.24	AT5G58380.1 | Symbols: CIPK10, PKS2, SIP1, SNRK3.8 | SOS3-interacting protein 1 | chr5:23597092-23598531 REVERSE LENGTH=479	6e-169	93.24	GO:0006468 GO:0007165	protein phosphorylation; signal transduction	protein kinase activity; protein serine/threonine kinase activity; ATP binding; kinase activity; transferase activity, transferring phosphorus-containing groups	plasma membrane	PF03822 PF00069	NAF domain; Protein kinase domain	PTHR24343 PTHR24343:SF45	SERINE/THREONINE KINASE; SERINE/THREONINE-PROTEIN KINASE PTK1,2/STK1,2	KOG0583	Serine/threonine_protein_kinase	NA	NA	NA	NA
Glyma03g04530	1247	UniRef100_Q2YE87 NB-LRR type disease resistance protein Rps1-k-2 n=1 Tax=Glycine max RepID=Q2YE87_SOYBN	0	99.92	UniRef100_Q2YE87 NB-LRR type disease resistance protein Rps1-k-2 n=1 Tax=Glycine max RepID=Q2YE87_SOYBN	0	99.92	AT3G14470.1 | Symbols: | NB-ARC domain-containing disease resistance protein | chr3:4857940-4861104 FORWARD LENGTH=1054	0	70.97	GO:0006952 GO:0009627 GO:0009697	defense response; systemic acquired resistance; salicylic acid biosynthetic process	protein binding; ADP binding	extracellular region	PF00560 PF00931	Leucine Rich Repeat; NB-ARC domain	PTHR23155 PTHR23155:SF236	LEUCINE-RICH REPEAT-CONTAINING PROTEIN; DISEASE RESISTANCE PROTEIN (NBS-LRR CLASS), PUTATI	KOG4658	Apoptotic_ATPase	NA	NA	NA	NA
Glyma03g04560	1250	UniRef100_I1JKZ0 Uncharacterized protein n=1 Tax=Glycine max RepID=I1JKZ0_SOYBN	0	99.92	UniRef100_Q2YE87 NB-LRR type disease resistance protein Rps1-k-2 n=1 Tax=Glycine max RepID=Q2YE87_SOYBN	0	99.92	AT3G14470.1 | Symbols: | NB-ARC domain-containing disease resistance protein | chr3:4857940-4861104 FORWARD LENGTH=1054	0	78.88	GO:0006952 GO:0009627 GO:0009697	defense response; systemic acquired resistance; salicylic acid biosynthetic process	protein binding; ADP binding	extracellular region	PF00560 PF00931	Leucine Rich Repeat; NB-ARC domain	PTHR23155 PTHR23155:SF236	LEUCINE-RICH REPEAT-CONTAINING PROTEIN; DISEASE RESISTANCE PROTEIN (NBS-LRR CLASS), PUTATI	KOG4658	Apoptotic_ATPase	NA	NA	NA	NA
Glyma03g04580	186	UniRef100_I1JKY7 Uncharacterized protein n=1 Tax=Glycine max RepID=I1JKY7_SOYBN	5e-48	47.31	UniRef100_A5BJJ8 CBL-interacting protein kinase 07 n=1 Tax=Vitis vinifera RepID=A5BJJ8_VITVI	3e-24	47.31	AT5G01810.3 | Symbols: CIPK15 | CBL-interacting protein kinase 15 | chr5:310460-311725 FORWARD LENGTH=376	7e-24	47.31	GO:0006468 GO:0007165 GO:0009738 GO:0009788	protein phosphorylation; signal transduction; abscisic acid mediated signaling pathway; negative regulation of abscisic acid mediated signaling pathway	protein kinase activity; protein serine/threonine kinase activity; protein tyrosine kinase activity; ATP binding; kinase activity; transferase activity, transferring phosphorus-containing groups	cytoplasm; plasma membrane	PF00069	Protein kinase domain	PTHR24343 PTHR24343:SF45	SERINE/THREONINE KINASE; SERINE/THREONINE-PROTEIN KINASE PTK1,2/STK1,2	NA	NA	NA	NA	NA	NA
Glyma03g04590	1226	UniRef100_I1JKZ1 Uncharacterized protein (Fragment) n=2 Tax=Glycine max RepID=I1JKZ1_SOYBN	0	95.6	UniRef100_Q2YE87 NB-LRR type disease resistance protein Rps1-k-2 n=1 Tax=Glycine max RepID=Q2YE87_SOYBN	0	99.92	AT3G14470.1 | Symbols: | NB-ARC domain-containing disease resistance protein | chr3:4857940-4861104 FORWARD LENGTH=1054	0	80.1	GO:0006952 GO:0009627 GO:0009697	defense response; systemic acquired resistance; salicylic acid biosynthetic process	protein binding; ADP binding	extracellular region	PF00931 PF00560	NB-ARC domain; Leucine Rich Repeat	PTHR23155 PTHR23155:SF236	LEUCINE-RICH REPEAT-CONTAINING PROTEIN; DISEASE RESISTANCE PROTEIN (NBS-LRR CLASS), PUTATI	KOG4658	Apoptotic_ATPase	NA	NA	NA	NA
Glyma03g04610	1042	UniRef100_I1JKZ2 Uncharacterized protein n=1 Tax=Glycine max RepID=I1JKZ2_SOYBN	0	99.33	UniRef100_Q2YE88 NB-LRR type disease resistance protein Rps1-k-1 n=1 Tax=Glycine max RepID=Q2YE88_SOYBN	0	99.9	AT3G14470.1 | Symbols: | NB-ARC domain-containing disease resistance protein | chr3:4857940-4861104 FORWARD LENGTH=1054	5e-172	77.06	GO:0006952 GO:0009627 GO:0009697	defense response; systemic acquired resistance; salicylic acid biosynthetic process	protein binding; ADP binding	extracellular region	PF00931	NB-ARC domain	PTHR23155 PTHR23155:SF236	LEUCINE-RICH REPEAT-CONTAINING PROTEIN; DISEASE RESISTANCE PROTEIN (NBS-LRR CLASS), PUTATI	KOG4658	Apoptotic_ATPase	NA	NA	NA	NA
Glyma03g04620	561	UniRef100_I1JKZ3 Uncharacterized protein n=2 Tax=Glycine max RepID=I1JKZ3_SOYBN	0	99.82	UniRef100_Q10LQ3 Expressed protein n=2 Tax=Oryza sativa RepID=Q10LQ3_ORYSJ	3e-117	95.37	AT2G38370.1 | Symbols: | Plant protein of unknown function (DUF827) | chr2:16072184-16074168 REVERSE LENGTH=522	2e-107	94.12	GO:0000085 GO:0006396 GO:0008150 GO:0009640 GO:0009855 GO:0009944 GO:0010014 GO:0010075 GO:0010388 GO:0016567 GO:0016571 GO:0016579 GO:0022402 GO:0045893	G2 phase of mitotic cell cycle; RNA processing; biological process; photomorphogenesis; determination of bilateral symmetry; polarity specification of adaxial/abaxial axis; meristem initiation; regulation of meristem growth; cullin deneddylation; protein ubiquitination; histone methylation; protein deubiquitination; cell cycle process; positive regulation of transcription, DNA-dependent	molecular function	extracellular region	PF05701	Plant protein of unknown function (DUF827)	NA	NA	NA	NA	NA	NA	NA	NA
Glyma03g04640	179	UniRef100_I1JKZ4 Uncharacterized protein n=1 Tax=Glycine max RepID=I1JKZ4_SOYBN	2e-121	99.44	NA	NA	NA	NA	NA	NA	NA	NA	NA	NA	NA	NA	NA	NA	NA	NA	NA	NA	NA	NA
Glyma03g04660	322	UniRef100_I1JKZ6 Uncharacterized protein (Fragment) n=2 Tax=Glycine max RepID=I1JKZ6_SOYBN	0	92.55	UniRef100_A0SWU6 Peroxidase 1 n=1 Tax=Sesbania rostrata RepID=A0SWU6_SESRO	0	99.69	AT5G05340.1 | Symbols: | Peroxidase superfamily protein | chr5:1579142-1580819 REVERSE LENGTH=324	6e-120	92.24	GO:0006979 GO:0055114	response to oxidative stress; oxidation-reduction process	peroxidase activity; protein binding; heme binding	extracellular region; cell wall; Golgi apparatus; cytosol; apoplast	PF00141	Peroxidase	NA	NA	NA	NA	NA	NA	NA	NA
Glyma03g04670	326	UniRef100_I1JKZ7 Uncharacterized protein n=1 Tax=Glycine max RepID=I1JKZ7_SOYBN	0	99.69	UniRef100_A0SWU6 Peroxidase 1 n=1 Tax=Sesbania rostrata RepID=A0SWU6_SESRO	9e-162	99.69	AT5G05340.1 | Symbols: | Peroxidase superfamily protein | chr5:1579142-1580819 REVERSE LENGTH=324	2e-118	90.49	GO:0006979 GO:0055114	response to oxidative stress; oxidation-reduction process	peroxidase activity; protein binding; heme binding	extracellular region; cell wall; Golgi apparatus; cytosol; apoplast	PF00141	Peroxidase	NA	NA	NA	NA	NA	NA	NA	NA
Glyma03g04680	127	UniRef100_I1KLM9 Uncharacterized protein n=1 Tax=Glycine max RepID=I1KLM9_SOYBN	2e-80	99.21	UniRef100_B9RBB5 Mitochondrial carnitine/acylcarnitine carrier protein, putative n=1 Tax=Ricinus communis RepID=B9RBB5_RICCO	4e-61	99.21	AT2G33820.1 | Symbols: ATMBAC1, MBAC1 | Mitochondrial substrate carrier family protein | chr2:14306293-14308293 REVERSE LENGTH=311	4e-52	99.21	GO:0006810 GO:0006839	transport; mitochondrial transport	L-ornithine transmembrane transporter activity; transporter activity; L-histidine transmembrane transporter activity; arginine transmembrane transporter activity; L-lysine transmembrane transporter activity	mitochondrion; mitochondrial inner membrane	PF00153	Mitochondrial carrier protein	PTHR24089 PTHR24089:SF54	FAMILY NOT NAMED; SUBFAMILY NOT NAMED	NA	NA	NA	NA	NA	NA
Glyma03g04700	320	UniRef100_I1JKZ8 Uncharacterized protein n=1 Tax=Glycine max RepID=I1JKZ8_SOYBN	0	99.69	UniRef100_A0SWU6 Peroxidase 1 n=1 Tax=Sesbania rostrata RepID=A0SWU6_SESRO	0	99.69	AT5G05340.1 | Symbols: | Peroxidase superfamily protein | chr5:1579142-1580819 REVERSE LENGTH=324	5e-124	92.19	GO:0006979 GO:0055114	response to oxidative stress; oxidation-reduction process	peroxidase activity; protein binding; heme binding	extracellular region; cell wall; Golgi apparatus; cytosol; apoplast	PF00141	Peroxidase	NA	NA	NA	NA	NA	NA	NA	NA
Glyma03g04710	320	UniRef100_I1JKZ9 Uncharacterized protein n=1 Tax=Glycine max RepID=I1JKZ9_SOYBN	0	99.69	UniRef100_A0SWU6 Peroxidase 1 n=1 Tax=Sesbania rostrata RepID=A0SWU6_SESRO	0	99.69	AT5G05340.1 | Symbols: | Peroxidase superfamily protein | chr5:1579142-1580819 REVERSE LENGTH=324	2e-123	92.19	GO:0006979 GO:0055114	response to oxidative stress; oxidation-reduction process	peroxidase activity; protein binding; heme binding	extracellular region; cell wall; Golgi apparatus; cytosol; apoplast	PF00141	Peroxidase	NA	NA	NA	NA	NA	NA	NA	NA
Glyma03g04720	305	UniRef100_I1JKZ8 Uncharacterized protein n=1 Tax=Glycine max RepID=I1JKZ8_SOYBN	0	99.67	UniRef100_A0SWU6 Peroxidase 1 n=1 Tax=Sesbania rostrata RepID=A0SWU6_SESRO	0	99.67	AT5G05340.1 | Symbols: | Peroxidase superfamily protein | chr5:1579142-1580819 REVERSE LENGTH=324	2e-124	96.72	GO:0006979 GO:0055114	response to oxidative stress; oxidation-reduction process	peroxidase activity; protein binding; heme binding	extracellular region; cell wall; Golgi apparatus; cytosol; apoplast	PF00141	Peroxidase	NA	NA	NA	NA	NA	NA	NA	NA
Glyma03g04730	584	UniRef100_I1JL01 Uncharacterized protein (Fragment) n=1 Tax=Glycine max RepID=I1JL01_SOYBN	0	83.39	UniRef100_G7J811 HAT family dimerization domain containing protein n=1 Tax=Medicago truncatula RepID=G7J811_MEDTR	0	64.04	AT2G06541.1 | Symbols: | TTF-type zinc finger protein with HAT dimerisation domain | chr2:2598222-2600326 REVERSE LENGTH=592	8e-141	95.89	NA	NA	NA	NA	NA	NA	PTHR11697 PTHR11697:SF9	GENERAL TRANSCRIPTION FACTOR 2-RELATED ZINC FINGER PROTEIN; TRANSPOSASE-LIKE PROTEIN	NA	NA	NA	NA	NA	NA
Glyma03g04740	325	UniRef100_I1JL02 Uncharacterized protein n=1 Tax=Glycine max RepID=I1JL02_SOYBN	0	98.15	UniRef100_A0SWU6 Peroxidase 1 n=1 Tax=Sesbania rostrata RepID=A0SWU6_SESRO	0	98.15	AT5G05340.1 | Symbols: | Peroxidase superfamily protein | chr5:1579142-1580819 REVERSE LENGTH=324	9e-124	90.77	GO:0006979 GO:0055114	response to oxidative stress; oxidation-reduction process	peroxidase activity; protein binding; heme binding	extracellular region; cell wall; Golgi apparatus; cytosol; apoplast	PF00141	Peroxidase	NA	NA	NA	NA	NA	NA	NA	NA
Glyma03g04750	322	UniRef100_I1JL03 Uncharacterized protein n=1 Tax=Glycine max RepID=I1JL03_SOYBN	0	99.69	UniRef100_A0SWU6 Peroxidase 1 n=1 Tax=Sesbania rostrata RepID=A0SWU6_SESRO	0	99.69	AT5G05340.1 | Symbols: | Peroxidase superfamily protein | chr5:1579142-1580819 REVERSE LENGTH=324	9e-124	91.61	GO:0006979 GO:0055114	response to oxidative stress; oxidation-reduction process	peroxidase activity; protein binding; heme binding	extracellular region; cell wall; Golgi apparatus; cytosol; apoplast	PF00141	Peroxidase	NA	NA	NA	NA	NA	NA	NA	NA
Glyma03g04760	320	UniRef100_I1JL04 Uncharacterized protein n=1 Tax=Glycine max RepID=I1JL04_SOYBN	0	99.69	UniRef100_A0SWU6 Peroxidase 1 n=1 Tax=Sesbania rostrata RepID=A0SWU6_SESRO	5e-175	99.69	AT5G05340.1 | Symbols: | Peroxidase superfamily protein | chr5:1579142-1580819 REVERSE LENGTH=324	1e-119	99.69	GO:0006979 GO:0055114	response to oxidative stress; oxidation-reduction process	peroxidase activity; protein binding; heme binding	extracellular region; cell wall; Golgi apparatus; cytosol; apoplast	PF00141	Peroxidase	NA	NA	NA	NA	NA	NA	NA	NA
Glyma03g04780	1236	UniRef100_UPI0002339C04 UPI0002339C04 related cluster n=1 Tax=unknown RepID=UPI0002339C04	0	99.92	UniRef100_Q2YE87 NB-LRR type disease resistance protein Rps1-k-2 n=1 Tax=Glycine max RepID=Q2YE87_SOYBN	0	99.92	AT3G14470.1 | Symbols: | NB-ARC domain-containing disease resistance protein | chr3:4857940-4861104 FORWARD LENGTH=1054	0	79.77	GO:0006952 GO:0009627 GO:0009697	defense response; systemic acquired resistance; salicylic acid biosynthetic process	protein binding; ADP binding	extracellular region	PF00931	NB-ARC domain	PTHR23155 PTHR23155:SF236	LEUCINE-RICH REPEAT-CONTAINING PROTEIN; DISEASE RESISTANCE PROTEIN (NBS-LRR CLASS), PUTATI	KOG4658	Apoptotic_ATPase	NA	NA	NA	NA
Glyma03g04810	1271	UniRef100_I1JL06 Uncharacterized protein (Fragment) n=1 Tax=Glycine max RepID=I1JL06_SOYBN	0	98.27	UniRef100_Q2YE87 NB-LRR type disease resistance protein Rps1-k-2 n=1 Tax=Glycine max RepID=Q2YE87_SOYBN	0	99.92	AT3G14470.1 | Symbols: | NB-ARC domain-containing disease resistance protein | chr3:4857940-4861104 FORWARD LENGTH=1054	0	77.34	GO:0006952 GO:0009627 GO:0009697	defense response; systemic acquired resistance; salicylic acid biosynthetic process	protein binding; ADP binding	extracellular region	PF00931 PF00560	NB-ARC domain; Leucine Rich Repeat	PTHR23155 PTHR23155:SF236	LEUCINE-RICH REPEAT-CONTAINING PROTEIN; DISEASE RESISTANCE PROTEIN (NBS-LRR CLASS), PUTATI	KOG4658	Apoptotic_ATPase	NA	NA	NA	NA
Glyma03g04870	327	UniRef100_I1JL07 Uncharacterized protein (Fragment) n=2 Tax=Glycine max RepID=I1JL07_SOYBN	1e-180	75.54	UniRef100_P22195 Cationic peroxidase 1 n=1 Tax=Arachis hypogaea RepID=PER1_ARAHY	1e-130	97.86	AT5G05340.1 | Symbols: | Peroxidase superfamily protein | chr5:1579142-1580819 REVERSE LENGTH=324	3e-108	90.52	GO:0006979 GO:0055114	response to oxidative stress; oxidation-reduction process	peroxidase activity; protein binding; heme binding	extracellular region; cell wall; Golgi apparatus; cytosol; apoplast	PF00141	Peroxidase	NA	NA	NA	NA	NA	NA	NA	NA
Glyma03g04880	331	UniRef100_UPI00018C66EA UPI00018C66EA related cluster n=1 Tax=unknown RepID=UPI00018C66EA	0	99.7	UniRef100_P22195 Cationic peroxidase 1 n=1 Tax=Arachis hypogaea RepID=PER1_ARAHY	2e-142	96.68	AT5G05340.1 | Symbols: | Peroxidase superfamily protein | chr5:1579142-1580819 REVERSE LENGTH=324	4e-120	90.33	GO:0006979 GO:0055114	response to oxidative stress; oxidation-reduction process	peroxidase activity; protein binding; heme binding	extracellular region; cell wall; Golgi apparatus; cytosol; apoplast	PF00141	Peroxidase	NA	NA	NA	NA	NA	NA	NA	NA
Glyma03g04890	336	UniRef100_UPI0002338A0B UPI0002338A0B related cluster n=1 Tax=unknown RepID=UPI0002338A0B	1e-177	100	UniRef100_B9RHH9 Eukaryotic translation initiation factor 3 subunit, putative n=1 Tax=Ricinus communis RepID=B9RHH9_RICCO	2e-140	95.54	AT3G52140.1 | Symbols: | tetratricopeptide repeat (TPR)-containing protein | chr3:19333232-19341295 FORWARD LENGTH=1403	4e-137	90.18	GO:0006094 GO:0007010 GO:0008150 GO:0010498	gluconeogenesis; cytoskeleton organization; biological process; proteasomal protein catabolic process	NA	nucleus; cytosol; plasma membrane; chloroplast	NA	NA	PTHR12601	EUKARYOTIC TRANSLATION INITIATION FACTOR 3 SUBUNIT (EIF-3)	NA	NA	NA	NA	NA	NA
Glyma03g04910	118	UniRef100_I1JL08 Non-specific lipid-transfer protein n=1 Tax=Glycine max RepID=I1JL08_SOYBN	3e-78	99.15	UniRef100_I1JL08 Non-specific lipid-transfer protein n=1 Tax=Glycine max RepID=I1JL08_SOYBN	3e-78	99.15	AT2G38530.1 | Symbols: LTP2, LP2, cdf3 | lipid transfer protein 2 | chr2:16128481-16128948 FORWARD LENGTH=118	4e-30	99.15	GO:0006649 GO:0006869 GO:0009414 GO:0012501	phospholipid transfer to membrane; lipid transport; response to water deprivation; programmed cell death	lipid binding	extracellular region; endosome; Golgi apparatus; trans-Golgi network; plasma membrane	PF00234	Protease inhibitor/seed storage/LTP family	NA	NA	NA	NA	NA	NA	NA	NA
Glyma03g04920	123	UniRef100_C6TFP9 Non-specific lipid-transfer protein n=1 Tax=Glycine max RepID=C6TFP9_SOYBN	1e-79	99.19	UniRef100_C6TFP9 Non-specific lipid-transfer protein n=1 Tax=Glycine max RepID=C6TFP9_SOYBN	1e-79	99.19	AT2G38540.1 | Symbols: LP1, LTP1, ATLTP1 | lipid transfer protein 1 | chr2:16130418-16130893 FORWARD LENGTH=118	9e-32	95.93	GO:0006869	lipid transport	calmodulin binding; lipid binding	extracellular region; plasma membrane; plant-type cell wall; chloroplast thylakoid; apoplast	PF00234	Protease inhibitor/seed storage/LTP family	NA	NA	NA	NA	NA	NA	NA	NA
Glyma03g04950	119	UniRef100_I1JL10 Non-specific lipid-transfer protein n=1 Tax=Glycine max RepID=I1JL10_SOYBN	6e-77	99.16	UniRef100_I1JL10 Non-specific lipid-transfer protein n=1 Tax=Glycine max RepID=I1JL10_SOYBN	6e-77	99.16	AT2G38540.1 | Symbols: LP1, LTP1, ATLTP1 | lipid transfer protein 1 | chr2:16130418-16130893 FORWARD LENGTH=118	1e-31	87.39	GO:0006869	lipid transport	calmodulin binding; lipid binding	extracellular region; plasma membrane; plant-type cell wall; chloroplast thylakoid; apoplast	PF00234	Protease inhibitor/seed storage/LTP family	NA	NA	NA	NA	NA	NA	NA	NA
Glyma03g04960	123	UniRef100_C6TFC1 Non-specific lipid-transfer protein n=1 Tax=Glycine max RepID=C6TFC1_SOYBN	2e-80	99.19	UniRef100_C6TFC1 Non-specific lipid-transfer protein n=1 Tax=Glycine max RepID=C6TFC1_SOYBN	2e-80	99.19	AT2G38540.1 | Symbols: LP1, LTP1, ATLTP1 | lipid transfer protein 1 | chr2:16130418-16130893 FORWARD LENGTH=118	2e-33	98.37	GO:0006869	lipid transport	calmodulin binding; lipid binding	extracellular region; plasma membrane; plant-type cell wall; chloroplast thylakoid; apoplast	PF00234	Protease inhibitor/seed storage/LTP family	NA	NA	NA	NA	NA	NA	NA	NA
Glyma03g04970	151	UniRef100_I1JL12 Uncharacterized protein n=1 Tax=Glycine max RepID=I1JL12_SOYBN	6e-103	99.34	UniRef100_B9S4A6 DNA binding protein, putative n=1 Tax=Ricinus communis RepID=B9S4A6_RICCO	3e-56	98.68	AT2G40435.1 | Symbols: | BEST Arabidopsis thaliana protein match is: transcription regulators (TAIR:AT3G56220.1); Has 289 Blast hits to 289 proteins in 30 species: Archae - 0; Bacteria - 0; Metazoa - 0; Fungi - 0; Plants - 289; Viruses - 0; Other Eukaryotes - 0 (source: NCBI BLink). | chr2:16887048-16888407 FORWARD LENGTH=158	2e-49	96.03	NA	NA	NA	nucleus	NA	NA	NA	NA	NA	NA	NA	NA	NA	NA
Glyma03g04990	476	UniRef100_I1JL13 Uncharacterized protein n=2 Tax=Glycine max RepID=I1JL13_SOYBN	0	99.79	UniRef100_G7KX17 Alanine glyoxylate aminotransferase-like protein n=1 Tax=Medicago truncatula RepID=G7KX17_MEDTR	0	99.79	AT3G08860.1 | Symbols: PYD4 | PYRIMIDINE 4 | chr3:2696754-2699087 REVERSE LENGTH=481	0	98.11	GO:0007568 GO:0009830 GO:0043562	aging; cell wall modification involved in abscission; cellular response to nitrogen levels	catalytic activity; alanine-glyoxylate transaminase activity; transaminase activity; pyridoxal phosphate binding	NA	PF00202	Aminotransferase class-III	PTHR11986 PTHR11986:SF23	AMINOTRANSFERASE CLASS III; AMINOTRANSFERASE	KOG1404	Alanine-glyoxylate_aminotransferase_AGT2	2.6.1.40 2.6.1.44	(R)-3-amino-2-methylpropionate--pyruvate_aminotransferase. Alanine--glyoxylate_aminotransferase	K00827	alanine-glyoxylate_transaminase_/_(R)-3-amino-2-methylpropionate-pyruvate_transaminase_[EC:2.6.1.44_2.6.1.40]
Glyma03g05010	199	UniRef100_I1JL15 Uncharacterized protein n=1 Tax=Glycine max RepID=I1JL15_SOYBN	9e-144	99.5	UniRef100_Q9ZQR8 Protein LURP1 n=1 Tax=Arabidopsis thaliana RepID=LURP1_ARATH	6e-68	95.48	AT5G01750.2 | Symbols: | Protein of unknown function (DUF567) | chr5:290034-291109 FORWARD LENGTH=217	2e-92	97.99	GO:0006569 GO:0006995 GO:0008150 GO:0009684 GO:0030003 GO:0070838	tryptophan catabolic process; cellular response to nitrogen starvation; biological process; indoleacetic acid biosynthetic process; cellular cation homeostasis; divalent metal ion transport	molecular function	chloroplast	PF04525	Protein of unknown function (DUF567)	NA	NA	NA	NA	NA	NA	NA	NA
Glyma03g05020	202	UniRef100_UPI0000F35E7B UPI0000F35E7B related cluster n=1 Tax=unknown RepID=UPI0000F35E7B	2e-148	99.5	UniRef100_Q9ZQR8 Protein LURP1 n=1 Tax=Arabidopsis thaliana RepID=LURP1_ARATH	3e-36	89.11	AT5G01750.2 | Symbols: | Protein of unknown function (DUF567) | chr5:290034-291109 FORWARD LENGTH=217	1e-39	89.11	GO:0006569 GO:0006995 GO:0008150 GO:0009684 GO:0030003 GO:0070838	tryptophan catabolic process; cellular response to nitrogen starvation; biological process; indoleacetic acid biosynthetic process; cellular cation homeostasis; divalent metal ion transport	molecular function	chloroplast	PF04525	Protein of unknown function (DUF567)	NA	NA	NA	NA	NA	NA	NA	NA
Glyma03g05030	53	NA	NA	NA	NA	NA	NA	NA	NA	NA	NA	NA	NA	NA	NA	NA	NA	NA	NA	NA	NA	NA	NA	NA
Glyma03g05040	559	UniRef100_I1JL16 Uncharacterized protein (Fragment) n=2 Tax=Glycine max RepID=I1JL16_SOYBN	0	87.12	UniRef100_Q5XV52 PLAC8 family protein n=1 Tax=Arabidopsis thaliana RepID=Q5XV52_ARATH	0	90.52	AT5G05350.1 | Symbols: | PLAC8 family protein | chr5:1585757-1587337 FORWARD LENGTH=526	0	90.52	GO:0008150	biological process	molecular function	nucleus	PF11204 PF04749	Protein of unknown function (DUF2985); PLAC8 family	NA	NA	NA	NA	NA	NA	NA	NA
Glyma03g05050	147	UniRef100_I1JL17 Uncharacterized protein n=2 Tax=Glycine max RepID=I1JL17_SOYBN	1e-105	99.32	UniRef100_G7KVY7 Wound-induced protein n=1 Tax=Medicago truncatula RepID=G7KVY7_MEDTR	3e-80	99.32	AT5G01740.1 | Symbols: | Nuclear transport factor 2 (NTF2) family protein | chr5:280793-281281 FORWARD LENGTH=162	7e-49	99.32	GO:0008150	biological process	molecular function	cellular component	PF07107	Wound-induced protein WI12	NA	NA	NA	NA	NA	NA	NA	NA
Glyma03g05070	312	UniRef100_I1JL18 Uncharacterized protein n=1 Tax=Glycine max RepID=I1JL18_SOYBN	0	99.68	UniRef100_B9T6C0 Short chain alcohol dehydrogenase, putative n=1 Tax=Ricinus communis RepID=B9T6C0_RICCO	1e-175	98.72	AT3G51680.1 | Symbols: | NAD(P)-binding Rossmann-fold superfamily protein | chr3:19173622-19174667 REVERSE LENGTH=303	2e-132	98.72	GO:0008152	metabolic process	nucleotide binding; oxidoreductase activity	cytoplasm	PF00106	short chain dehydrogenase	PTHR24322	FAMILY NOT NAMED	KOG0725	Reductases_with_broad_range_of_substrate_specificities	NA	NA	NA	NA
Glyma03g05120	101	UniRef100_I1JL20 Uncharacterized protein n=1 Tax=Glycine max RepID=I1JL20_SOYBN	2e-65	99.01	UniRef100_Q10MR3 Expressed protein n=2 Tax=Oryza sativa Japonica Group RepID=Q10MR3_ORYSJ	9e-31	97.03	AT2G38450.1 | Symbols: | CONTAINS InterPro DOMAIN/s: Sel1-like (InterPro:IPR006597); BEST Arabidopsis thaliana protein match is: unknown protein (TAIR:AT5G05360.1); Has 88 Blast hits to 88 proteins in 25 species: Archae - 0; Bacteria - 16; Metazoa - 0; Fungi - 0; Plants - 70; Viruses - 0; Other Eukaryotes - 2 (source: NCBI BLink). | chr2:16102016-16102683 FORWARD LENGTH=138	1e-41	81.19	GO:0008150	biological process	NA	nucleus	NA	NA	PTHR11102 PTHR11102:SF18	SEL-1-LIKE PROTEINS; HCPA PROTEIN	NA	NA	NA	NA	NA	NA
Glyma03g05180	376	UniRef100_I1JL27 Uncharacterized protein n=2 Tax=Glycine max RepID=I1JL27_SOYBN	0	88.3	UniRef100_G7KYA2 Jasmonate O-methyltransferase n=2 Tax=Medicago truncatula RepID=G7KYA2_MEDTR	7e-172	97.87	AT1G19640.1 | Symbols: JMT | jasmonic acid carboxyl methyltransferase | chr1:6789166-6791708 REVERSE LENGTH=389	1e-88	97.61	GO:0006612 GO:0007165 GO:0009414 GO:0009611 GO:0009620 GO:0009694 GO:0009695 GO:0009723 GO:0009733 GO:0009738 GO:0009753 GO:0009863 GO:0009867 GO:0010363 GO:0042538	protein targeting to membrane; signal transduction; response to water deprivation; response to wounding; response to fungus; jasmonic acid metabolic process; jasmonic acid biosynthetic process; response to ethylene stimulus; response to auxin stimulus; abscisic acid mediated signaling pathway; response to jasmonic acid stimulus; salicylic acid mediated signaling pathway; jasmonic acid mediated si…	methyltransferase activity; jasmonate O-methyltransferase activity	nucleus; cytoplasm	PF03492	SAM dependent carboxyl methyltransferase	NA	NA	NA	NA	NA	NA	NA	NA
Glyma03g05190	503	UniRef100_I1JL28 Uncharacterized protein n=1 Tax=Glycine max RepID=I1JL28_SOYBN	0	99.8	UniRef100_B9SL35 Transporter, putative n=1 Tax=Ricinus communis RepID=B9SL35_RICCO	0	95.23	AT5G03570.2 | Symbols: IREG2 | iron regulated 2 | chr5:904514-906593 FORWARD LENGTH=512	0	94.04	GO:0000041 GO:0006824 GO:0006826 GO:0010106 GO:0010167 GO:0015675 GO:0015706 GO:0034755 GO:0055068	transition metal ion transport; cobalt ion transport; iron ion transport; cellular response to iron ion starvation; response to nitrate; nickel cation transport; nitrate transport; iron ion transmembrane transport; cobalt ion homeostasis	iron ion transmembrane transporter activity; cobalt ion transmembrane transporter activity; nickel cation transmembrane transporter activity	plant-type vacuole membrane; integral to membrane	PF06963	Ferroportin1 (FPN1)	PTHR11660 PTHR11660:SF2	TRANSPOSASE; UNCHARACTERIZED	KOG2601	Iron_transporter	NA	NA	NA	NA
Glyma03g05210	709	UniRef100_I1JL30 Uncharacterized protein n=1 Tax=Glycine max RepID=I1JL30_SOYBN	0	94.36	UniRef100_B9SL32 F-box protein, atfbl3, putative n=1 Tax=Ricinus communis RepID=B9SL32_RICCO	0	94.36	AT5G01720.1 | Symbols: | RNI-like superfamily protein | chr5:267118-270391 REVERSE LENGTH=665	0	94.22	GO:0006511 GO:0009407	ubiquitin-dependent protein catabolic process; toxin catabolic process	ubiquitin-protein ligase activity	nucleus	PF00560	Leucine Rich Repeat	PTHR23125 PTHR23125:SF56	F-BOX/LEUCINE RICH REPEAT PROTEIN; F-BOX PROTEIN, ATFBL3	KOG2120	SCF_ubiquitin_ligase,_Skp2_component	NA	NA	NA	NA
Glyma03g05220	508	UniRef100_I1JL31 Uncharacterized protein n=1 Tax=Glycine max RepID=I1JL31_SOYBN	0	72.24	UniRef100_B3U398 WRKY transcription factor WRKY108715 n=2 Tax=Medicago truncatula RepID=B3U398_MEDTR	3e-180	89.76	AT2G38470.1 | Symbols: WRKY33, ATWRKY33 | WRKY DNA-binding protein 33 | chr2:16108476-16110539 FORWARD LENGTH=519	7e-101	57.68	GO:0000165 GO:0002679 GO:0006355 GO:0006612 GO:0006944 GO:0006970 GO:0009408 GO:0009409 GO:0009414 GO:0009595 GO:0009651 GO:0009697 GO:0009862 GO:0009863 GO:0009867 GO:0010120 GO:0010200 GO:0010310 GO:0010363 GO:0010508 GO:0031348 GO:0034605 GO:0035556 GO:0042742 GO:0043069 GO:0043900 GO:0050832 GO:0070370	MAPK cascade; respiratory burst involved in defense response; regulation of transcription, DNA-dependent; protein targeting to membrane; cellular membrane fusion; response to osmotic stress; response to heat; response to cold; response to water deprivation; detection of biotic stimulus; response to salt stress; salicylic acid biosynthetic process; systemic acquired resistance, salicylic acid medi…	sequence-specific DNA binding transcription factor activity; protein binding; sequence-specific DNA binding	nucleus	PF03106	WRKY DNA -binding domain	NA	NA	NA	NA	NA	NA	NA	NA
Glyma03g05230	230	UniRef100_I1JL32 Uncharacterized protein n=1 Tax=Glycine max RepID=I1JL32_SOYBN	2e-167	99.57	UniRef100_D7LBN4 CASP-like protein ARALYDRAFT_321547 n=1 Tax=Arabidopsis lyrata subsp. lyrata RepID=CSPLH_ARALL	4e-45	76.52	AT2G38480.1 | Symbols: | Uncharacterised protein family (UPF0497) | chr2:16110960-16111694 REVERSE LENGTH=188	7e-47	76.52	GO:0008150	biological process	molecular function	nucleus; plasma membrane; membrane	PF04535	Domain of unknown function (DUF588)	NA	NA	NA	NA	NA	NA	NA	NA
Glyma03g05260	757	UniRef100_I1JL35 Uncharacterized protein n=1 Tax=Glycine max RepID=I1JL35_SOYBN	0	86.79	UniRef100_Q2YE87 NB-LRR type disease resistance protein Rps1-k-2 n=1 Tax=Glycine max RepID=Q2YE87_SOYBN	1e-161	55.48	AT3G14470.1 | Symbols: | NB-ARC domain-containing disease resistance protein | chr3:4857940-4861104 FORWARD LENGTH=1054	4e-90	56.27	GO:0006952 GO:0009627 GO:0009697	defense response; systemic acquired resistance; salicylic acid biosynthetic process	protein binding; ADP binding	extracellular region	PF00931	NB-ARC domain	PTHR23155 PTHR23155:SF121	LEUCINE-RICH REPEAT-CONTAINING PROTEIN; SUBFAMILY NOT NAMED	KOG4658	Apoptotic_ATPase	NA	NA	NA	NA
Glyma03g05270	38	UniRef100_I1JL39 Uncharacterized protein n=1 Tax=Glycine max RepID=I1JL39_SOYBN	1e-11	71.05	UniRef100_D7M6G3 Protein phosphatase type 2C n=1 Tax=Arabidopsis lyrata subsp. lyrata RepID=D7M6G3_ARALL	1e-07	100	AT5G01700.1 | Symbols: | Protein phosphatase 2C family protein | chr5:260848-262345 REVERSE LENGTH=333	2e-10	100	NA	NA	catalytic activity; protein serine/threonine phosphatase activity	nucleus	NA	NA	NA	NA	NA	NA	NA	NA	NA	NA
Glyma03g05290	1118	UniRef100_I1JL36 Uncharacterized protein n=1 Tax=Glycine max RepID=I1JL36_SOYBN	0	99.55	UniRef100_Q2YE87 NB-LRR type disease resistance protein Rps1-k-2 n=1 Tax=Glycine max RepID=Q2YE87_SOYBN	0	84.79	AT3G14470.1 | Symbols: | NB-ARC domain-containing disease resistance protein | chr3:4857940-4861104 FORWARD LENGTH=1054	4e-127	60.64	GO:0006952 GO:0009627 GO:0009697	defense response; systemic acquired resistance; salicylic acid biosynthetic process	protein binding; ADP binding	extracellular region	PF00931	NB-ARC domain	PTHR23155 PTHR23155:SF121	LEUCINE-RICH REPEAT-CONTAINING PROTEIN; SUBFAMILY NOT NAMED	KOG4658	Apoptotic_ATPase	NA	NA	NA	NA
Glyma03g05300	334	UniRef100_I1JL37 Uncharacterized protein n=1 Tax=Glycine max RepID=I1JL37_SOYBN	0	99.7	UniRef100_Q69F89 Gag-pol polyprotein n=1 Tax=Phaseolus vulgaris RepID=Q69F89_PHAVU	1e-40	31.74	NA	NA	NA	NA	NA	NA	NA	NA	NA	NA	NA	NA	NA	NA	NA	NA	NA
Glyma03g05310	120	UniRef100_I1JL38 Uncharacterized protein n=1 Tax=Glycine max RepID=I1JL38_SOYBN	2e-83	99.17	UniRef100_Q9M005 Methyltransferase n=1 Tax=Arabidopsis thaliana RepID=Q9M005_ARATH	5e-51	84.17	AT5G01710.1 | Symbols: | methyltransferases | chr5:263709-265250 REVERSE LENGTH=513	1e-53	84.17	GO:0006944 GO:0008152 GO:0048193	cellular membrane fusion; metabolic process; Golgi vesicle transport	methyltransferase activity	NA	NA	NA	NA	NA	NA	NA	NA	NA	NA	NA
Glyma03g05330	46	UniRef100_A9PEV1 Putative uncharacterized protein n=1 Tax=Populus trichocarpa RepID=A9PEV1_POPTR	4e-22	100	UniRef100_Q93XK9 Vacuolar-type H+-pyrophosphatase (Fragment) n=1 Tax=Solanum lycopersicum RepID=Q93XK9_SOLLC	2e-21	100	AT1G15690.1 | Symbols: AVP1, ATAVP3, AVP-3, AtVHP1;1 | Inorganic H pyrophosphatase family protein | chr1:5399115-5402185 FORWARD LENGTH=770	9e-23	100	GO:0009414 GO:0009651 GO:0009926 GO:0010248 GO:0015992 GO:0048366	response to water deprivation; response to salt stress; auxin polar transport; establishment or maintenance of transmembrane electrochemical gradient; proton transport; leaf development	inorganic diphosphatase activity; hydrogen-translocating pyrophosphatase activity	plant-type vacuole; mitochondrion; vacuole; vacuolar membrane; Golgi apparatus; plasma membrane; chloroplast; plant-type vacuole membrane; chloroplast envelope; endosome membrane; membrane	PF03030	Inorganic H+ pyrophosphatase	NA	NA	NA	NA	NA	NA	NA	NA
Glyma03g05370	1229	UniRef100_I1JL40 Uncharacterized protein (Fragment) n=2 Tax=Glycine max RepID=I1JL40_SOYBN	0	97.8	UniRef100_Q2YE87 NB-LRR type disease resistance protein Rps1-k-2 n=1 Tax=Glycine max RepID=Q2YE87_SOYBN	0	99.84	AT3G14470.1 | Symbols: | NB-ARC domain-containing disease resistance protein | chr3:4857940-4861104 FORWARD LENGTH=1054	0	79.82	GO:0006952 GO:0009627 GO:0009697	defense response; systemic acquired resistance; salicylic acid biosynthetic process	protein binding; ADP binding	extracellular region	PF00931	NB-ARC domain	PTHR23155 PTHR23155:SF236	LEUCINE-RICH REPEAT-CONTAINING PROTEIN; DISEASE RESISTANCE PROTEIN (NBS-LRR CLASS), PUTATI	KOG4658	Apoptotic_ATPase	NA	NA	NA	NA
Glyma03g05400	1182	UniRef100_I1JL43 Uncharacterized protein (Fragment) n=1 Tax=Glycine max RepID=I1JL43_SOYBN	0	93.91	UniRef100_Q2YE87 NB-LRR type disease resistance protein Rps1-k-2 n=1 Tax=Glycine max RepID=Q2YE87_SOYBN	0	99.83	AT3G14470.1 | Symbols: | NB-ARC domain-containing disease resistance protein | chr3:4857940-4861104 FORWARD LENGTH=1054	3e-159	77.75	GO:0006952 GO:0009627 GO:0009697	defense response; systemic acquired resistance; salicylic acid biosynthetic process	protein binding; ADP binding	extracellular region	PF00931	NB-ARC domain	PTHR23155 PTHR23155:SF121	LEUCINE-RICH REPEAT-CONTAINING PROTEIN; SUBFAMILY NOT NAMED	KOG4658	Apoptotic_ATPase	NA	NA	NA	NA
Glyma03g05420	1243	UniRef100_I1JL44 Uncharacterized protein (Fragment) n=2 Tax=Glycine max RepID=I1JL44_SOYBN	0	90.27	UniRef100_Q2YE87 NB-LRR type disease resistance protein Rps1-k-2 n=1 Tax=Glycine max RepID=Q2YE87_SOYBN	0	99.84	AT3G14470.1 | Symbols: | NB-ARC domain-containing disease resistance protein | chr3:4857940-4861104 FORWARD LENGTH=1054	0	78.84	GO:0006952 GO:0009627 GO:0009697	defense response; systemic acquired resistance; salicylic acid biosynthetic process	protein binding; ADP binding	extracellular region	PF00931	NB-ARC domain	PTHR23155 PTHR23155:SF121	LEUCINE-RICH REPEAT-CONTAINING PROTEIN; SUBFAMILY NOT NAMED	KOG4658	Apoptotic_ATPase	NA	NA	NA	NA
Glyma03g05430	154	UniRef100_I1JL45 Uncharacterized protein n=1 Tax=Glycine max RepID=I1JL45_SOYBN	1e-109	99.35	UniRef100_B9SL27 Protein phosphatase-2c, putative n=1 Tax=Ricinus communis RepID=B9SL27_RICCO	7e-47	84.42	AT1G79630.2 | Symbols: | Protein phosphatase 2C family protein | chr1:29962931-29964382 REVERSE LENGTH=394	3e-40	79.87	GO:0006499	N-terminal protein myristoylation	catalytic activity; protein serine/threonine phosphatase activity	nucleus; cytoplasm	PF00481	Protein phosphatase 2C	PTHR13832 PTHR13832:SF94	PROTEIN PHOSPHATASE 2C; PROTEIN PHOSPHATASE 2C DELTA	NA	NA	NA	NA	NA	NA
Glyma03g05440	422	UniRef100_I1JL47 Uncharacterized protein n=1 Tax=Glycine max RepID=I1JL47_SOYBN	0	99.76	UniRef100_B9SL24 Patellin-6, putative n=1 Tax=Ricinus communis RepID=B9SL24_RICCO	0	99.53	AT3G51670.1 | Symbols: | SEC14 cytosolic factor family protein / phosphoglyceride transfer family protein | chr3:19168912-19170848 FORWARD LENGTH=409	0	99.29	GO:0006810	transport	transporter activity	plasma membrane; integral to membrane	PF03765 PF00650	CRAL/TRIO, N-terminus; CRAL/TRIO domain	PTHR23324 PTHR23324:SF4	SEC14 RELATED PROTEIN; SEC14 CYTOSOLIC FACTOR-RELATED	KOG1471	Phosphatidylinositol_transfer_protein_SEC14_and_related_proteins	NA	NA	NA	NA
Glyma03g05460	195	UniRef100_C6TAH7 Uncharacterized protein n=1 Tax=Glycine max RepID=C6TAH7_SOYBN	2e-142	99.49	UniRef100_D2DMN2 Dirigent-like protein 1 n=1 Tax=Gossypium hirsutum RepID=D2DMN2_GOSHI	4e-82	87.18	AT1G58170.1 | Symbols: | Disease resistance-responsive (dirigent-like protein) family protein | chr1:21536188-21536745 FORWARD LENGTH=185	1e-77	77.44	GO:0006499 GO:0006952 GO:0009807	N-terminal protein myristoylation; defense response; lignan biosynthetic process	molecular function	chloroplast	PF03018	Dirigent-like protein	PTHR21495	NUCLEOPORIN-RELATED	NA	NA	NA	NA	NA	NA
Glyma03g05500	187	UniRef100_I1JL50 Uncharacterized protein n=1 Tax=Glycine max RepID=I1JL50_SOYBN	2e-102	79.68	UniRef100_G7JKK5 Disease resistance response protein n=1 Tax=Medicago truncatula RepID=G7JKK5_MEDTR	7e-42	74.87	AT5G49040.1 | Symbols: | Disease resistance-responsive (dirigent-like protein) family protein | chr5:19882676-19883251 REVERSE LENGTH=191	3e-31	77.01	GO:0006952 GO:0009807	defense response; lignan biosynthetic process	molecular function	chloroplast	PF03018	Dirigent-like protein	PTHR21495 PTHR21495:SF10	NUCLEOPORIN-RELATED; SUBFAMILY NOT NAMED	NA	NA	NA	NA	NA	NA
Glyma03g05510	219	UniRef100_I1JL51 Uncharacterized protein n=1 Tax=Glycine max RepID=I1JL51_SOYBN	2e-156	99.54	UniRef100_G7JKK5 Disease resistance response protein n=1 Tax=Medicago truncatula RepID=G7JKK5_MEDTR	5e-61	81.28	AT5G49040.1 | Symbols: | Disease resistance-responsive (dirigent-like protein) family protein | chr5:19882676-19883251 REVERSE LENGTH=191	2e-53	84.02	GO:0006952 GO:0009807	defense response; lignan biosynthetic process	molecular function	chloroplast	PF03018	Dirigent-like protein	PTHR21495 PTHR21495:SF10	NUCLEOPORIN-RELATED; SUBFAMILY NOT NAMED	NA	NA	NA	NA	NA	NA
Glyma03g05530	192	UniRef100_I1JL52 Uncharacterized protein n=1 Tax=Glycine max RepID=I1JL52_SOYBN	2e-135	99.48	UniRef100_G7JKK5 Disease resistance response protein n=1 Tax=Medicago truncatula RepID=G7JKK5_MEDTR	8e-70	96.88	AT5G49040.1 | Symbols: | Disease resistance-responsive (dirigent-like protein) family protein | chr5:19882676-19883251 REVERSE LENGTH=191	1e-48	99.48	GO:0006952 GO:0009807	defense response; lignan biosynthetic process	molecular function	chloroplast	PF03018	Dirigent-like protein	PTHR21495	NUCLEOPORIN-RELATED	NA	NA	NA	NA	NA	NA
Glyma03g05550	1245	UniRef100_I1JL53 Uncharacterized protein (Fragment) n=2 Tax=Glycine max RepID=I1JL53_SOYBN	0	95.66	UniRef100_Q2YE87 NB-LRR type disease resistance protein Rps1-k-2 n=1 Tax=Glycine max RepID=Q2YE87_SOYBN	0	99.92	AT3G14470.1 | Symbols: | NB-ARC domain-containing disease resistance protein | chr3:4857940-4861104 FORWARD LENGTH=1054	0	78.71	GO:0006952 GO:0009627 GO:0009697	defense response; systemic acquired resistance; salicylic acid biosynthetic process	protein binding; ADP binding	extracellular region	PF00560 PF00931	Leucine Rich Repeat; NB-ARC domain	PTHR23155 PTHR23155:SF236	LEUCINE-RICH REPEAT-CONTAINING PROTEIN; DISEASE RESISTANCE PROTEIN (NBS-LRR CLASS), PUTATI	KOG4658	Apoptotic_ATPase	NA	NA	NA	NA
Glyma03g05570	147	UniRef100_I1J7J0 Uncharacterized protein n=1 Tax=Glycine max RepID=I1J7J0_SOYBN	6e-77	99.32	UniRef100_G7JKK5 Disease resistance response protein n=1 Tax=Medicago truncatula RepID=G7JKK5_MEDTR	3e-47	87.07	AT1G58170.1 | Symbols: | Disease resistance-responsive (dirigent-like protein) family protein | chr1:21536188-21536745 FORWARD LENGTH=185	1e-47	87.07	GO:0006499 GO:0006952 GO:0009807	N-terminal protein myristoylation; defense response; lignan biosynthetic process	molecular function	chloroplast	PF03018	Dirigent-like protein	PTHR21495	NUCLEOPORIN-RELATED	NA	NA	NA	NA	NA	NA
Glyma03g05580	186	UniRef100_I1JL55 Uncharacterized protein n=1 Tax=Glycine max RepID=I1JL55_SOYBN	4e-132	99.46	UniRef100_G7JKK5 Disease resistance response protein n=1 Tax=Medicago truncatula RepID=G7JKK5_MEDTR	2e-66	97.31	AT1G58170.1 | Symbols: | Disease resistance-responsive (dirigent-like protein) family protein | chr1:21536188-21536745 FORWARD LENGTH=185	6e-56	95.7	GO:0006499 GO:0006952 GO:0009807	N-terminal protein myristoylation; defense response; lignan biosynthetic process	molecular function	chloroplast	PF03018	Dirigent-like protein	PTHR21495	NUCLEOPORIN-RELATED	NA	NA	NA	NA	NA	NA
Glyma03g05590	163	UniRef100_I1JL24 Uncharacterized protein (Fragment) n=1 Tax=Glycine max RepID=I1JL24_SOYBN	2e-64	71.17	UniRef100_G7L9S8 Phosphoglucomutase n=2 Tax=Medicago truncatula RepID=G7L9S8_MEDTR	2e-53	71.78	AT1G70730.1 | Symbols: PGM2 | Phosphoglucomutase/phosphomannomutase family protein | chr1:26669020-26672726 REVERSE LENGTH=585	1e-47	71.78	GO:0000023 GO:0005975 GO:0005992 GO:0006874 GO:0009590 GO:0019252 GO:0019255 GO:0019388 GO:0046686 GO:0048229	maltose metabolic process; carbohydrate metabolic process; trehalose biosynthetic process; cellular calcium ion homeostasis; detection of gravity; starch biosynthetic process; glucose 1-phosphate metabolic process; galactose catabolic process; response to cadmium ion; gametophyte development	magnesium ion binding; phosphoglucomutase activity; intramolecular transferase activity, phosphotransferases	nucleus; cytoplasm; cytosol; plasma membrane; chloroplast stroma; stromule; apoplast	PF02880	Phosphoglucomutase/phosphomannomutase, alpha/beta/alpha domain III	PTHR22573 PTHR22573:SF5	PHOSPHOHEXOMUTASE FAMILY MEMBER; PHOSPHOGLUCOMUTASE	NA	NA	NA	NA	NA	NA
Glyma03g05600	113	UniRef100_I1JL56 Uncharacterized protein n=1 Tax=Glycine max RepID=I1JL56_SOYBN	5e-74	99.12	UniRef100_G7KTA5 Macrophage migration inhibitory factor-like protein n=1 Tax=Medicago truncatula RepID=G7KTA5_MEDTR	2e-61	99.12	AT3G51660.1 | Symbols: | Tautomerase/MIF superfamily protein | chr3:19164229-19165076 REVERSE LENGTH=112	8e-45	99.12	GO:0006569 GO:0006954 GO:0009684 GO:0051707	tryptophan catabolic process; inflammatory response; indoleacetic acid biosynthetic process; response to other organism	molecular function	peroxisome	PF01187	Macrophage migration inhibitory factor (MIF)	PTHR11954 PTHR11954:SF3	MACROPHAGE MIGRATION INHIBITORY FACTOR RELATED; MACROPHAGE MIGRATION INHIBITORY FACTOR-RELATED	KOG1759	Macrophage_migration_inhibitory_factor	NA	NA	NA	NA
Glyma03g05620	116	UniRef100_C6SVD0 Uncharacterized protein n=2 Tax=Glycine max RepID=C6SVD0_SOYBN	2e-75	99.14	UniRef100_B3TLP2 Light-inducible protein ATLS1 n=1 Tax=Elaeis guineensis RepID=B3TLP2_ELAGV	2e-68	99.14	AT5G01650.1 | Symbols: | Tautomerase/MIF superfamily protein | chr5:242734-244033 REVERSE LENGTH=115	3e-65	99.14	GO:0006954 GO:0051707	inflammatory response; response to other organism	molecular function	chloroplast	PF01187	Macrophage migration inhibitory factor (MIF)	PTHR11954 PTHR11954:SF3	MACROPHAGE MIGRATION INHIBITORY FACTOR RELATED; MACROPHAGE MIGRATION INHIBITORY FACTOR-RELATED	KOG1759	Macrophage_migration_inhibitory_factor	NA	NA	NA	NA
Glyma03g05630	228	UniRef100_I1JL58 Uncharacterized protein n=1 Tax=Glycine max RepID=I1JL58_SOYBN	7e-158	99.56	UniRef100_G7JKL2 PRA1 family protein B4 n=1 Tax=Medicago truncatula RepID=G7JKL2_MEDTR	4e-105	82.02	AT2G38360.1 | Symbols: PRA1.B4 | prenylated RAB acceptor 1.B4 | chr2:16069840-16070502 REVERSE LENGTH=220	2e-89	91.23	GO:0016192	vesicle-mediated transport	molecular function	endosome; endoplasmic reticulum; Golgi apparatus; trans-Golgi network; cytosol; chloroplast	PF03208	PRA1 family protein	PTHR19317	PRENYLATED RAB ACCEPTOR 1-RELATED	KOG3142	Prenylated_rab_acceptor_1	NA	NA	NA	NA
Glyma03g05640	1175	UniRef100_I1JL59 Uncharacterized protein n=1 Tax=Glycine max RepID=I1JL59_SOYBN	0	92.85	UniRef100_Q2YE87 NB-LRR type disease resistance protein Rps1-k-2 n=1 Tax=Glycine max RepID=Q2YE87_SOYBN	0	94.72	AT3G14470.1 | Symbols: | NB-ARC domain-containing disease resistance protein | chr3:4857940-4861104 FORWARD LENGTH=1054	0	80.94	GO:0006952 GO:0009627 GO:0009697	defense response; systemic acquired resistance; salicylic acid biosynthetic process	protein binding; ADP binding	extracellular region	PF00560 PF00931	Leucine Rich Repeat; NB-ARC domain	PTHR23155 PTHR23155:SF236	LEUCINE-RICH REPEAT-CONTAINING PROTEIN; DISEASE RESISTANCE PROTEIN (NBS-LRR CLASS), PUTATI	KOG4658	Apoptotic_ATPase	NA	NA	NA	NA
Glyma03g05650	247	UniRef100_I1JL60 Uncharacterized protein n=1 Tax=Glycine max RepID=I1JL60_SOYBN	0	99.6	UniRef100_B9SL27 Protein phosphatase-2c, putative n=1 Tax=Ricinus communis RepID=B9SL27_RICCO	1e-30	44.94	AT3G02750.2 | Symbols: | Protein phosphatase 2C family protein | chr3:593601-595457 REVERSE LENGTH=492	4e-21	28.34	GO:0006007 GO:0006499 GO:0010193 GO:0030244	glucose catabolic process; N-terminal protein myristoylation; response to ozone; cellulose biosynthetic process	catalytic activity; protein serine/threonine phosphatase activity	mitochondrion	NA	NA	PTHR13832 PTHR13832:SF94	PROTEIN PHOSPHATASE 2C; PROTEIN PHOSPHATASE 2C DELTA	NA	NA	NA	NA	NA	NA
Glyma03g05680	860	UniRef100_UPI0002339D7B UPI0002339D7B related cluster n=1 Tax=unknown RepID=UPI0002339D7B	0	99.88	UniRef100_B9SL14 Systemin receptor SR160, putative n=1 Tax=Ricinus communis RepID=B9SL14_RICCO	0	91.98	AT3G51740.1 | Symbols: IMK2 | inflorescence meristem receptor-like kinase 2 | chr3:19189248-19191842 FORWARD LENGTH=836	0	90.12	GO:0006468 GO:0007169 GO:0008283	protein phosphorylation; transmembrane receptor protein tyrosine kinase signaling pathway; cell proliferation	protein kinase activity; protein serine/threonine kinase activity; ATP binding; kinase activity; transferase activity, transferring phosphorus-containing groups	cell wall; plasma membrane; plant-type cell wall; plasmodesma; membrane	PF00069 PF00560 PF08263	Protein kinase domain; Leucine Rich Repeat; Leucine rich repeat N-terminal domain	PTHR24420 PTHR24420:SF863	FAMILY NOT NAMED;	KOG1187	Serine/threonine_protein_kinase	NA	NA	NA	NA
Glyma03g05700	43	NA	NA	NA	NA	NA	NA	NA	NA	NA	NA	NA	NA	NA	NA	NA	NA	NA	NA	NA	NA	NA	NA	NA
Glyma03g05710	90	NA	NA	NA	NA	NA	NA	NA	NA	NA	NA	NA	NA	NA	NA	NA	NA	NA	NA	NA	NA	NA	NA	NA
Glyma03g05730	1036	UniRef100_UPI0002339D7C UPI0002339D7C related cluster n=1 Tax=unknown RepID=UPI0002339D7C	0	99.9	UniRef100_G7JKN6 Tir-nbs-lrr resistance protein n=1 Tax=Medicago truncatula RepID=G7JKN6_MEDTR	0	99.52	AT5G41750.2 | Symbols: | Disease resistance protein (TIR-NBS-LRR class) family | chr5:16694047-16697527 FORWARD LENGTH=1068	3e-163	89.48	GO:0006952 GO:0007165	defense response; signal transduction	nucleotide binding; nucleoside-triphosphatase activity; ADP binding	intracellular; nucleus	PF00560 PF01582 PF00931	Leucine Rich Repeat; TIR domain; NB-ARC domain	PTHR11017 PTHR11017:SF20	LEUCINE RICH REPEAT PROTEIN; DISEASE RESISTANCE PROTEIN	KOG4658	Apoptotic_ATPase	NA	NA	NA	NA
Glyma03g05800	260	UniRef100_UPI000233F1CD UPI000233F1CD related cluster n=1 Tax=unknown RepID=UPI000233F1CD	1e-37	29.23	UniRef100_I1MQL2 Sucrose synthase n=1 Tax=Glycine max RepID=I1MQL2_SOYBN	2e-37	29.23	AT1G73370.2 | Symbols: SUS6 | sucrose synthase 6 | chr1:27584533-27588088 REVERSE LENGTH=898	9e-29	28.46	GO:0001666 GO:0005985 GO:0005986 GO:0009058 GO:0019375 GO:0080165	response to hypoxia; sucrose metabolic process; sucrose biosynthetic process; biosynthetic process; galactolipid biosynthetic process; callose deposition in phloem sieve plate	UDP-glycosyltransferase activity; sucrose synthase activity	cell wall; chloroplast	PF00862	Sucrose synthase	PTHR12526 PTHR12526:SF27	GLYCOSYLTRANSFERASE; SUCROSE SYNTHASE	NA	NA	NA	NA	NA	NA
Glyma03g05860	117	UniRef100_I1LUU9 Uncharacterized protein (Fragment) n=2 Tax=Glycine max RepID=I1LUU9_SOYBN	1e-58	100	UniRef100_A2Q1F1 SAM (And some other nucleotide) binding motif n=1 Tax=Medicago truncatula RepID=A2Q1F1_MEDTR	9e-48	100	AT4G27340.1 | Symbols: | Met-10+ like family protein | chr4:13687366-13690370 REVERSE LENGTH=619	3e-38	100	NA	NA	transferase activity	NA	PF02475	Met-10+ like-protein	PTHR23245 PTHR23245:SF25	UNCHARACTERIZED; METHIONINE 10+ HOMOLOG	NA	NA	NA	NA	NA	NA
Glyma03g05870	129	UniRef100_I1JL67 Uncharacterized protein n=1 Tax=Glycine max RepID=I1JL67_SOYBN	5e-89	98.45	UniRef100_Q94IA2 Aspartic proteinase 1 n=2 Tax=Glycine max RepID=Q94IA2_SOYBN	1e-58	79.84	AT1G11910.1 | Symbols: APA1, ATAPA1 | aspartic proteinase A1 | chr1:4017119-4019874 REVERSE LENGTH=506	2e-39	77.52	GO:0006096 GO:0006508 GO:0006623 GO:0006629 GO:0006833 GO:0006972 GO:0007030 GO:0009266 GO:0009651 GO:0046686 GO:0048513	glycolysis; proteolysis; protein targeting to vacuole; lipid metabolic process; water transport; hyperosmotic response; Golgi organization; response to temperature stimulus; response to salt stress; response to cadmium ion; organ development	endopeptidase activity; aspartic-type endopeptidase activity	extracellular region; vacuole; cytosol; plasmodesma	PF05184	Saposin-like type B, region 1	NA	NA	NA	NA	NA	NA	NA	NA
Glyma03g05880	914	UniRef100_I1JL68 Uncharacterized protein (Fragment) n=1 Tax=Glycine max RepID=I1JL68_SOYBN	0	73.19	UniRef100_G7JKN1 Tir-nbs-lrr resistance protein n=1 Tax=Medicago truncatula RepID=G7JKN1_MEDTR	0	93.98	AT5G41550.1 | Symbols: | Disease resistance protein (TIR-NBS-LRR class) family | chr5:16617232-16620785 REVERSE LENGTH=1085	8e-92	84.79	GO:0006952 GO:0007165	defense response; signal transduction	nucleotide binding; nucleoside-triphosphatase activity; ADP binding	intracellular	PF01582 PF00560 PF00931	TIR domain; Leucine Rich Repeat; NB-ARC domain	PTHR11017 PTHR11017:SF20	LEUCINE RICH REPEAT PROTEIN; DISEASE RESISTANCE PROTEIN	KOG0617	Ras_suppressor_protein_(contains_leucine-rich_repeats)	NA	NA	NA	NA
Glyma03g06210	704	UniRef100_I1JL70 Uncharacterized protein (Fragment) n=1 Tax=Glycine max RepID=I1JL70_SOYBN	0	86.08	UniRef100_G7JKN6 Tir-nbs-lrr resistance protein n=1 Tax=Medicago truncatula RepID=G7JKN6_MEDTR	0	87.36	AT5G41750.2 | Symbols: | Disease resistance protein (TIR-NBS-LRR class) family | chr5:16694047-16697527 FORWARD LENGTH=1068	1e-102	87.07	GO:0006952 GO:0007165	defense response; signal transduction	nucleotide binding; nucleoside-triphosphatase activity; ADP binding	intracellular; nucleus	PF00560 PF00931	Leucine Rich Repeat; NB-ARC domain	PTHR11017 PTHR11017:SF20	LEUCINE RICH REPEAT PROTEIN; DISEASE RESISTANCE PROTEIN	KOG4658	Apoptotic_ATPase	NA	NA	NA	NA
Glyma03g06300	843	UniRef100_UPI0002339ED6 UPI0002339ED6 related cluster n=1 Tax=unknown RepID=UPI0002339ED6	0	99.76	UniRef100_G7JKN5 Tir-nbs-lrr resistance protein n=1 Tax=Medicago truncatula RepID=G7JKN5_MEDTR	0	99.64	AT5G41750.2 | Symbols: | Disease resistance protein (TIR-NBS-LRR class) family | chr5:16694047-16697527 FORWARD LENGTH=1068	5e-106	82.68	GO:0006952 GO:0007165	defense response; signal transduction	nucleotide binding; nucleoside-triphosphatase activity; ADP binding	intracellular; nucleus	PF07725 PF00560 PF00931	Leucine Rich Repeat; Leucine Rich Repeat; NB-ARC domain	PTHR11017 PTHR11017:SF20	LEUCINE RICH REPEAT PROTEIN; DISEASE RESISTANCE PROTEIN	KOG4658	Apoptotic_ATPase	NA	NA	NA	NA
Glyma03g06320	712	UniRef100_I1JL75 Uncharacterized protein n=2 Tax=Glycine max RepID=I1JL75_SOYBN	0	99.86	UniRef100_G7KTA0 Receptor protein kinase-like protein n=1 Tax=Medicago truncatula RepID=G7KTA0_MEDTR	0	96.91	AT1G67510.1 | Symbols: | Leucine-rich repeat protein kinase family protein | chr1:25297477-25300184 REVERSE LENGTH=719	0	97.19	GO:0006468 GO:0007169	protein phosphorylation; transmembrane receptor protein tyrosine kinase signaling pathway	protein kinase activity; protein serine/threonine kinase activity; ATP binding; kinase activity; transferase activity, transferring phosphorus-containing groups	plasma membrane	PF00560 PF08263 PF00069	Leucine Rich Repeat; Leucine rich repeat N-terminal domain; Protein kinase domain	PTHR24420 PTHR24420:SF854	FAMILY NOT NAMED;	KOG1187	Serine/threonine_protein_kinase	NA	NA	NA	NA
Glyma03g06340	448	UniRef100_I1JL76 Uncharacterized protein n=1 Tax=Glycine max RepID=I1JL76_SOYBN	0	99.78	UniRef100_Q8RXQ1 Protein trichome birefringence-like 35 n=1 Tax=Arabidopsis thaliana RepID=Q8RXQ1_ARATH	0	98.88	AT5G01620.2 | Symbols: | TRICHOME BIREFRINGENCE-LIKE 35 | chr5:232882-234821 FORWARD LENGTH=449	0	98.88	NA	NA	NA	NA	PF03005	Arabidopsis proteins of unknown function	PTHR13533 PTHR13533:SF3	FAMILY NOT NAMED; gb def: unknown protein [takifugu rubripes]	NA	NA	NA	NA	NA	NA
Glyma03g06350	251	UniRef100_UPI0001890A5B UPI0001890A5B related cluster n=1 Tax=unknown RepID=UPI0001890A5B	0	99.6	UniRef100_C6TAZ5 Proteasome subunit alpha type n=1 Tax=Glycine max RepID=C6TAZ5_SOYBN	0	99.6	AT3G22110.1 | Symbols: PAC1 | 20S proteasome alpha subunit C1 | chr3:7792819-7793571 REVERSE LENGTH=250	1e-171	99.6	GO:0006094 GO:0006096 GO:0006511 GO:0009651 GO:0046686 GO:0051603	gluconeogenesis; glycolysis; ubiquitin-dependent protein catabolic process; response to salt stress; response to cadmium ion; proteolysis involved in cellular protein catabolic process	endopeptidase activity; threonine-type endopeptidase activity; peptidase activity	proteasome complex; vacuole; cytosol; proteasome core complex; proteasome core complex, alpha-subunit complex; cytosolic ribosome	PF10584 PF00227	Proteasome subunit A N-terminal signature; Proteasome subunit	PTHR11599 PTHR11599:SF13	PROTEASOME SUBUNIT ALPHA/BETA; PROTEASOME BETA/DELTA SUBUNIT	KOG0178	20S_proteasome,_regulatory_subunit_alpha_type_PSMA4/PRE9	3.4.25.1	Proteasome_endopeptidase_complex	K02728	20S_proteasome_subunit_alpha_3_[EC:3.4.25.1]
Glyma03g06360	407	UniRef100_UPI0002339EDA UPI0002339EDA related cluster n=1 Tax=unknown RepID=UPI0002339EDA	0	99.26	UniRef100_O80919 Expressed protein n=1 Tax=Arabidopsis thaliana RepID=O80919_ARATH	0	99.26	AT2G38320.1 | Symbols: TBL34 | TRICHOME BIREFRINGENCE-LIKE 34 | chr2:16055488-16057874 FORWARD LENGTH=410	0	99.26	GO:0008150 GO:0010413 GO:0042546 GO:0044036 GO:0045492	biological process; glucuronoxylan metabolic process; cell wall biogenesis; cell wall macromolecule metabolic process; xylan biosynthetic process	NA	Golgi apparatus	PF03005	Arabidopsis proteins of unknown function	PTHR13533 PTHR13533:SF3	FAMILY NOT NAMED; gb def: unknown protein [takifugu rubripes]	NA	NA	NA	NA	NA	NA
Glyma03g06380	115	UniRef100_I1JL78 Uncharacterized protein n=1 Tax=Glycine max RepID=I1JL78_SOYBN	1e-67	93.04	UniRef100_Q3HVK7 Glycoprotein-like protein n=1 Tax=Solanum tuberosum RepID=Q3HVK7_SOLTU	2e-56	93.04	AT4G27090.1 | Symbols: | Ribosomal protein L14 | chr4:13594104-13595187 REVERSE LENGTH=134	2e-53	92.17	GO:0001510 GO:0006412 GO:0042254	RNA methylation; translation; ribosome biogenesis	structural constituent of ribosome	intracellular; nucleolus; cytoplasm; vacuole; vacuolar membrane; endoplasmic reticulum; cytosol; ribosome; plasmodesma; chloroplast; cytosolic large ribosomal subunit; cytosolic ribosome	PF01929	Ribosomal protein L14	PTHR11127	60S RIBOSOMAL PROTEIN L14	KOG3421	60S_ribosomal_protein_L14	NA	NA	NA	NA
Glyma03g06410	171	UniRef100_I1JL79 Uncharacterized protein n=1 Tax=Glycine max RepID=I1JL79_SOYBN	4e-121	99.42	UniRef100_Q70VA9 Cp protein n=1 Tax=Celosia cristata RepID=Q70VA9_9CARY	1e-94	99.42	AT3G08890.2 | Symbols: | Protein of unknown function, DUF538 | chr3:2706701-2707775 FORWARD LENGTH=170	8e-97	99.42	GO:0008150	biological process	molecular function	cellular component	PF04398	Protein of unknown function, DUF538	NA	NA	NA	NA	NA	NA	NA	NA
Glyma03g06420	260	UniRef100_I1JL80 Ferritin n=1 Tax=Glycine max RepID=I1JL80_SOYBN	0	99.62	UniRef100_I1JL80 Ferritin n=1 Tax=Glycine max RepID=I1JL80_SOYBN	0	99.62	AT5G01600.1 | Symbols: ATFER1, FER1 | ferretin 1 | chr5:228149-229594 REVERSE LENGTH=255	1e-113	86.92	GO:0000302 GO:0006826 GO:0006879 GO:0009409 GO:0009617 GO:0009908 GO:0010039 GO:0010043 GO:0015979 GO:0042542 GO:0048366 GO:0055072 GO:0055114	response to reactive oxygen species; iron ion transport; cellular iron ion homeostasis; response to cold; response to bacterium; flower development; response to iron ion; response to zinc ion; photosynthesis; response to hydrogen peroxide; leaf development; iron ion homeostasis; oxidation-reduction process	iron ion binding; ferric iron binding; oxidoreductase activity; transition metal ion binding	mitochondrion; chloroplast; chloroplast thylakoid membrane; chloroplast stroma; thylakoid; membrane	PF00210	Ferritin-like domain	PTHR11431 PTHR11431:SF8	FERRITIN; FERRITIN LIGHT CHAIN	KOG2332	Ferritin	1.16.3.1	Ferroxidase.	K00522	ferritin_heavy_chain_[EC:1.16.3.1]
Glyma03g06440	265	UniRef100_I1JL82 Uncharacterized protein n=1 Tax=Glycine max RepID=I1JL82_SOYBN	0	99.62	UniRef100_Q8LJW0 40S ribosomal S4 protein n=2 Tax=Glycine max RepID=Q8LJW0_SOYBN	0	99.62	AT5G58420.1 | Symbols: | Ribosomal protein S4 (RPS4A) family protein | chr5:23619599-23620896 FORWARD LENGTH=262	0	98.11	GO:0001510 GO:0006412	RNA methylation; translation	RNA binding; structural constituent of ribosome	intracellular; nucleolus; cytoplasm; cytosol; ribosome; membrane; cytosolic ribosome; cytosolic small ribosomal subunit	PF01479 PF08071 PF00467 PF00900	S4 domain; RS4NT (NUC023) domain; KOW motif; Ribosomal family S4e	PTHR11581	30S/40S RIBOSOMAL PROTEIN S4	KOG0378	40S_ribosomal_protein_S4	NA	NA	K02987	small_subunit_ribosomal_protein_S4e
Glyma03g06450	530	UniRef100_I1JL83 Uncharacterized protein n=1 Tax=Glycine max RepID=I1JL83_SOYBN	0	99.81	UniRef100_E4MWD7 mRNA, clone: RTFL01-06-A06 n=1 Tax=Eutrema halophilum RepID=E4MWD7_THEHA	2e-172	70.75	AT5G01590.1 | Symbols: | unknown protein; FUNCTIONS IN: molecular_function unknown; INVOLVED IN: biological_process unknown; LOCATED IN: chloroplast, chloroplast envelope; EXPRESSED IN: 22 plant structures; EXPRESSED DURING: 13 growth stages; Has 60 Blast hits to 59 proteins in 31 species: Archae - 0; Bacteria - 20; Metazoa - 1; Fungi - 2; Plants - 33; Viruses - 0; Other Eukaryotes - 4 (source: N…	0	93.58	GO:0000272 GO:0005982 GO:0008150 GO:0009664 GO:0010075	polysaccharide catabolic process; starch metabolic process; biological process; plant-type cell wall organization; regulation of meristem growth	molecular function	nucleus; chloroplast; plastid; chloroplast envelope	NA	NA	NA	NA	NA	NA	NA	NA	NA	NA
Glyma03g06460	263	UniRef100_I1JL84 Uncharacterized protein n=1 Tax=Glycine max RepID=I1JL84_SOYBN	0	99.62	UniRef100_G7JLT4 Gamma-interferon-inducible lysosomal thiol reductase n=1 Tax=Medicago truncatula RepID=G7JLT4_MEDTR	2e-130	95.44	AT5G01580.1 | Symbols: OSH1 | gamma interferon responsive lysosomal thiol (GILT) reductase family protein | chr5:222760-223852 REVERSE LENGTH=233	3e-84	78.71	GO:0008150	biological process	catalytic activity	extracellular region	PF03227	Gamma interferon inducible lysosomal thiol reductase (GILT)	PTHR13234 PTHR13234:SF6	GAMMA-INTERFERON INDUCIBLE LYSOSOMAL THIOL REDUCTASE (GILT)-RELATED; LYSOSOMAL THIOL REDUCTASE-RELATED	KOG3160	Gamma-interferon_inducible_lysosomal_thiol_reductase	NA	NA	NA	NA
Glyma03g06530	524	UniRef100_UPI0002339EDB UPI0002339EDB related cluster n=1 Tax=unknown RepID=UPI0002339EDB	0	99.81	UniRef100_G7KSD5 DELLA protein GAI n=1 Tax=Medicago truncatula RepID=G7KSD5_MEDTR	9e-144	99.05	AT5G66770.1 | Symbols: | GRAS family transcription factor | chr5:26660723-26662477 FORWARD LENGTH=584	4e-18	65.84	GO:0006355	regulation of transcription, DNA-dependent	sequence-specific DNA binding transcription factor activity	nucleus	PF03514	GRAS family transcription factor	NA	NA	NA	NA	NA	NA	NA	NA
Cluster 04-1
Glyma 1.1 ID (1)	Protein Length (AA)	Top Uniref100 Blastp Hit (2)	E-value (E<10-6)	% Coverage	Top Descriptive Uniref100 Blastp Hit (3)	E-value (E<10-6)	% Coverage	Top TAIR10 Blastp Hit (4)	E-value (E<10-6)	Coverage	Gene Ontology Biological Process IDs (5)	Gene Ontology Biological Process Descriptions	Gene Ontology Molecular Function Descriptions	Gene Ontology Cellular Component Descriptions	PFAM IDs (8)	PFAM_Descriptions	Panther IDs (9)	Panther_Descriptions	KOG IDs (10)	KOG_Desctiptions	EC IDs (11)	EC_Descriptions	KO IDs (12)	KO_Descriptions
Glyma04g02560	215	UniRef100_I1JT24 Uncharacterized protein n=1 Tax=Glycine max RepID=I1JT24_SOYBN	1e-154	99.53	NA	NA	NA	NA	NA	NA	NA	NA	NA	NA	NA	NA	NA	NA	NA	NA	NA	NA	NA	NA
Glyma04g02570	999	UniRef100_I1K7I9 Uncharacterized protein n=1 Tax=Glycine max RepID=I1K7I9_SOYBN	0	99.7	UniRef100_B9RB66 DNA binding protein, putative n=1 Tax=Ricinus communis RepID=B9RB66_RICCO	6e-11	48.05	AT4G24200.1 | Symbols: | Transcription elongation factor (TFIIS) family protein | chr4:12556927-12559929 REVERSE LENGTH=1000	2e-131	99.9	GO:0006351	transcription, DNA-dependent	DNA binding	nucleus; mitochondrion	NA	NA	NA	NA	NA	NA	NA	NA	NA	NA
Glyma04g02580	330	UniRef100_I1JT26 Uncharacterized protein (Fragment) n=2 Tax=Glycine max RepID=I1JT26_SOYBN	0	93.64	UniRef100_G7I7Q3 Thaumatin-like protein n=1 Tax=Medicago truncatula RepID=G7I7Q3_MEDTR	2e-172	99.39	AT1G75800.1 | Symbols: | Pathogenesis-related thaumatin superfamily protein | chr1:28458889-28460447 FORWARD LENGTH=330	8e-137	89.09	GO:0051707	response to other organism	molecular function	extracellular region	PF00314	Thaumatin family	NA	NA	NA	NA	NA	NA	NA	NA
Glyma04g02600	605	UniRef100_UPI000233A824 UPI000233A824 related cluster n=1 Tax=unknown RepID=UPI000233A824	0	99.83	UniRef100_Q9SA91 T5I8.21 protein n=1 Tax=Arabidopsis thaliana RepID=Q9SA91_ARATH	4e-144	70.41	AT1G30755.1 | Symbols: | Protein of unknown function (DUF668) | chr1:10905991-10908773 REVERSE LENGTH=615	0	99.83	GO:0008150	biological process	NA	nucleus	PF11961 PF05003	Domain of unknown function (DUF3475); Protein of unknown function (DUF668)	NA	NA	NA	NA	NA	NA	NA	NA
Glyma04g02610	450	UniRef100_I1JT28 Uncharacterized protein n=1 Tax=Glycine max RepID=I1JT28_SOYBN	0	99.78	UniRef100_B9R897 Tubulin beta chain, putative n=1 Tax=Ricinus communis RepID=B9R897_RICCO	0	99.33	AT1G75780.1 | Symbols: TUB1 | tubulin beta-1 chain | chr1:28451378-28453602 REVERSE LENGTH=447	0	96	GO:0000271 GO:0006094 GO:0006184 GO:0007010 GO:0007017 GO:0007018 GO:0009416 GO:0009825 GO:0009826 GO:0009932 GO:0010498 GO:0010817 GO:0043481 GO:0048767 GO:0051258 GO:0071555	polysaccharide biosynthetic process; gluconeogenesis; GTP catabolic process; cytoskeleton organization; microtubule-based process; microtubule-based movement; response to light stimulus; multidimensional cell growth; unidimensional cell growth; cell tip growth; proteasomal protein catabolic process; regulation of hormone levels; anthocyanin accumulation in tissues in response to UV light; root ha…	GTPase activity; structural molecule activity; GTP binding	cytoplasm; vacuole; microtubule; protein complex	PF03953 PF00091	Tubulin C-terminal domain; Tubulin/FtsZ family, GTPase domain	PTHR11588	TUBULIN	KOG1375	Beta_tubulin	NA	NA	K07375	tubulin_beta
Glyma04g02630	275	UniRef100_I1JT29 Uncharacterized protein n=2 Tax=Glycine max RepID=I1JT29_SOYBN	7e-149	81.82	UniRef100_Q9LNS7 T20H2.23 protein n=2 Tax=Arabidopsis thaliana RepID=Q9LNS7_ARATH	5e-31	40	AT1G19990.1 | Symbols: | unknown protein; FUNCTIONS IN: molecular_function unknown; INVOLVED IN: biological_process unknown; LOCATED IN: cellular_component unknown; EXPRESSED IN: cultured cell; BEST Arabidopsis thaliana protein match is: unknown protein (TAIR:AT5G11600.1); Has 11256 Blast hits to 7192 proteins in 541 species: Archae - 6; Bacteria - 629; Metazoa - 4714; Fungi - 936; Plants - 545; …	1e-34	40	GO:0008150	biological process	molecular function	nucleus	NA	NA	NA	NA	NA	NA	NA	NA	NA	NA
Glyma04g02660	101	UniRef100_C6TBK8 Uncharacterized protein n=1 Tax=Glycine max RepID=C6TBK8_SOYBN	2e-65	99.01	UniRef100_G7I774 Gibberellin-regulated protein n=1 Tax=Medicago truncatula RepID=G7I774_MEDTR	3e-49	99.01	AT1G75750.2 | Symbols: GASA1 | GAST1 protein homolog 1 | chr1:28441813-28442284 REVERSE LENGTH=97	2e-31	99.01	GO:0000271 GO:0006569 GO:0009684 GO:0009737 GO:0009739 GO:0009741 GO:0009825 GO:0009826 GO:0009932 GO:0010817 GO:0043481 GO:0048767 GO:0071555	polysaccharide biosynthetic process; tryptophan catabolic process; indoleacetic acid biosynthetic process; response to abscisic acid stimulus; response to gibberellin stimulus; response to brassinosteroid stimulus; multidimensional cell growth; unidimensional cell growth; cell tip growth; regulation of hormone levels; anthocyanin accumulation in tissues in response to UV light; root hair elongati…	molecular function	extracellular region; cell wall; plant-type cell wall	PF02704	Gibberellin regulated protein	NA	NA	NA	NA	NA	NA	NA	NA
Glyma04g02700	210	UniRef100_I1JT36 Uncharacterized protein n=1 Tax=Glycine max RepID=I1JT36_SOYBN	4e-150	99.52	UniRef100_Q7XT19 OSJNBb0050O03.3 protein n=1 Tax=Oryza sativa Japonica Group RepID=Q7XT19_ORYSJ	9e-25	92.38	AT1G75720.2 | Symbols: | Plant protein of unknown function (DUF827) | chr1:28434648-28435321 REVERSE LENGTH=193	3e-36	93.81	GO:0008150	biological process	molecular function	cellular component	PF05701	Plant protein of unknown function (DUF827)	NA	NA	NA	NA	NA	NA	NA	NA
Glyma04g02710	81	UniRef100_I1JT37 Uncharacterized protein n=1 Tax=Glycine max RepID=I1JT37_SOYBN	2e-44	87.65	UniRef100_Q9LR11 F10A5.9 n=2 Tax=Arabidopsis thaliana RepID=Q9LR11_ARATH	4e-07	82.72	AT1G75717.1 | Symbols: | unknown protein; FUNCTIONS IN: molecular_function unknown; INVOLVED IN: biological_process unknown; LOCATED IN: cellular_component unknown; Has 30201 Blast hits to 17322 proteins in 780 species: Archae - 12; Bacteria - 1396; Metazoa - 17338; Fungi - 3422; Plants - 5037; Viruses - 0; Other Eukaryotes - 2996 (source: NCBI BLink). | chr1:28433977-28434261 FORWARD LENGTH=94	8e-10	82.72	NA	NA	NA	NA	NA	NA	NA	NA	NA	NA	NA	NA	NA	NA
Glyma04g02720	344	UniRef100_I1JT39 Uncharacterized protein n=1 Tax=Glycine max RepID=I1JT39_SOYBN	0	99.71	UniRef100_G7J4Q9 Transcription factor E2F5 n=1 Tax=Medicago truncatula RepID=G7J4Q9_MEDTR	2e-140	98.84	AT1G47870.2 | Symbols: ATE2F2 | winged-helix DNA-binding transcription factor family protein | chr1:17634937-17637557 FORWARD LENGTH=395	2e-89	87.79	GO:0000902 GO:0006302 GO:0006355 GO:0010090 GO:0010332 GO:0042023 GO:0051301 GO:0051302 GO:0051782	cell morphogenesis; double-strand break repair; regulation of transcription, DNA-dependent; trichome morphogenesis; response to gamma radiation; DNA endoreduplication; cell division; regulation of cell division; negative regulation of cell division	DNA binding; sequence-specific DNA binding transcription factor activity; protein binding; protein heterodimerization activity	nucleus; transcription factor complex; nucleolus	PF02319	E2F/DP family winged-helix DNA-binding domain	PTHR12081 PTHR12081:SF18	E2F; E2F4,5	NA	NA	NA	NA	NA	NA
Glyma04g02730	286	UniRef100_I1JT40 Uncharacterized protein n=1 Tax=Glycine max RepID=I1JT40_SOYBN	0	99.65	UniRef100_G7J4Q8 HVA22-like protein i n=1 Tax=Medicago truncatula RepID=G7J4Q8_MEDTR	2e-145	98.25	AT5G42560.1 | Symbols: | Abscisic acid-responsive (TB2/DP1, HVA22) family protein | chr5:17015573-17016969 FORWARD LENGTH=296	3e-108	99.65	GO:0007165 GO:0008150 GO:0009755	signal transduction; biological process; hormone-mediated signaling pathway	molecular function	nucleus	PF03134	TB2/DP1, HVA22 family	PTHR12300 PTHR12300:SF20	HVA22-LIKE PROTEINS; HVA22-LIKE PROTEIN	KOG1726	HVA22/DP1_gene_product-related_proteins	NA	NA	NA	NA
Glyma04g02740	530	UniRef100_UPI0001B640D1 UPI0001B640D1 related cluster n=1 Tax=unknown RepID=UPI0001B640D1	0	99.81	UniRef100_G7J4Q1 Endoglucanase n=1 Tax=Medicago truncatula RepID=G7J4Q1_MEDTR	0	99.81	AT1G75680.1 | Symbols: AtGH9B7, GH9B7 | glycosyl hydrolase 9B7 | chr1:28417215-28419231 REVERSE LENGTH=525	0	99.62	GO:0000271 GO:0000272 GO:0005975 GO:0005982 GO:0006084 GO:0007389 GO:0008361 GO:0009664 GO:0009736 GO:0009825 GO:0009832 GO:0009926 GO:0009932 GO:0010015 GO:0010075 GO:0010817 GO:0016126 GO:0016132 GO:0040007 GO:0042546 GO:0043481 GO:0048653 GO:0048767 GO:0071555	polysaccharide biosynthetic process; polysaccharide catabolic process; carbohydrate metabolic process; starch metabolic process; acetyl-CoA metabolic process; pattern specification process; regulation of cell size; plant-type cell wall organization; cytokinin mediated signaling pathway; multidimensional cell growth; plant-type cell wall biogenesis; auxin polar transport; cell tip growth; root mor…	catalytic activity; hydrolase activity, hydrolyzing O-glycosyl compounds	extracellular region; plasma membrane	PF00759	Glycosyl hydrolase family 9	PTHR22298	ENDO-1,4-BETA-GLUCANASE	NA	NA	NA	NA	NA	NA
Glyma04g02750	222	UniRef100_I1JT41 Uncharacterized protein n=1 Tax=Glycine max RepID=I1JT41_SOYBN	1e-162	99.55	UniRef100_G7J4P9 Carboxy-lyase n=1 Tax=Medicago truncatula RepID=G7J4P9_MEDTR	6e-149	99.55	AT2G37210.1 | Symbols: | lysine decarboxylase family protein | chr2:15624253-15626834 REVERSE LENGTH=215	2e-112	89.64	GO:0008150	biological process	molecular function	nucleus; cytosol	PF03641	Possible lysine decarboxylase	NA	NA	NA	NA	NA	NA	NA	NA
Glyma04g02760	101	UniRef100_C6SW97 Uncharacterized protein n=1 Tax=Glycine max RepID=C6SW97_SOYBN	9e-67	99.01	UniRef100_B9H0Z6 SAUR family protein n=1 Tax=Populus trichocarpa RepID=B9H0Z6_POPTR	8e-52	99.01	AT1G75580.1 | Symbols: | SAUR-like auxin-responsive protein family | chr1:28377530-28377856 FORWARD LENGTH=108	9e-52	99.01	GO:0009733	response to auxin stimulus	calmodulin binding	cellular component	PF02519	Auxin responsive protein	NA	NA	NA	NA	NA	NA	NA	NA
Glyma04g02770	1079	UniRef100_UPI000233A98E UPI000233A98E related cluster n=1 Tax=unknown RepID=UPI000233A98E	0	99.91	UniRef100_B9R869 Myosin heavy chain, striated muscle, putative n=1 Tax=Ricinus communis RepID=B9R869_RICCO	0	99.91	AT1G19835.2 | Symbols: | Plant protein of unknown function (DUF869) | chr1:6856212-6859513 REVERSE LENGTH=982	0	99.63	GO:0008150	biological process	molecular function	cytoplasm; plasma membrane	PF05911	Plant protein of unknown function (DUF869)	NA	NA	NA	NA	NA	NA	NA	NA
Glyma04g02780	129	UniRef100_UPI000189D08C UPI000189D08C related cluster n=1 Tax=unknown RepID=UPI000189D08C	6e-89	99.22	UniRef100_B9R868 Auxin-induced protein 6B, putative n=1 Tax=Ricinus communis RepID=B9R868_RICCO	2e-60	97.67	AT1G75590.1 | Symbols: | SAUR-like auxin-responsive protein family | chr1:28383250-28383714 REVERSE LENGTH=154	2e-51	97.67	GO:0009733	response to auxin stimulus	molecular function	mitochondrion	PF02519	Auxin responsive protein	NA	NA	NA	NA	NA	NA	NA	NA
Glyma04g02800	421	UniRef100_I1JT45 Uncharacterized protein n=1 Tax=Glycine max RepID=I1JT45_SOYBN	0	99.76	UniRef100_B9R864 ATRAD3, putative n=1 Tax=Ricinus communis RepID=B9R864_RICCO	0	99.76	AT3G27230.1 | Symbols: | S-adenosyl-L-methionine-dependent methyltransferases superfamily protein | chr3:10054224-10055456 FORWARD LENGTH=410	0	99.76	NA	NA	methyltransferase activity	endosome; Golgi apparatus; trans-Golgi network	PF03141	Putative methyltransferase	PTHR10108 PTHR10108:SF434	METHYLTRANSFERASE;	NA	NA	NA	NA	NA	NA
Glyma04g02810	129	UniRef100_I1JT46 Uncharacterized protein n=1 Tax=Glycine max RepID=I1JT46_SOYBN	1e-87	99.22	UniRef100_I6LNS8 Mitochondrial 39S ribosomal protein L53 n=1 Tax=Hevea brasiliensis RepID=I6LNS8_HEVBR	3e-52	92.25	AT5G39600.1 | Symbols: | CONTAINS InterPro DOMAIN/s: Ribosomal protein L53, mitochondrial (InterPro:IPR019716); Has 50 Blast hits to 50 proteins in 19 species: Archae - 0; Bacteria - 0; Metazoa - 6; Fungi - 0; Plants - 42; Viruses - 0; Other Eukaryotes - 2 (source: NCBI BLink). | chr5:15854188-15854771 REVERSE LENGTH=127	2e-67	98.45	GO:0000394 GO:0008150 GO:0009086	RNA splicing, via endonucleolytic cleavage and ligation; biological process; methionine biosynthetic process	molecular function	cellular component	NA	NA	NA	NA	NA	NA	NA	NA	NA	NA
Glyma04g02820	431	UniRef100_I1JT47 Uncharacterized protein n=1 Tax=Glycine max RepID=I1JT47_SOYBN	0	99.77	UniRef100_G7I2D9 Zinc finger CCCH domain-containing protein n=1 Tax=Medicago truncatula RepID=G7I2D9_MEDTR	5e-171	99.54	AT1G19860.1 | Symbols: | Zinc finger C-x8-C-x5-C-x3-H type family protein | chr1:6891654-6894400 REVERSE LENGTH=413	3e-95	99.07	GO:0008150	biological process	nucleic acid binding; zinc ion binding	nucleus	NA	NA	PTHR23102 PTHR23102:SF17	ZINC FINGER (CLIPPER)-RELATED; ZINC FINGER (CCCH-TYPE) FAMILY PROTEIN	NA	NA	NA	NA	NA	NA
Glyma04g02830	905	UniRef100_UPI000233A829 UPI000233A829 related cluster n=1 Tax=unknown RepID=UPI000233A829	0	99.89	UniRef100_G7I6H0 IQ domain-containing protein n=1 Tax=Medicago truncatula RepID=G7I6H0_MEDTR	2e-142	43.76	AT1G19870.1 | Symbols: iqd32 | IQ-domain 32 | chr1:6895400-6898539 REVERSE LENGTH=794	3e-50	46.52	GO:0000394 GO:0009086 GO:0009737 GO:0010048	RNA splicing, via endonucleolytic cleavage and ligation; methionine biosynthetic process; response to abscisic acid stimulus; vernalization response	calmodulin binding	nucleus; cytosol; plasma membrane; chloroplast envelope	PF00612	IQ calmodulin-binding motif	PTHR13140 PTHR13140:SF188	MYOSIN;	NA	NA	NA	NA	NA	NA
Glyma04g02840	539	UniRef100_I1JT49 Uncharacterized protein n=1 Tax=Glycine max RepID=I1JT49_SOYBN	0	99.81	UniRef100_B9R853 Protein RCC2, putative n=1 Tax=Ricinus communis RepID=B9R853_RICCO	0	99.81	AT1G19880.1 | Symbols: | Regulator of chromosome condensation (RCC1) family protein | chr1:6900648-6903818 REVERSE LENGTH=538	0	99.26	GO:0008150	biological process	Ran GTPase binding	nucleus	PF00415	Regulator of chromosome condensation (RCC1) repeat	PTHR22870 PTHR22870:SF18	REGULATOR OF CHROMOSOME CONDENSATION; UVB-RESISTANCE PROTEIN UVR8-RELATED	KOG1427	Uncharacterized_conserved_protein,_contains_RCC1_domain	NA	NA	NA	NA
Glyma04g02850	514	UniRef100_I1JT50 Uncharacterized protein n=1 Tax=Glycine max RepID=I1JT50_SOYBN	0	99.81	UniRef100_Q0GPE5 BZIP transcription factor bZIP11 n=1 Tax=Glycine max RepID=Q0GPE5_SOYBN	0	92.61	AT4G38900.3 | Symbols: | Basic-leucine zipper (bZIP) transcription factor family protein | chr4:18139564-18141520 REVERSE LENGTH=547	1e-96	84.24	GO:0006355 GO:0009410 GO:0030968	regulation of transcription, DNA-dependent; response to xenobiotic stimulus; endoplasmic reticulum unfolded protein response	DNA binding; sequence-specific DNA binding transcription factor activity; sequence-specific DNA binding; protein dimerization activity	nucleus; cytosol	PF00170	bZIP transcription factor	PTHR13301 PTHR13301:SF13	X-BOX TRANSCRIPTION FACTOR-RELATED; TRANSCRIPTIONAL ACTIVATOR HACA	NA	NA	NA	NA	NA	NA
Glyma04g02860	339	UniRef100_I1JT52 Uncharacterized protein n=1 Tax=Glycine max RepID=I1JT52_SOYBN	0	99.71	UniRef100_G7I6G1 GAGA-binding transcriptional activator n=2 Tax=Medicago truncatula RepID=G7I6G1_MEDTR	0	99.71	AT5G42520.1 | Symbols: BPC6, BBR/BPC6, ATBPC6 | basic pentacysteine 6 | chr5:17001287-17002466 FORWARD LENGTH=342	9e-161	99.71	GO:0006355 GO:0009723	regulation of transcription, DNA-dependent; response to ethylene stimulus	DNA binding; sequence-specific DNA binding transcription factor activity; protein binding; protein homodimerization activity	nucleus; nucleolus	PF06217	GAGA binding protein-like family	NA	NA	NA	NA	NA	NA	NA	NA
Glyma04g02880	531	UniRef100_I1JT53 Uncharacterized protein n=2 Tax=Glycine max RepID=I1JT53_SOYBN	0	93.97	UniRef100_G9JJS5 Galactose oxidase n=1 Tax=Ziziphus jujuba RepID=G9JJS5_ZIZJJ	0	99.44	AT1G75620.1 | Symbols: | glyoxal oxidase-related protein | chr1:28394951-28396594 REVERSE LENGTH=547	0	98.87	GO:0008150 GO:0010413 GO:0045492	biological process; glucuronoxylan metabolic process; xylan biosynthetic process	molecular function	extracellular region	PF09118 PF07250	Domain of unknown function (DUF1929); Glyoxal oxidase N-terminus	NA	NA	NA	NA	NA	NA	NA	NA
Glyma04g02900	388	UniRef100_I1JT54 Uncharacterized protein n=1 Tax=Glycine max RepID=I1JT54_SOYBN	0	99.74	UniRef100_G7J4P3 1-acylglycerol-3-phosphate O-acyltransferase ABHD5 n=1 Tax=Medicago truncatula RepID=G7J4P3_MEDTR	0	93.3	AT4G24160.1 | Symbols: | alpha/beta-Hydrolases superfamily protein | chr4:12539871-12542210 FORWARD LENGTH=418	0	98.97	GO:0009407 GO:0010200 GO:0010583 GO:0052542 GO:0055088 GO:0055089 GO:0055091 GO:0070328	toxin catabolic process; response to chitin; response to cyclopentenone; defense response by callose deposition; lipid homeostasis; fatty acid homeostasis; phospholipid homeostasis; triglyceride homeostasis	phospholipase A2 activity; lipase activity; hydrolase activity; lysophosphatidic acid acyltransferase activity	NA	PF00561	alpha/beta hydrolase fold	PTHR10992 PTHR10992:SF56	ALPHA/BETA HYDROLASE RELATED; gb def: abhydrolase, alpha/beta hydrolase fold [bacillus anthracis a2012]	KOG4409	Predicted_hydrolase/acyltransferase_(alpha/beta_hydrolase_superfamily)	NA	NA	NA	NA
Glyma04g02910	30	NA	NA	NA	NA	NA	NA	NA	NA	NA	NA	NA	NA	NA	NA	NA	NA	NA	NA	NA	NA	NA	NA	NA
Glyma04g02920	1131	UniRef100_I1JT56 Uncharacterized protein n=1 Tax=Glycine max RepID=I1JT56_SOYBN	0	99.91	UniRef100_G7J4P1 Receptor-like protein kinase n=1 Tax=Medicago truncatula RepID=G7J4P1_MEDTR	0	99.91	AT1G75640.1 | Symbols: | Leucine-rich receptor-like protein kinase family protein | chr1:28403600-28407022 REVERSE LENGTH=1140	0	99.91	GO:0006468 GO:0007169	protein phosphorylation; transmembrane receptor protein tyrosine kinase signaling pathway	protein kinase activity; protein serine/threonine kinase activity; ATP binding; kinase activity; transferase activity, transferring phosphorus-containing groups	plasma membrane	PF00560 PF08263 PF00069	Leucine Rich Repeat; Leucine rich repeat N-terminal domain; Protein kinase domain	PTHR24420 PTHR24420:SF687	FAMILY NOT NAMED;	KOG1187	Serine/threonine_protein_kinase	NA	NA	NA	NA
Glyma04g02930	933	UniRef100_UPI000233A989 UPI000233A989 related cluster n=1 Tax=unknown RepID=UPI000233A989	0	98.82	UniRef100_B9R839 ATP binding protein, putative n=1 Tax=Ricinus communis RepID=B9R839_RICCO	0	97.32	AT4G24170.1 | Symbols: | ATP binding microtubule motor family protein | chr4:12543206-12546805 FORWARD LENGTH=1004	0	53.48	GO:0007018	microtubule-based movement	microtubule motor activity; ATP binding	nucleus	PF00225 PF11995	Kinesin motor domain; Domain of unknown function (DUF3490)	PTHR24115 PTHR24115:SF189	FAMILY NOT NAMED; SUBFAMILY NOT NAMED	KOG0242	Kinesin-like_protein	NA	NA	NA	NA
Glyma04g02960	267	UniRef100_I1JT58 Uncharacterized protein n=1 Tax=Glycine max RepID=I1JT58_SOYBN	0	99.63	UniRef100_D9ZIW4 COL domain class transcription factor n=1 Tax=Malus x domestica RepID=D9ZIW4_MALDO	5e-82	99.25	AT1G75540.1 | Symbols: STH2 | salt tolerance homolog2 | chr1:28366059-28367398 FORWARD LENGTH=331	7e-65	99.63	GO:0006355 GO:0009641	regulation of transcription, DNA-dependent; shade avoidance	sequence-specific DNA binding transcription factor activity; protein binding; zinc ion binding	intracellular; nucleus	PF00643	B-box zinc finger	NA	NA	NA	NA	NA	NA	NA	NA
Glyma04g02970	842	UniRef100_UPI000233A98B UPI000233A98B related cluster n=1 Tax=unknown RepID=UPI000233A98B	0	99.88	UniRef100_G7J4N3 Microspherule protein n=1 Tax=Medicago truncatula RepID=G7J4N3_MEDTR	0	98.46	AT3G54350.3 | Symbols: emb1967 | Forkhead-associated (FHA) domain-containing protein | chr3:20122298-20126031 REVERSE LENGTH=702	4e-84	61.05	GO:0006312 GO:0006346 GO:0009560 GO:0009630 GO:0009793 GO:0016246	mitotic recombination; methylation-dependent chromatin silencing; embryo sac egg cell differentiation; gravitropism; embryo development ending in seed dormancy; RNA interference	molecular function	nucleus	PF00498	FHA domain	PTHR13233	MICROSPHERULE PROTEIN 1	KOG2293	Daxx-interacting_protein_MSP58/p78,_contains_FHA_domain	NA	NA	NA	NA
Glyma04g02980	228	UniRef100_I1JT61 Uncharacterized protein n=1 Tax=Glycine max RepID=I1JT61_SOYBN	1e-168	99.56	UniRef100_Q5VKS3 MADS-box protein GmNMH7 n=2 Tax=Glycine max RepID=Q5VKS3_SOYBN	5e-162	99.56	AT3G54340.1 | Symbols: AP3, ATAP3 | K-box region and MADS-box transcription factor family protein | chr3:20119428-20121087 REVERSE LENGTH=232	4e-91	99.12	GO:0006355 GO:0009827 GO:0009860 GO:0009886 GO:0009909 GO:0010093 GO:0048440 GO:0048441 GO:0048443 GO:0048481 GO:0048507	regulation of transcription, DNA-dependent; plant-type cell wall modification; pollen tube growth; post-embryonic morphogenesis; regulation of flower development; specification of floral organ identity; carpel development; petal development; stamen development; ovule development; meristem development	DNA binding; sequence-specific DNA binding transcription factor activity; protein dimerization activity	nucleus	PF01486 PF00319	K-box region; SRF-type transcription factor (DNA-binding and dimerisation domain)	PTHR11945 PTHR11945:SF76	MADS BOX PROTEIN; SUBFAMILY NOT NAMED	KOG0014	MADS_box_transcription_factor	NA	NA	K09264	MADS-box_transcription_factor,_plant
Glyma04g02990	341	UniRef100_UPI000233A98C UPI000233A98C related cluster n=1 Tax=unknown RepID=UPI000233A98C	0	90.03	UniRef100_E6NU71 JHL18I08.15 protein n=1 Tax=Jatropha curcas RepID=E6NU71_9ROSI	2e-136	90.03	AT1G62280.1 | Symbols: SLAH1 | SLAC1 homologue 1 | chr1:23007309-23008540 REVERSE LENGTH=385	7e-116	89.15	GO:0006873 GO:0055085	cellular ion homeostasis; transmembrane transport	transporter activity	plasma membrane; integral to membrane	PF03595	C4-dicarboxylate transporter/malic acid transport protein	NA	NA	NA	NA	NA	NA	NA	NA
Glyma04g03000	306	UniRef100_UPI0002339987 UPI0002339987 related cluster n=1 Tax=unknown RepID=UPI0002339987	0	99.67	UniRef100_E6NU70 JHL18I08.14 protein n=1 Tax=Jatropha curcas RepID=E6NU70_9ROSI	6e-91	99.67	AT1G75520.1 | Symbols: SRS5 | SHI-related sequence 5 | chr1:28351779-28353179 REVERSE LENGTH=346	2e-80	99.67	GO:0007389 GO:0048438 GO:0048439 GO:0048467	pattern specification process; floral whorl development; flower morphogenesis; gynoecium development	molecular function	nucleus	PF05142	Domain of unknown function (DUF702)	NA	NA	NA	NA	NA	NA	NA	NA
Glyma04g03020	367	UniRef100_I1JT65 Uncharacterized protein n=1 Tax=Glycine max RepID=I1JT65_SOYBN	0	99.73	UniRef100_B7UCQ3 Cysteine protease-like protein n=1 Tax=Arachis hypogaea RepID=B7UCQ3_ARAHY	0	93.46	AT4G39090.1 | Symbols: RD19, RD19A | Papain family cysteine protease | chr4:18215826-18217326 REVERSE LENGTH=368	0	91.83	GO:0006096 GO:0006508 GO:0006833 GO:0006970 GO:0006972 GO:0007030 GO:0009266 GO:0009269 GO:0009414 GO:0009651 GO:0042742 GO:0046686	glycolysis; proteolysis; water transport; response to osmotic stress; hyperosmotic response; Golgi organization; response to temperature stimulus; response to desiccation; response to water deprivation; response to salt stress; defense response to bacterium; response to cadmium ion	cysteine-type endopeptidase activity; cysteine-type peptidase activity	extracellular region; nucleus; vacuole	PF00112 PF08246	Papain family cysteine protease; Cathepsin propeptide inhibitor domain (I29)	PTHR12411 PTHR12411:SF42	CYSTEINE PROTEASE FAMILY C1-RELATED; CATHEPSIN-W-RELATED	KOG1542	Cysteine_proteinase_Cathepsin_F	3.4.22.-	Cysteine_endopeptidases	K01376	cathepsin_V_[EC:3.4.22.43]
Glyma04g03030	263	UniRef100_C6TL77 Uncharacterized protein n=1 Tax=Glycine max RepID=C6TL77_SOYBN	0	99.62	UniRef100_E6NU66 JHL18I08.10 protein n=1 Tax=Jatropha curcas RepID=E6NU66_9ROSI	2e-154	99.62	AT1G75510.1 | Symbols: | Transcription initiation factor IIF, beta subunit | chr1:28347254-28348629 REVERSE LENGTH=261	2e-122	94.3	GO:0000394 GO:0006366 GO:0006367	RNA splicing, via endonucleolytic cleavage and ligation; transcription from RNA polymerase II promoter; transcription initiation from RNA polymerase II promoter	catalytic activity; ATP binding; ATP-dependent helicase activity	nucleus; transcription factor TFIIF complex; mitochondrion	PF02270	Transcription initiation factor IIF, beta subunit	PTHR10445	TRANSCRIPTION INITIATION FACTOR IIF (TFIIF), BETA SUBUNIT-RELATED	KOG2905	Transcription_initiation_factor_IIF,_small_subunit_(RAP30)	3.6.4.12	NA	K03139	transcription_initiation_factor_TFIIF_subunit_beta_[EC:3.6.4.12]
Glyma04g03040	389	UniRef100_I1JT68 Uncharacterized protein n=1 Tax=Glycine max RepID=I1JT68_SOYBN	0	99.74	UniRef100_E6NU65 JHL18I08.9 protein n=1 Tax=Jatropha curcas RepID=E6NU65_9ROSI	0	99.74	AT1G75500.2 | Symbols: WAT1 | Walls Are Thin 1 | chr1:28338282-28340091 REVERSE LENGTH=389	0	99.74	GO:0000271 GO:0006833 GO:0007389 GO:0008361 GO:0009651 GO:0009750 GO:0009825 GO:0009826 GO:0009834 GO:0009926 GO:0009932 GO:0010015 GO:0010075 GO:0010817 GO:0040007 GO:0043481 GO:0048767 GO:0071555 GO:0090355 GO:0090358	polysaccharide biosynthetic process; water transport; pattern specification process; regulation of cell size; response to salt stress; response to fructose stimulus; multidimensional cell growth; unidimensional cell growth; secondary cell wall biogenesis; auxin polar transport; cell tip growth; root morphogenesis; regulation of meristem growth; regulation of hormone levels; growth; anthocyanin ac…	NA	vacuolar membrane; plasma membrane; plant-type vacuole membrane; membrane	PF00892	EamA-like transporter family	NA	NA	NA	NA	NA	NA	NA	NA
Glyma04g03050	54	NA	NA	NA	NA	NA	NA	NA	NA	NA	NA	NA	NA	NA	NA	NA	NA	NA	NA	NA	NA	NA	NA	NA
Glyma04g03070	246	UniRef100_UPI000233A990 UPI000233A990 related cluster n=1 Tax=unknown RepID=UPI000233A990	0	99.59	UniRef100_G7I5V5 Ethylene-responsive transcription factor ERF071 n=1 Tax=Medicago truncatula RepID=G7I5V5_MEDTR	9e-79	99.59	AT1G75490.1 | Symbols: | Integrase-type DNA-binding superfamily protein | chr1:28336045-28336665 FORWARD LENGTH=206	4e-52	92.68	GO:0006355 GO:0010200	regulation of transcription, DNA-dependent; response to chitin	DNA binding; sequence-specific DNA binding transcription factor activity	nucleus	PF00847	AP2 domain	NA	NA	NA	NA	NA	NA	NA	NA
Glyma04g03080	215	UniRef100_C6T9V4 Uncharacterized protein n=2 Tax=Glycine max RepID=C6T9V4_SOYBN	8e-156	99.53	UniRef100_E6NU60 JHL18I08.4 protein n=1 Tax=Jatropha curcas RepID=E6NU60_9ROSI	2e-123	99.53	AT1G06060.1 | Symbols: | LisH and RanBPM domains containing protein | chr1:1833071-1834516 FORWARD LENGTH=213	7e-103	98.6	GO:0008150	biological process	molecular function	NA	PF10607	Ran binding protein in the microtubule-organising centre	PTHR12864	RAN BINDING PROTEIN 9-RELATED	KOG2659	LisH_motif-containing_protein	NA	NA	NA	NA
Glyma04g03090	440	UniRef100_I1JT73 Uncharacterized protein n=1 Tax=Glycine max RepID=I1JT73_SOYBN	0	99.77	UniRef100_E6NU59 JHL18I08.3 protein n=1 Tax=Jatropha curcas RepID=E6NU59_9ROSI	0	93.41	AT1G09850.1 | Symbols: XBCP3 | xylem bark cysteine peptidase 3 | chr1:3201848-3203875 FORWARD LENGTH=437	0	89.32	GO:0006508	proteolysis	cysteine-type peptidase activity	extracellular region; vacuole; endoplasmic reticulum	PF00112 PF08246 PF00396	Papain family cysteine protease; Cathepsin propeptide inhibitor domain (I29); Granulin	PTHR12411 PTHR12411:SF44	CYSTEINE PROTEASE FAMILY C1-RELATED; CATHEPSIN L-RELATED	KOG1543	Cysteine_proteinase_Cathepsin_L	NA	NA	NA	NA
Glyma04g03100	286	UniRef100_I1JT74 Uncharacterized protein n=1 Tax=Glycine max RepID=I1JT74_SOYBN	0	99.65	UniRef100_B9R814 ATP-dependent peptidase, putative n=1 Tax=Ricinus communis RepID=B9R814_RICCO	6e-143	98.6	AT1G75460.1 | Symbols: | ATP-dependent protease La (LON) domain protein | chr1:28327986-28328822 FORWARD LENGTH=278	9e-122	83.92	GO:0000165 GO:0006355 GO:0006508 GO:0006612 GO:0009617 GO:0009862 GO:0009867 GO:0010207 GO:0010310 GO:0010363 GO:0031348 GO:0035304	MAPK cascade; regulation of transcription, DNA-dependent; proteolysis; protein targeting to membrane; response to bacterium; systemic acquired resistance, salicylic acid mediated signaling pathway; jasmonic acid mediated signaling pathway; photosystem II assembly; regulation of hydrogen peroxide metabolic process; regulation of plant-type hypersensitive response; negative regulation of defense re…	ATP-dependent peptidase activity	chloroplast	PF02190	ATP-dependent protease La (LON) domain	PTHR23327	UNCHARACTERIZED	KOG4159	Predicted_E3_ubiquitin_ligase	NA	NA	NA	NA
Glyma04g03110	118	UniRef100_I1JT75 Thioredoxin n=1 Tax=Glycine max RepID=I1JT75_SOYBN	3e-77	99.15	UniRef100_I1JT75 Thioredoxin n=1 Tax=Glycine max RepID=I1JT75_SOYBN	3e-77	99.15	AT3G51030.1 | Symbols: ATTRX1, ATTRX H1, TRX1 | thioredoxin H-type 1 | chr3:18951123-18951955 REVERSE LENGTH=114	2e-53	92.37	GO:0006662 GO:0043085 GO:0045454	glycerol ether metabolic process; positive regulation of catalytic activity; cell redox homeostasis	iron-sulfur cluster assembly; electron carrier activity; protein disulfide oxidoreductase activity; oxidoreductase activity, acting on a sulfur group of donors, disulfide as acceptor	cytoplasm; cytosol; apoplast	PF00085	Thioredoxin	PTHR10438	THIOREDOXIN-RELATED	KOG0907	Thioredoxin	NA	NA	NA	NA
Glyma04g03120	737	UniRef100_UPI0002339AFA UPI0002339AFA related cluster n=1 Tax=unknown RepID=UPI0002339AFA	0	99.86	UniRef100_Q9M5J3 Beta-galactosidase n=1 Tax=Vigna radiata var. radiata RepID=Q9M5J3_VIGRR	0	99.32	AT4G36360.2 | Symbols: BGAL3 | beta-galactosidase 3 | chr4:17176840-17181143 REVERSE LENGTH=855	0	97.96	GO:0005975 GO:0005990 GO:0006598 GO:0009664 GO:0009698 GO:0009832 GO:0010075 GO:0019513 GO:0019515 GO:0042398	carbohydrate metabolic process; lactose catabolic process; polyamine catabolic process; plant-type cell wall organization; phenylpropanoid metabolic process; plant-type cell wall biogenesis; regulation of meristem growth; lactose catabolic process, using glucoside 3-dehydrogenase; lactose catabolic process via UDP-galactose; cellular modified amino acid biosynthetic process	catalytic activity; hydrolase activity, hydrolyzing O-glycosyl compounds; beta-galactosidase activity; carbohydrate binding; cation binding	extracellular region	PF01301	Glycosyl hydrolases family 35	PTHR23421 PTHR23421:SF2	BETA-GALACTOSIDASE RELATED; BETA-GALACTOSIDASE	KOG0496	Beta-galactosidase	NA	NA	NA	NA
Glyma04g03130	452	UniRef100_I1JT77 Uncharacterized protein (Fragment) n=2 Tax=Glycine max RepID=I1JT77_SOYBN	0	98.23	UniRef100_B9R807 Gulonolactone oxidase, putative n=1 Tax=Ricinus communis RepID=B9R807_RICCO	0	96.46	AT1G75450.1 | Symbols: CKX5, ATCKX5, ATCKX6 | cytokinin oxidase 5 | chr1:28315248-28318064 REVERSE LENGTH=540	0	95.8	GO:0009690 GO:0009694 GO:0009753 GO:0009823 GO:0055114	cytokinin metabolic process; jasmonic acid metabolic process; response to jasmonic acid stimulus; cytokinin catabolic process; oxidation-reduction process	catalytic activity; UDP-N-acetylmuramate dehydrogenase activity; oxidoreductase activity; oxidoreductase activity, acting on CH-OH group of donors; cytokinin dehydrogenase activity; flavin adenine dinucleotide binding	extracellular region	PF09265 PF01565	Cytokinin dehydrogenase 1, FAD and cytokinin binding; FAD binding domain	PTHR13878 PTHR13878:SF19	GULONOLACTONE OXIDASE; SUBFAMILY NOT NAMED	KOG1231	Proteins_containing_the_FAD_binding_domain	1.5.99.12	cytokinin_dehydrogenase	K00279	cytokinin_dehydrogenase_[EC:1.5.99.12]
Glyma04g03140	279	UniRef100_I1JT78 Uncharacterized protein n=1 Tax=Glycine max RepID=I1JT78_SOYBN	1e-141	83.51	UniRef100_B9R806 Uroporphyrin-III methyltransferase, putative n=1 Tax=Ricinus communis RepID=B9R806_RICCO	2e-105	82.44	AT1G45110.1 | Symbols: | Tetrapyrrole (Corrin/Porphyrin) Methylases | chr1:17052572-17054546 FORWARD LENGTH=343	1e-106	82.44	GO:0006261 GO:0008152 GO:0009407 GO:0010583	DNA-dependent DNA replication; metabolic process; toxin catabolic process; response to cyclopentenone	methyltransferase activity	NA	PF00590	Tetrapyrrole (Corrin/Porphyrin) Methylases	PTHR21091 PTHR21091:SF18	METHYLTETRAHYDROFOLATE:HOMOCYSTEINE METHYLTRANSFERASE RELATED; S-ADENOSYLMETHIONINE-DEPENDENT METHYTRANSFERASE	NA	NA	NA	NA	NA	NA
Glyma04g03150	647	UniRef100_UPI000233A993 UPI000233A993 related cluster n=1 Tax=unknown RepID=UPI000233A993	0	99.85	UniRef100_G7I5U5 BEL1-like homeodomain protein n=1 Tax=Medicago truncatula RepID=G7I5U5_MEDTR	0	99.85	AT1G75410.2 | Symbols: BLH3 | BEL1-like homeodomain 3 | chr1:28300095-28301890 REVERSE LENGTH=524	4e-112	66.15	GO:0006355 GO:0048510 GO:0048513	regulation of transcription, DNA-dependent; regulation of timing of transition from vegetative to reproductive phase; organ development	DNA binding; sequence-specific DNA binding transcription factor activity; protein binding; sequence-specific DNA binding	nucleus	PF07526 PF00046	Associated with HOX; Homeobox domain	PTHR11850 PTHR11850:SF14	HOMEOBOX PROTEIN; BEL1 HOMEOTIC PROTEIN	KOG0773	Transcription_factor_MEIS1_and_related_HOX_domain_proteins	NA	NA	NA	NA
Glyma04g03160	357	UniRef100_UPI000233A994 UPI000233A994 related cluster n=1 Tax=unknown RepID=UPI000233A994	0	97.76	UniRef100_B9R804 Bel1 homeotic protein, putative n=1 Tax=Ricinus communis RepID=B9R804_RICCO	2e-149	96.92	AT1G75430.1 | Symbols: BLH11 | BEL1-like homeodomain 11 | chr1:28308121-28309517 REVERSE LENGTH=290	5e-105	76.19	GO:0006355	regulation of transcription, DNA-dependent	sequence-specific DNA binding transcription factor activity; sequence-specific DNA binding	nucleus	PF07526 PF00046	Associated with HOX; Homeobox domain	PTHR11850 PTHR11850:SF14	HOMEOBOX PROTEIN; BEL1 HOMEOTIC PROTEIN	KOG0773	Transcription_factor_MEIS1_and_related_HOX_domain_proteins	NA	NA	NA	NA
Glyma04g03170	455	UniRef100_I1JT81 Uncharacterized protein n=1 Tax=Glycine max RepID=I1JT81_SOYBN	0	99.78	UniRef100_B9R7Z9 Glycosyltransferase, putative n=1 Tax=Ricinus communis RepID=B9R7Z9_RICCO	0	99.56	AT1G75420.1 | Symbols: | UDP-Glycosyltransferase superfamily protein | chr1:28305469-28307317 FORWARD LENGTH=463	0	98.02	GO:0001666 GO:0009058 GO:0019375	response to hypoxia; biosynthetic process; galactolipid biosynthetic process	transferase activity, transferring glycosyl groups	endosome; Golgi apparatus; trans-Golgi network	PF00534	Glycosyl transferases group 1	PTHR12526 PTHR12526:SF41	GLYCOSYLTRANSFERASE; GLYCOSYLTRANSFERASE	KOG0853	Glycosyltransferase	NA	NA	NA	NA
Glyma04g03180	399	UniRef100_UPI000189D0C4 UPI000189D0C4 related cluster n=1 Tax=unknown RepID=UPI000189D0C4	0	99.75	UniRef100_B9R7Z7 26S protease regulatory subunit S10b, putative n=2 Tax=fabids RepID=B9R7Z7_RICCO	0	99.25	AT1G45000.1 | Symbols: | AAA-type ATPase family protein | chr1:17009220-17011607 FORWARD LENGTH=399	0	99.75	GO:0030163 GO:0030244 GO:0048193	protein catabolic process; cellulose biosynthetic process; Golgi vesicle transport	nucleotide binding; ATP binding; hydrolase activity; ATPase activity; nucleoside-triphosphatase activity	proteasome complex; cell wall; nucleus; nucleolus; plasma membrane; plasmodesma; membrane	PF00004	ATPase family associated with various cellular activities (AAA)	PTHR23073 PTHR23073:SF10	26S PROTEASE REGULATORY SUBUNIT; 26S PROTEASE REGULATORY SUBUNIT S10B	KOG0651	26S_proteasome_regulatory_complex,_ATPase_RPT4	NA	NA	K03064	26S_proteasome_regulatory_subunit_T4
Glyma04g03190	438	UniRef100_I1JT82 Uncharacterized protein n=1 Tax=Glycine max RepID=I1JT82_SOYBN	0	99.77	UniRef100_B9R7Z4 Ubiquitin-protein ligase, putative n=1 Tax=Ricinus communis RepID=B9R7Z4_RICCO	0	99.54	AT1G75400.1 | Symbols: | RING/U-box superfamily protein | chr1:28297609-28299464 FORWARD LENGTH=455	7e-115	99.77	GO:0006499	N-terminal protein myristoylation	zinc ion binding	nucleus	NA	NA	NA	NA	NA	NA	NA	NA	NA	NA
Glyma04g03200	154	UniRef100_Q0GPI2 BZIP transcription factor bZIP44 n=2 Tax=Glycine max RepID=Q0GPI2_SOYBN	2e-107	99.35	UniRef100_Q0GPI2 BZIP transcription factor bZIP44 n=2 Tax=Glycine max RepID=Q0GPI2_SOYBN	2e-107	99.35	AT1G75390.1 | Symbols: AtbZIP44, bZIP44 | basic leucine-zipper 44 | chr1:28292224-28292745 FORWARD LENGTH=173	2e-37	77.92	GO:0006355 GO:0009410 GO:0030968	regulation of transcription, DNA-dependent; response to xenobiotic stimulus; endoplasmic reticulum unfolded protein response	DNA binding; sequence-specific DNA binding transcription factor activity; sequence-specific DNA binding; protein heterodimerization activity; protein dimerization activity	nucleus	PF00170	bZIP transcription factor	PTHR22952 PTHR22952:SF60	CAMP-RESPONSE ELEMENT BINDING PROTEIN-RELATED; SUBFAMILY NOT NAMED	NA	NA	NA	NA	NA	NA
Glyma04g03210	372	UniRef100_C6TAM5 Uncharacterized protein n=1 Tax=Glycine max RepID=C6TAM5_SOYBN	0	99.73	UniRef100_Q9M6R8 MAP kinase PsMAPK2 n=1 Tax=Pisum sativum RepID=Q9M6R8_PEA	0	99.46	AT1G10210.2 | Symbols: ATMPK1, MPK1 | mitogen-activated protein kinase 1 | chr1:3349579-3350776 FORWARD LENGTH=370	0	99.46	GO:0000165 GO:0000303 GO:0006355 GO:0006468 GO:0006612 GO:0006635 GO:0006970 GO:0007165 GO:0008219 GO:0009409 GO:0009617 GO:0009651 GO:0009733 GO:0009734 GO:0009737 GO:0009743 GO:0009751 GO:0009755 GO:0009862 GO:0009863 GO:0009867 GO:0009873 GO:0010310 GO:0010363 GO:0010374 GO:0016558 GO:0031348 GO:0035304 GO:0035556 GO:0043069 GO:0048481 GO:0051707	MAPK cascade; response to superoxide; regulation of transcription, DNA-dependent; protein phosphorylation; protein targeting to membrane; fatty acid beta-oxidation; response to osmotic stress; signal transduction; cell death; response to cold; response to bacterium; response to salt stress; response to auxin stimulus; auxin mediated signaling pathway; response to abscisic acid stimulus; response …	protein kinase activity; protein serine/threonine kinase activity; MAP kinase activity; ATP binding; kinase activity; transferase activity, transferring phosphorus-containing groups	nucleus	PF00069	Protein kinase domain	PTHR24055	MITOGEN-ACTIVATED PROTEIN KINASE	KOG0660	Mitogen-activated_protein_kinase	2.7.11.24	mitogen-activated_protein_kinase	K04371	extracellular_signal-regulated_kinase_1/2_[EC:2.7.11.24]
Glyma04g03220	444	UniRef100_I1JT85 Uncharacterized protein n=1 Tax=Glycine max RepID=I1JT85_SOYBN	0	99.77	UniRef100_Q9SB50 AP-4 complex subunit mu-1 n=1 Tax=Arabidopsis thaliana RepID=Q9SB50_ARATH	0	99.77	AT4G24550.2 | Symbols: | Clathrin adaptor complexes medium subunit family protein | chr4:12675873-12678903 FORWARD LENGTH=451	0	99.77	GO:0006623 GO:0006810 GO:0006886 GO:0016192	protein targeting to vacuole; transport; intracellular protein transport; vesicle-mediated transport	NA	intracellular; nucleus; cytosol; clathrin vesicle coat	PF01217 PF00928	Clathrin adaptor complex small chain; Adaptor complexes medium subunit family	PTHR11998 PTHR11998:SF13	CLATHRIN COAT ASSEMBLY PROTEIN; CLATHRIN COAT ASSEMBLY PROTEIN AP50	KOG0937	Adaptor_complexes_medium_subunit_family	NA	NA	K12402	AP-4_complex_subunit_mu-1
Glyma04g03230	593	UniRef100_UPI000233A995 UPI000233A995 related cluster n=1 Tax=unknown RepID=UPI000233A995	0	98.99	UniRef100_B9RH84 Phosphatidylinositol transporter, putative n=1 Tax=Ricinus communis RepID=B9RH84_RICCO	0	98.99	AT4G39170.1 | Symbols: | Sec14p-like phosphatidylinositol transfer family protein | chr4:18240887-18243621 FORWARD LENGTH=614	0	98.48	GO:0006810	transport	transporter activity; phosphatidylinositol transporter activity	intracellular; Golgi apparatus; plasma membrane	PF03765 PF00650	CRAL/TRIO, N-terminus; CRAL/TRIO domain	PTHR23324 PTHR23324:SF5	SEC14 RELATED PROTEIN; SEC14 CYTOSOLIC FACTOR-RELATED	KOG1471	Phosphatidylinositol_transfer_protein_SEC14_and_related_proteins	NA	NA	NA	NA
Glyma04g03240	458	UniRef100_I1JT87 Uncharacterized protein n=1 Tax=Glycine max RepID=I1JT87_SOYBN	0	99.78	UniRef100_A7X641 Inositol pentakisphosphate 2-kinase n=1 Tax=Glycine max RepID=A7X641_SOYBN	0	97.6	AT1G22100.1 | Symbols: | Inositol-pentakisphosphate 2-kinase family protein | chr1:7798023-7800030 REVERSE LENGTH=441	0	97.16	NA	NA	ATP binding; inositol pentakisphosphate 2-kinase activity	nucleus	PF06090	Inositol-pentakisphosphate 2-kinase	PTHR14456 PTHR14456:SF6	INOSITOL POLYPHOSPHATE KINASE 1; gb def: Hypothetical protein MJB21.19	KOG4749	Inositol_polyphosphate_kinase	NA	NA	NA	NA
Glyma04g03250	469	UniRef100_UPI000233A996 UPI000233A996 related cluster n=1 Tax=unknown RepID=UPI000233A996	0	98.29	UniRef100_B9R7Y0 Cytochrome P450, putative n=1 Tax=Ricinus communis RepID=B9R7Y0_RICCO	0	91.9	AT1G19630.1 | Symbols: CYP722A1 | cytochrome P450, family 722, subfamily A, polypeptide 1 | chr1:6785427-6787967 REVERSE LENGTH=476	1e-179	91.26	GO:0055114	oxidation-reduction process	iron ion binding; electron carrier activity; oxidoreductase activity, acting on paired donors, with incorporation or reduction of molecular oxygen; oxygen binding; heme binding	extracellular region	PF00067	Cytochrome P450	PTHR24286	FAMILY NOT NAMED	KOG0157	Cytochrome_P450_CYP4/CYP19/CYP26_subfamilies	NA	NA	NA	NA
Glyma04g03260	531	UniRef100_UPI000170AD44 UPI000170AD44 related cluster n=1 Tax=unknown RepID=UPI000170AD44	0	99.81	UniRef100_I3S8A5 Glucose-1-phosphate adenylyltransferase n=1 Tax=Lotus japonicus RepID=I3S8A5_LOTJA	0	99.81	AT1G27680.1 | Symbols: APL2 | ADPGLC-PPase large subunit | chr1:9631630-9634450 FORWARD LENGTH=518	0	95.48	GO:0009058 GO:0019252	biosynthetic process; starch biosynthetic process	glucose-1-phosphate adenylyltransferase activity; nucleotidyltransferase activity	chloroplast	PF00483	Nucleotidyl transferase	PTHR22572 PTHR22572:SF10	SUGAR-1-PHOSPHATE GUANYL TRANSFERASE; GLUCOSE-1-PHOSPHATE ADENYLYLTRANSFERASE	KOG1322	GDP-mannose_pyrophosphorylase/mannose-1-phosphate_guanylyltransferase	2.7.7.27	Glucose-1-phosphate_adenylyltransferase	K00975	glucose-1-phosphate_adenylyltransferase_[EC:2.7.7.27]
Glyma04g03270	417	UniRef100_I1JT90 Uncharacterized protein n=2 Tax=Glycine max RepID=I1JT90_SOYBN	0	99.76	UniRef100_E5GCI6 Endo-beta-mannanase n=1 Tax=Cucumis melo subsp. melo RepID=E5GCI6_CUCME	0	94.96	AT5G66460.1 | Symbols: MAN7, AtMAN7 | Glycosyl hydrolase superfamily protein | chr5:26538911-26540837 REVERSE LENGTH=431	0	98.08	GO:0008152 GO:0009845 GO:0009855 GO:0009944 GO:0010014 GO:0010075	metabolic process; seed germination; determination of bilateral symmetry; polarity specification of adaxial/abaxial axis; meristem initiation; regulation of meristem growth	catalytic activity; hydrolase activity, hydrolyzing O-glycosyl compounds; cation binding	extracellular region	PF00150	Cellulase (glycosyl hydrolase family 5)	NA	NA	NA	NA	NA	NA	NA	NA
Glyma04g03290	355	UniRef100_C6TNU7 Uncharacterized protein n=1 Tax=Glycine max RepID=C6TNU7_SOYBN	0	99.72	UniRef100_E4MVN1 mRNA, clone: RTFL01-04-I04 n=1 Tax=Eutrema halophilum RepID=E4MVN1_THEHA	0	95.77	AT1G19600.1 | Symbols: | pfkB-like carbohydrate kinase family protein | chr1:6779085-6780898 FORWARD LENGTH=355	0	95.77	GO:0019303	D-ribose catabolic process	kinase activity	cytoplasm	PF00294	pfkB family carbohydrate kinase	PTHR10584 PTHR10584:SF26	SUGAR KINASE RELATED; PFKB FAMILY SUGAR KINASE-RELATED	KOG2854	Possible_pfkB_family_carbohydrate_kinase	NA	NA	NA	NA
Glyma04g03300	200	UniRef100_UPI000233A998 UPI000233A998 related cluster n=1 Tax=unknown RepID=UPI000233A998	7e-134	99.5	UniRef100_B9R7W9 Protein yrdA, putative n=1 Tax=Ricinus communis RepID=B9R7W9_RICCO	5e-106	98.5	AT1G19580.1 | Symbols: GAMMA CA1 | gamma carbonic anhydrase 1 | chr1:6774937-6777092 FORWARD LENGTH=275	8e-100	97.5	GO:0009853 GO:0019252	photorespiration; starch biosynthetic process	carbonate dehydratase activity; transferase activity	cytoplasm; mitochondrion; mitochondrial respiratory chain complex I; mitochondrial membrane; respiratory chain complex I	NA	NA	PTHR22572 PTHR22572:SF47	SUGAR-1-PHOSPHATE GUANYL TRANSFERASE; SUBFAMILY NOT NAMED	NA	NA	NA	NA	NA	NA
Glyma04g03310	277	UniRef100_I1JT95 Uncharacterized protein n=2 Tax=Glycine max RepID=I1JT95_SOYBN	0	99.64	UniRef100_B9R7W9 Protein yrdA, putative n=1 Tax=Ricinus communis RepID=B9R7W9_RICCO	3e-180	97.83	AT1G19580.1 | Symbols: GAMMA CA1 | gamma carbonic anhydrase 1 | chr1:6774937-6777092 FORWARD LENGTH=275	2e-169	97.11	GO:0009853 GO:0019252	photorespiration; starch biosynthetic process	carbonate dehydratase activity; transferase activity	cytoplasm; mitochondrion; mitochondrial respiratory chain complex I; mitochondrial membrane; respiratory chain complex I	NA	NA	PTHR22572 PTHR22572:SF47	SUGAR-1-PHOSPHATE GUANYL TRANSFERASE; SUBFAMILY NOT NAMED	NA	NA	NA	NA	NA	NA
Glyma04g03330	145	UniRef100_I1JT98 Uncharacterized protein n=1 Tax=Glycine max RepID=I1JT98_SOYBN	6e-100	99.31	UniRef100_B4YYB7 ST225 n=1 Tax=Eutrema halophilum RepID=B4YYB7_THEHA	4e-20	92.41	AT1G19530.1 | Symbols: | unknown protein; FUNCTIONS IN: molecular_function unknown; INVOLVED IN: N-terminal protein myristoylation, anaerobic respiration; LOCATED IN: cellular_component unknown; EXPRESSED IN: leaf apex, inflorescence meristem, hypocotyl, root, flower; EXPRESSED DURING: petal differentiation and expansion stage; Has 47 Blast hits to 47 proteins in 13 species: Archae - 0; Bacteria …	3e-19	91.03	GO:0006499 GO:0009061	N-terminal protein myristoylation; anaerobic respiration	molecular function	nucleus	NA	NA	NA	NA	NA	NA	NA	NA	NA	NA
Glyma04g03340	347	UniRef100_I1JTA1 Uncharacterized protein n=2 Tax=Glycine max RepID=I1JTA1_SOYBN	0	99.71	UniRef100_B9R7W2 Oxidoreductase, putative n=1 Tax=Ricinus communis RepID=B9R7W2_RICCO	2e-31	53.89	AT1G75260.1 | Symbols: | oxidoreductases, acting on NADH or NADPH | chr1:28247854-28249395 FORWARD LENGTH=513	1e-27	48.13	NA	NA	oxidoreductase activity, acting on NAD(P)H	chloroplast	NA	NA	NA	NA	NA	NA	NA	NA	NA	NA
Glyma04g03360	92	UniRef100_UPI000233A236 UPI000233A236 related cluster n=1 Tax=unknown RepID=UPI000233A236	1e-59	98.91	UniRef100_Q1A173 Protein RADIALIS-like 6 n=1 Tax=Arabidopsis thaliana RepID=RADL6_ARATH	5e-22	95.65	AT1G75250.2 | Symbols: ATRL6, RSM3, RL6 | RAD-like 6 | chr1:28244463-28245453 REVERSE LENGTH=97	1e-24	95.65	GO:0006355	regulation of transcription, DNA-dependent	DNA binding; sequence-specific DNA binding transcription factor activity	nucleus; chloroplast	PF00249	Myb-like DNA-binding domain	PTHR25040 PTHR25040:SF29	FAMILY NOT NAMED; SUBFAMILY NOT NAMED	NA	NA	NA	NA	NA	NA
Glyma04g03390	375	UniRef100_I1JTA6 Uncharacterized protein n=1 Tax=Glycine max RepID=I1JTA6_SOYBN	0	99.73	UniRef100_B9R7V3 DNA-3-methyladenine glycosylase, putative n=1 Tax=Ricinus communis RepID=B9R7V3_RICCO	3e-178	90.93	AT1G75230.1 | Symbols: | DNA glycosylase superfamily protein | chr1:28234444-28236452 FORWARD LENGTH=391	8e-147	90.93	GO:0006281 GO:0006284	DNA repair; base-excision repair	catalytic activity	nucleus	PF00730	HhH-GPD superfamily base excision DNA repair protein	NA	NA	KOG1918	3-methyladenine_DNA_glycosidase	3.2.2.21	DNA-3-methyladenine_glycosylase_II	K01247	DNA-3-methyladenine_glycosylase_II_[EC:3.2.2.21]
Glyma04g03400	92	UniRef100_I1JTA7 Uncharacterized protein n=1 Tax=Glycine max RepID=I1JTA7_SOYBN	2e-61	98.91	UniRef100_B9R7U9 DNA binding protein, putative n=1 Tax=Ricinus communis RepID=B9R7U9_RICCO	2e-42	98.91	AT4G39250.1 | Symbols: ATRL1, RSM2, RL1 | RAD-like 1 | chr4:18271457-18271857 REVERSE LENGTH=100	4e-32	92.39	GO:0006355	regulation of transcription, DNA-dependent	DNA binding; sequence-specific DNA binding transcription factor activity	nucleus	PF00249	Myb-like DNA-binding domain	PTHR25040 PTHR25040:SF164	FAMILY NOT NAMED;	NA	NA	NA	NA	NA	NA
Glyma04g03410	599	UniRef100_UPI000233A99A UPI000233A99A related cluster n=1 Tax=unknown RepID=UPI000233A99A	0	99.83	UniRef100_B9R7U4 Cytosolic purine 5-nucleotidase, putative n=1 Tax=Ricinus communis RepID=B9R7U4_RICCO	0	87.15	AT1G75210.1 | Symbols: | HAD-superfamily hydrolase, subfamily IG, 5'-nucleotidase | chr1:28223990-28228751 FORWARD LENGTH=642	0	98.66	GO:0008150	biological process	5'-nucleotidase activity	chloroplast	PF05761	5' nucleotidase family	PTHR12103 PTHR12103:SF1	CYTOSOLIC PURINE 5-NUCLEOTIDASE-RELATED; UNCHARACTERIZED	KOG2469	IMP-GMP_specific_5'-nucleotidase	NA	NA	NA	NA
Glyma04g03420	260	UniRef100_I1JTA9 Uncharacterized protein n=1 Tax=Glycine max RepID=I1JTA9_SOYBN	0	99.62	UniRef100_Q10E11 Expressed protein n=1 Tax=Oryza sativa Japonica Group RepID=Q10E11_ORYSJ	1e-32	43.85	AT5G42765.1 | Symbols: | INVOLVED IN: biological_process unknown; LOCATED IN: thylakoid, chloroplast thylakoid membrane, chloroplast; EXPRESSED IN: 22 plant structures; EXPRESSED DURING: 13 growth stages; CONTAINS InterPro DOMAIN/s: Twin-arginine translocation pathway, signal sequence (InterPro:IPR006311); Has 30201 Blast hits to 17322 proteins in 780 species: Archae - 12; Bacteria - 1396; Metazo…	7e-48	49.23	GO:0008150	biological process	NA	chloroplast; chloroplast thylakoid membrane; thylakoid	NA	NA	NA	NA	NA	NA	NA	NA	NA	NA
Glyma04g03430	348	UniRef100_I1JTB4 Uncharacterized protein n=1 Tax=Glycine max RepID=I1JTB4_SOYBN	0	99.71	UniRef100_F4K327 Leucine carboxyl methyltransferase n=3 Tax=Arabidopsis thaliana RepID=F4K327_ARATH	8e-161	91.95	AT5G42760.1 | Symbols: | Leucine carboxyl methyltransferase | chr5:17148953-17150105 FORWARD LENGTH=348	2e-163	91.95	NA	NA	methyltransferase activity	nucleus	PF04072	Leucine carboxyl methyltransferase	NA	NA	NA	NA	NA	NA	NA	NA
Glyma04g03440	488	UniRef100_I1JTB5 Uncharacterized protein n=1 Tax=Glycine max RepID=I1JTB5_SOYBN	0	99.8	UniRef100_E4MXR8 mRNA, clone: RTFL01-28-M03 n=1 Tax=Eutrema halophilum RepID=E4MXR8_THEHA	0	97.13	AT1G47330.1 | Symbols: | CBS domain-containing protein with a domain of unknown function (DUF21) | chr1:17351149-17353739 FORWARD LENGTH=527	0	97.13	GO:0008150	biological process	molecular function	plasma membrane	PF01595	Domain of unknown function DUF21	PTHR12064	ANCIENT CONSERVED DOMAIN PROTEIN-RELATED	KOG2118	Predicted_membrane_protein,_contains_two_CBS_domains	NA	NA	NA	NA
Glyma04g03450	53	NA	NA	NA	NA	NA	NA	NA	NA	NA	NA	NA	NA	NA	NA	NA	NA	NA	NA	NA	NA	NA	NA	NA
Glyma04g03460	31	NA	NA	NA	NA	NA	NA	NA	NA	NA	NA	NA	NA	NA	NA	NA	NA	NA	NA	NA	NA	NA	NA	NA
Glyma04g03470	125	UniRef100_I1JTB6 Uncharacterized protein n=1 Tax=Glycine max RepID=I1JTB6_SOYBN	9e-78	99.2	NA	NA	NA	NA	NA	NA	NA	NA	NA	NA	NA	NA	NA	NA	NA	NA	NA	NA	NA	NA
Glyma04g03480	182	UniRef100_I1JTB7 Uncharacterized protein n=1 Tax=Glycine max RepID=I1JTB7_SOYBN	4e-131	99.45	UniRef100_B9R7T6 Transporter, putative n=1 Tax=Ricinus communis RepID=B9R7T6_RICCO	1e-67	93.41	AT1G75170.2 | Symbols: | Sec14p-like phosphatidylinositol transfer family protein | chr1:28214405-28215686 FORWARD LENGTH=296	1e-68	93.41	GO:0006810	transport	transporter activity	plasma membrane	PF00650	CRAL/TRIO domain	PTHR10174 PTHR10174:SF78	RETINALDEHYDE BINDING PROTEIN-RELATED; SEC14 CYTOSOLIC FACTOR FAMILY PROTEIN / PHOSPHOGLY	NA	NA	NA	NA	NA	NA
Glyma04g03490	569	UniRef100_I1JTB8 Glucose-6-phosphate isomerase n=1 Tax=Glycine max RepID=I1JTB8_SOYBN	0	99.82	UniRef100_I1JTB8 Glucose-6-phosphate isomerase n=1 Tax=Glycine max RepID=I1JTB8_SOYBN	0	99.82	AT5G42740.1 | Symbols: | Sugar isomerase (SIS) family protein | chr5:17136080-17140622 FORWARD LENGTH=560	0	97.54	GO:0006094 GO:0006096 GO:0009744 GO:0009813 GO:0009817 GO:0010224 GO:0046686	gluconeogenesis; glycolysis; response to sucrose stimulus; flavonoid biosynthetic process; defense response to fungus, incompatible interaction; response to UV-B; response to cadmium ion	glucose-6-phosphate isomerase activity	cytoplasm; cytosol	PF00342	Phosphoglucose isomerase	PTHR11469	GLUCOSE-6-PHOSPHATE ISOMERASE	KOG2446	Glucose-6-phosphate_isomerase	5.3.1.9	Glucose-6-phosphate_isomerase	K01810	glucose-6-phosphate_isomerase_[EC:5.3.1.9]
Glyma04g03500	1787	UniRef100_UPI0002339385 UPI0002339385 related cluster n=1 Tax=unknown RepID=UPI0002339385	0	99.94	UniRef100_Q9FMM3 GYF domain-containing protein n=1 Tax=Arabidopsis thaliana RepID=Q9FMM3_ARATH	0	99.33	AT5G42950.1 | Symbols: | GYF domain-containing protein | chr5:17224436-17231044 FORWARD LENGTH=1714	0	99.33	GO:0009737	response to abscisic acid stimulus	molecular function	chloroplast	PF02213	GYF domain	PTHR14445 PTHR14445:SF24	GRB10 INTERACTING GYF PROTEIN; SUBFAMILY NOT NAMED	KOG1862	GYF_domain_containing_proteins	NA	NA	NA	NA
Glyma04g03510	156	UniRef100_I1JTC1 Uncharacterized protein n=1 Tax=Glycine max RepID=I1JTC1_SOYBN	2e-108	99.36	UniRef100_Q9FYX2 BAC19.4 n=1 Tax=Solanum lycopersicum RepID=Q9FYX2_SOLLC	3e-40	75	AT4G36660.1 | Symbols: | Protein of unknown function (DUF1195) | chr4:17285953-17287281 REVERSE LENGTH=179	2e-39	76.28	GO:0008150	biological process	molecular function	nucleus; Golgi apparatus	PF06708	Protein of unknown function (DUF1195)	NA	NA	NA	NA	NA	NA	NA	NA
Glyma04g03520	260	UniRef100_I1JTC3 Uncharacterized protein (Fragment) n=1 Tax=Glycine max RepID=I1JTC3_SOYBN	0	100	UniRef100_Q9FYX1 BAC19.5 n=1 Tax=Solanum lycopersicum RepID=Q9FYX1_SOLLC	3e-27	70.77	AT1G75160.1 | Symbols: | Protein of unknown function (DUF620) | chr1:28209534-28211624 FORWARD LENGTH=395	3e-34	71.15	GO:0008150 GO:0048610 GO:0048868	biological process; cellular process involved in reproduction; pollen tube development	molecular function	nucleus	PF04788	Protein of unknown function (DUF620)	NA	NA	NA	NA	NA	NA	NA	NA
Glyma04g03540	722	UniRef100_UPI0002339387 UPI0002339387 related cluster n=1 Tax=unknown RepID=UPI0002339387	0	82.13	UniRef100_Q6ATQ3 Expressed protein n=1 Tax=Oryza sativa Japonica Group RepID=Q6ATQ3_ORYSJ	2e-52	51.66	AT1G75150.1 | Symbols: | unknown protein; Has 38228 Blast hits to 24529 proteins in 1168 species: Archae - 169; Bacteria - 4103; Metazoa - 14594; Fungi - 5866; Plants - 1861; Viruses - 317; Other Eukaryotes - 11318 (source: NCBI BLink). | chr1:28204709-28208512 REVERSE LENGTH=784	8e-76	97.51	GO:0006270 GO:0006275 GO:0006346 GO:0008150 GO:0016246 GO:0051726	DNA replication initiation; regulation of DNA replication; methylation-dependent chromatin silencing; biological process; RNA interference; regulation of cell cycle	molecular function	nucleus	NA	NA	NA	NA	NA	NA	NA	NA	NA	NA
Glyma04g03550	650	UniRef100_I1JTC6 Uncharacterized protein n=1 Tax=Glycine max RepID=I1JTC6_SOYBN	0	99.85	UniRef100_Q9MAJ5 F27F5.22 n=1 Tax=Arabidopsis thaliana RepID=Q9MAJ5_ARATH	0	97.69	AT1G45150.1 | Symbols: | unknown protein; Has 219 Blast hits to 202 proteins in 78 species: Archae - 0; Bacteria - 166; Metazoa - 0; Fungi - 0; Plants - 36; Viruses - 0; Other Eukaryotes - 17 (source: NCBI BLink). | chr1:17077615-17082330 REVERSE LENGTH=643	0	99.69	GO:0008150 GO:0045892	biological process; negative regulation of transcription, DNA-dependent	molecular function	nucleus	NA	NA	NA	NA	NA	NA	NA	NA	NA	NA
Glyma04g03560	474	UniRef100_I1JTC7 Uncharacterized protein n=1 Tax=Glycine max RepID=I1JTC7_SOYBN	0	99.79	UniRef100_B9R7R3 Nucleic acid binding protein, putative n=1 Tax=Ricinus communis RepID=B9R7R3_RICCO	3e-146	94.51	AT5G66730.1 | Symbols: | C2H2-like zinc finger protein | chr5:26641914-26643883 REVERSE LENGTH=500	3e-125	91.14	GO:0006355 GO:0009937 GO:0010029 GO:0010431	regulation of transcription, DNA-dependent; regulation of gibberellic acid mediated signaling pathway; regulation of seed germination; seed maturation	nucleic acid binding; sequence-specific DNA binding transcription factor activity; protein binding; zinc ion binding	intracellular; nucleus	PF12171	Zinc-finger double-stranded RNA-binding	PTHR10593	SERINE/THREONINE-PROTEIN KINASE RIO	NA	NA	NA	NA	NA	NA
Glyma04g03590	378	UniRef100_I1JTC9 Uncharacterized protein n=1 Tax=Glycine max RepID=I1JTC9_SOYBN	0	99.74	UniRef100_G7KQU5 1-acyl-sn-glycerol-3-phosphate acyltransferase n=1 Tax=Medicago truncatula RepID=G7KQU5_MEDTR	0	99.74	AT1G80950.1 | Symbols: | Phospholipid/glycerol acyltransferase family protein | chr1:30412653-30414935 REVERSE LENGTH=398	0	99.74	GO:0006655 GO:0008152	phosphatidylglycerol biosynthetic process; metabolic process	transferase activity, transferring acyl groups	nucleus; endoplasmic reticulum	PF01553	Acyltransferase	PTHR23063	ACETYLTRANSFERASE-RELATED	KOG4666	Predicted_phosphate_acyltransferase,_contains_PlsC_domain	2.3.1.23 2.3.1.67	1-acylglycerophosphocholine_O-acyltransferase. 1-alkylglycerophosphocholine_O-acetyltransferase	K13510	lysophosphatidylcholine_acyltransferase_/_lyso-PAF_acetyltransferase_[EC:2.3.1.23_2.3.1.67]
Glyma04g03600	330	UniRef100_I1JTD2 Uncharacterized protein n=1 Tax=Glycine max RepID=I1JTD2_SOYBN	0	99.7	UniRef100_B9R7Q5 DNA-3-methyladenine glycosylase, putative n=1 Tax=Ricinus communis RepID=B9R7Q5_RICCO	2e-119	97.58	AT1G75090.1 | Symbols: | DNA glycosylase superfamily protein | chr1:28187647-28189612 REVERSE LENGTH=329	3e-111	63.33	GO:0006281 GO:0006284 GO:0006306	DNA repair; base-excision repair; DNA methylation	catalytic activity; DNA-3-methyladenine glycosylase activity	nucleus	PF03352	Methyladenine glycosylase	NA	NA	NA	NA	3.2.2.20	DNA-3-methyladenine_glycosylase_I	K01246	DNA-3-methyladenine_glycosylase_I_[EC:3.2.2.20]
Glyma04g03610	321	UniRef100_I1JTD3 Uncharacterized protein n=1 Tax=Glycine max RepID=I1JTD3_SOYBN	0	99.69	UniRef100_B9R7Q4 BRASSINAZOLE-RESISTANT 1 protein, putative n=1 Tax=Ricinus communis RepID=B9R7Q4_RICCO	2e-128	98.75	AT1G75080.2 | Symbols: BZR1 | Brassinosteroid signalling positive regulator (BZR1) family protein | chr1:28185709-28187063 FORWARD LENGTH=336	2e-116	98.75	GO:0006355 GO:0009742 GO:0045892 GO:0048316 GO:0048481	regulation of transcription, DNA-dependent; brassinosteroid mediated signaling pathway; negative regulation of transcription, DNA-dependent; seed development; ovule development	DNA binding; sequence-specific DNA binding transcription factor activity; protein binding	nucleus; cytosol	PF05687	Plant protein of unknown function (DUF822)	NA	NA	NA	NA	NA	NA	K14503	brassinosteroid_resistant_1/2
Glyma04g03620	219	UniRef100_I1JTD4 Uncharacterized protein n=1 Tax=Glycine max RepID=I1JTD4_SOYBN	5e-159	99.54	UniRef100_Q9LN65 F18O14.5 n=1 Tax=Arabidopsis thaliana RepID=Q9LN65_ARATH	2e-108	99.54	AT1G19330.2 | Symbols: | unknown protein; FUNCTIONS IN: molecular_function unknown; INVOLVED IN: biological_process unknown; LOCATED IN: cellular_component unknown; EXPRESSED IN: 22 plant structures; EXPRESSED DURING: 13 growth stages; BEST Arabidopsis thaliana protein match is: unknown protein (TAIR:AT1G75060.1); Has 145 Blast hits to 145 proteins in 43 species: Archae - 0; Bacteria - 0; Metazoa…	5e-111	99.54	GO:0008150	biological process	molecular function	nucleus	NA	NA	PTHR13286 PTHR13286:SF4	SAP30; SUBFAMILY NOT NAMED	NA	NA	NA	NA	NA	NA
Glyma04g03630	225	UniRef100_I1JTD7 Uncharacterized protein n=1 Tax=Glycine max RepID=I1JTD7_SOYBN	2e-163	99.56	UniRef100_Q9LN65 F18O14.5 n=1 Tax=Arabidopsis thaliana RepID=Q9LN65_ARATH	4e-107	99.56	AT1G19330.2 | Symbols: | unknown protein; FUNCTIONS IN: molecular_function unknown; INVOLVED IN: biological_process unknown; LOCATED IN: cellular_component unknown; EXPRESSED IN: 22 plant structures; EXPRESSED DURING: 13 growth stages; BEST Arabidopsis thaliana protein match is: unknown protein (TAIR:AT1G75060.1); Has 145 Blast hits to 145 proteins in 43 species: Archae - 0; Bacteria - 0; Metazoa…	9e-110	99.56	GO:0008150	biological process	molecular function	nucleus	NA	NA	PTHR13286 PTHR13286:SF4	SAP30; SUBFAMILY NOT NAMED	NA	NA	NA	NA	NA	NA
Glyma04g03650	860	UniRef100_I1JTD8 Uncharacterized protein n=1 Tax=Glycine max RepID=I1JTD8_SOYBN	0	99.88	UniRef100_B9R7P8 Metalloendopeptidase, putative n=1 Tax=Ricinus communis RepID=B9R7P8_RICCO	0	97.44	AT5G42620.2 | Symbols: | metalloendopeptidases;zinc ion binding | chr5:17066630-17071766 FORWARD LENGTH=889	0	99.77	GO:0006508 GO:0007155	proteolysis; cell adhesion	metalloendopeptidase activity; zinc ion binding	plasma membrane; membrane	PF01457 PF07974	Leishmanolysin; EGF-like domain	PTHR10942	PROTEASE FAMILY M8 LEISHMANOLYSIN	KOG2556	Leishmanolysin-like_peptidase_(Peptidase_M8_family)	3.4.24.36	Leishmanolysin	K01404	leishmanolysin_[EC:3.4.24.36]
Glyma04g03670	283	UniRef100_I1JTE0 Uncharacterized protein n=1 Tax=Glycine max RepID=I1JTE0_SOYBN	0	99.65	UniRef100_D7KSJ5 GNS1/SUR4 membrane family protein n=1 Tax=Arabidopsis lyrata subsp. lyrata RepID=D7KSJ5_ARALL	2e-108	93.64	AT4G36830.1 | Symbols: HOS3-1 | GNS1/SUR4 membrane protein family | chr4:17349511-17350380 FORWARD LENGTH=289	7e-111	99.65	GO:0008150	biological process	molecular function	mitochondrion; integral to membrane	PF01151	GNS1/SUR4 family	PTHR11157 PTHR11157:SF3	FATTY ACID ACYL TRANSFERASE-RELATED; LONG CHAIN FATTY ACID ELONGATION	KOG3071	Fatty_acyl-CoA_elongase/Polyunsaturated_fatty_acid_specific_elongation_enzyme	NA	NA	NA	NA
Glyma04g03680	232	UniRef100_I1JTE1 Uncharacterized protein n=1 Tax=Glycine max RepID=I1JTE1_SOYBN	4e-169	99.57	UniRef100_B9R7P4 Rnf5, putative n=1 Tax=Ricinus communis RepID=B9R7P4_RICCO	6e-112	99.14	AT1G19310.1 | Symbols: | RING/U-box superfamily protein | chr1:6676424-6677104 REVERSE LENGTH=226	7e-84	79.74	NA	NA	zinc ion binding	nucleus	PF00097	Zinc finger, C3HC4 type (RING finger)	PTHR12313	RNF5	KOG0823	Predicted_E3_ubiquitin_ligase	NA	NA	NA	NA
Glyma04g03690	354	UniRef100_I1JTE2 Uncharacterized protein (Fragment) n=2 Tax=Glycine max RepID=I1JTE2_SOYBN	0	90.11	UniRef100_B9R7P3 Transferase, transferring glycosyl groups, putative n=1 Tax=Ricinus communis RepID=B9R7P3_RICCO	0	95.76	AT3G50760.1 | Symbols: GATL2 | galacturonosyltransferase-like 2 | chr3:18868074-18869099 FORWARD LENGTH=341	6e-176	88.7	GO:0009611 GO:0009620 GO:0009695 GO:0009753 GO:0016051	response to wounding; response to fungus; jasmonic acid biosynthetic process; response to jasmonic acid stimulus; carbohydrate biosynthetic process	transferase activity, transferring glycosyl groups; transferase activity, transferring hexosyl groups; polygalacturonate 4-alpha-galacturonosyltransferase activity	Golgi apparatus	PF01501	Glycosyl transferase family 8	PTHR13778	GLYCOSYL TRANSFERASE-RELATED	NA	NA	NA	NA	NA	NA
Glyma04g03710	881	UniRef100_I1JTE4 Uncharacterized protein n=1 Tax=Glycine max RepID=I1JTE4_SOYBN	0	99.89	UniRef100_B9R7N2 Exocyst complex component sec3, putative n=1 Tax=Ricinus communis RepID=B9R7N2_RICCO	0	99.89	AT1G47550.1 | Symbols: SEC3A | exocyst complex component sec3A | chr1:17457171-17463896 FORWARD LENGTH=887	0	99.89	GO:0008150	biological process	NA	exocyst; plasma membrane	PF09763	Exocyst complex component Sec3	PTHR16092 PTHR16092:SF13	SEC3/SYNTAXIN-RELATED; SUBFAMILY NOT NAMED	KOG2148	Exocyst_protein_Sec3	NA	NA	NA	NA
Glyma04g03720	294	UniRef100_I1JTE5 Uncharacterized protein n=1 Tax=Glycine max RepID=I1JTE5_SOYBN	0	99.66	UniRef100_B9SUW2 Lipoate-protein ligase B, putative n=1 Tax=Ricinus communis RepID=B9SUW2_RICCO	3e-119	84.69	AT4G31050.1 | Symbols: | Biotin/lipoate A/B protein ligase family | chr4:15114345-15115443 FORWARD LENGTH=278	1e-118	83.33	GO:0006464 GO:0009107 GO:0019243	cellular protein modification process; lipoate biosynthetic process; methylglyoxal catabolic process to D-lactate	catalytic activity; octanoyltransferase activity; lipoyltransferase activity	cytoplasm; chloroplast	PF03099	Biotin/lipoate A/B protein ligase family	PTHR10993 PTHR10993:SF0	LIPOATE-PROTEIN LIGASE B;	KOG0325	Lipoyltransferase	2.3.1.181	lipoyl(octanoyl)_transferase	K03801	lipoyl(octanoyl)_transferase_[EC:2.3.1.181]
Glyma04g03730	357	UniRef100_I1K7V1 Uncharacterized protein n=1 Tax=Glycine max RepID=I1K7V1_SOYBN	0	99.72	UniRef100_Q9LP79 T1N15.7 n=1 Tax=Arabidopsis thaliana RepID=Q9LP79_ARATH	4e-107	82.07	AT1G48460.1 | Symbols: | unknown protein; FUNCTIONS IN: molecular_function unknown; INVOLVED IN: biological_process unknown; LOCATED IN: chloroplast envelope; EXPRESSED IN: 21 plant structures; EXPRESSED DURING: 13 growth stages; BEST Arabidopsis thaliana protein match is: unknown protein (TAIR:AT5G63040.1); Has 60 Blast hits to 60 proteins in 14 species: Archae - 0; Bacteria - 0; Metazoa - 0; Fu…	8e-112	82.07	GO:0008150	biological process	molecular function	mitochondrion; plastid; chloroplast envelope	NA	NA	NA	NA	NA	NA	NA	NA	NA	NA
Glyma04g03740	522	UniRef100_I1JTE7 Uncharacterized protein n=2 Tax=Glycine max RepID=I1JTE7_SOYBN	0	99.81	UniRef100_A0MAV5 Allene oxide synthase n=1 Tax=Glycine max RepID=A0MAV5_SOYBN	0	98.08	AT5G42650.1 | Symbols: AOS, CYP74A, DDE2 | allene oxide synthase | chr5:17097803-17099359 REVERSE LENGTH=518	0	99.81	GO:0000096 GO:0000165 GO:0006546 GO:0006569 GO:0006612 GO:0006636 GO:0006733 GO:0006766 GO:0006952 GO:0008652 GO:0009072 GO:0009106 GO:0009108 GO:0009117 GO:0009416 GO:0009595 GO:0009611 GO:0009620 GO:0009684 GO:0009694 GO:0009695 GO:0009697 GO:0009753 GO:0009862 GO:0009867 GO:0010200 GO:0010310 GO:0010363 GO:0015994 GO:0019216 GO:0019288 GO:0019373 GO:0019748 GO:0019761 GO:0031348 GO:0031407 GO:…	sulfur amino acid metabolic process; MAPK cascade; glycine catabolic process; tryptophan catabolic process; protein targeting to membrane; unsaturated fatty acid biosynthetic process; oxidoreduction coenzyme metabolic process; vitamin metabolic process; defense response; cellular amino acid biosynthetic process; aromatic amino acid family metabolic process; lipoate metabolic process; coenzyme bio…	iron ion binding; electron carrier activity; allene oxide synthase activity; oxidoreductase activity, acting on paired donors, with incorporation or reduction of molecular oxygen; hydro-lyase activity; oxygen binding; heme binding	mitochondrion; chloroplast; chloroplast thylakoid; chloroplast thylakoid membrane; thylakoid; chloroplast envelope; plastoglobule; membrane	PF00067	Cytochrome P450	NA	NA	KOG0159	Cytochrome_P450_CYP11/CYP12/CYP24/CYP27_subfamilies	NA	NA	NA	NA
Glyma04g03750	713	UniRef100_UPI000233A540 UPI000233A540 related cluster n=1 Tax=unknown RepID=UPI000233A540	0	99.86	UniRef100_B9S8Q9 Kinase, putative n=1 Tax=Ricinus communis RepID=B9S8Q9_RICCO	0	97.05	AT2G23450.1 | Symbols: | Protein kinase superfamily protein | chr2:9988926-9991244 REVERSE LENGTH=708	0	99.02	GO:0006468	protein phosphorylation	protein kinase activity; protein serine/threonine kinase activity; ATP binding; kinase activity; transferase activity, transferring phosphorus-containing groups	cellular component	PF00069	Protein kinase domain	PTHR24420 PTHR24420:SF852	FAMILY NOT NAMED;	KOG1187	Serine/threonine_protein_kinase	NA	NA	NA	NA
Glyma04g03770	298	UniRef100_I1JTF0 Uncharacterized protein (Fragment) n=1 Tax=Glycine max RepID=I1JTF0_SOYBN	0	98.99	UniRef100_A9ZT59 Cytochrome P450 (Fragment) n=1 Tax=Coptis japonica var. dissecta RepID=A9ZT59_COPJA	4e-106	97.32	AT4G31950.1 | Symbols: CYP82C3 | cytochrome P450, family 82, subfamily C, polypeptide 3 | chr4:15455163-15457090 FORWARD LENGTH=512	1e-89	97.32	GO:0055114	oxidation-reduction process	iron ion binding; electron carrier activity; oxidoreductase activity, acting on paired donors, with incorporation or reduction of molecular oxygen; oxygen binding; heme binding	NA	PF00067	Cytochrome P450	PTHR24298 PTHR24298:SF44	FAMILY NOT NAMED;	NA	NA	NA	NA	NA	NA
Glyma04g03780	527	UniRef100_I1JTF1 Uncharacterized protein n=1 Tax=Glycine max RepID=I1JTF1_SOYBN	0	99.81	UniRef100_B9MVH7 Cytochrome P450 n=1 Tax=Populus trichocarpa RepID=B9MVH7_POPTR	0	97.91	AT4G31940.1 | Symbols: CYP82C4 | cytochrome P450, family 82, subfamily C, polypeptide 4 | chr4:15452040-15453966 FORWARD LENGTH=524	1e-179	92.03	GO:0010043 GO:0055114 GO:0071281	response to zinc ion; oxidation-reduction process; cellular response to iron ion	monooxygenase activity; iron ion binding; electron carrier activity; oxidoreductase activity, acting on paired donors, with incorporation or reduction of molecular oxygen; oxygen binding; heme binding	chloroplast	PF00067	Cytochrome P450	PTHR24298	FAMILY NOT NAMED	KOG0156	Cytochrome_P450_CYP2_subfamily	NA	NA	NA	NA
Glyma04g03790	527	UniRef100_I1JTF2 Uncharacterized protein n=1 Tax=Glycine max RepID=I1JTF2_SOYBN	0	99.81	UniRef100_B9R7K5 Cytochrome P450, putative n=1 Tax=Ricinus communis RepID=B9R7K5_RICCO	0	99.81	AT4G31940.1 | Symbols: CYP82C4 | cytochrome P450, family 82, subfamily C, polypeptide 4 | chr4:15452040-15453966 FORWARD LENGTH=524	0	99.43	GO:0010043 GO:0055114 GO:0071281	response to zinc ion; oxidation-reduction process; cellular response to iron ion	monooxygenase activity; iron ion binding; electron carrier activity; oxidoreductase activity, acting on paired donors, with incorporation or reduction of molecular oxygen; oxygen binding; heme binding	chloroplast	PF00067	Cytochrome P450	PTHR24298 PTHR24298:SF44	FAMILY NOT NAMED;	KOG0156	Cytochrome_P450_CYP2_subfamily	1.14.-.-	Acting_on_paired_donors,_with_incorporation_or_reduction_of	K00517	beta-carotene_15,15'-monooxygenase_[EC:1.14.99.36]
Glyma04g03810	229	UniRef100_I1JTF4 Uncharacterized protein n=1 Tax=Glycine max RepID=I1JTF4_SOYBN	7e-165	99.56	UniRef100_G7J5Q0 Transmembrane protein n=1 Tax=Medicago truncatula RepID=G7J5Q0_MEDTR	2e-161	99.13	AT1G47640.1 | Symbols: | unknown protein; FUNCTIONS IN: molecular_function unknown; INVOLVED IN: biological_process unknown; LOCATED IN: mitochondrion; EXPRESSED IN: 23 plant structures; EXPRESSED DURING: 13 growth stages; CONTAINS InterPro DOMAIN/s: Protein of unknown function DUF2053, membrane (InterPro:IPR019164); Has 204 Blast hits to 204 proteins in 84 species: Archae - 0; Bacteria - 0; Meta…	9e-149	99.56	GO:0008150	biological process	molecular function	mitochondrion; Golgi apparatus; chloroplast	PF09767	Predicted membrane protein (DUF2053)	PTHR12869	SMALL SEVEN TRANSMEMBRANE DOMAIN-CONTAINING PROTEIN	KOG3236	Predicted_membrane_protein	NA	NA	NA	NA
Glyma04g03820	125	UniRef100_C6SZQ6 Uncharacterized protein n=1 Tax=Glycine max RepID=C6SZQ6_SOYBN	7e-80	99.2	UniRef100_B9R7K1 Plastoquinol-plastocyanin reductase, putative n=1 Tax=Ricinus communis RepID=B9R7K1_RICCO	3e-41	88	AT2G26500.1 | Symbols: | cytochrome b6f complex subunit (petM), putative | chr2:11270370-11270747 FORWARD LENGTH=125	2e-36	86.4	GO:0006364 GO:0009657 GO:0010207	rRNA processing; plastid organization; photosystem II assembly	plastoquinol--plastocyanin reductase activity	chloroplast; cytochrome b6f complex; chloroplast thylakoid membrane	PF08041	PetM family of cytochrome b6f complex subunit 7	NA	NA	NA	NA	NA	NA	NA	NA
Glyma04g03830	516	UniRef100_I1JTF7 Uncharacterized protein (Fragment) n=2 Tax=Glycine max RepID=I1JTF7_SOYBN	0	94.38	UniRef100_G7J5Q1 Serine/threonine protein kinase BRI1-like protein n=1 Tax=Medicago truncatula RepID=G7J5Q1_MEDTR	0	81.01	AT4G33970.1 | Symbols: | Leucine-rich repeat (LRR) family protein | chr4:16279795-16281894 REVERSE LENGTH=699	6e-176	91.86	NA	NA	structural constituent of cell wall	nucleus	PF00560	Leucine Rich Repeat	PTHR24420 PTHR24420:SF665	FAMILY NOT NAMED;	NA	NA	NA	NA	NA	NA
Glyma04g03840	363	UniRef100_I1JTG1 Uncharacterized protein n=2 Tax=Glycine max RepID=I1JTG1_SOYBN	0	99.72	UniRef100_G7J5Q2 Thylakoidal processing peptidase n=2 Tax=Medicago truncatula RepID=G7J5Q2_MEDTR	0	99.72	AT1G06870.1 | Symbols: | Peptidase S24/S26A/S26B/S26C family protein | chr1:2108832-2110642 FORWARD LENGTH=367	3e-139	95.04	GO:0006508	proteolysis	peptidase activity; serine-type peptidase activity	chloroplast; membrane; integral to membrane	PF00717 PF10502	Peptidase S24-like; Peptidase S26	PTHR12383 PTHR12383:SF1	PROTEASE FAMILY S26 MITOCHONDRIAL INNER MEMBRANE PROTEASE-RELATED; MITOCHONDRIAL INNER MEMBRANE PROTEASE	KOG0171	Mitochondrial_inner_membrane_protease,_subunit_IMP1	3.4.21.89	Signal_peptidase_I	K03100	signal_peptidase_I_[EC:3.4.21.89]
Glyma04g03850	613	UniRef100_I1JTG2 Uncharacterized protein n=1 Tax=Glycine max RepID=I1JTG2_SOYBN	0	97.23	UniRef100_G7J5Q5 Peptide transporter PTR3-A n=1 Tax=Medicago truncatula RepID=G7J5Q5_MEDTR	0	93.64	AT1G27040.2 | Symbols: | Major facilitator superfamily protein | chr1:9386893-9389838 REVERSE LENGTH=563	1e-155	88.09	GO:0006857	oligopeptide transport	transporter activity	plasma membrane; membrane	PF00854	POT family	PTHR11654 PTHR11654:SF21	OLIGOPEPTIDE TRANSPORTER-RELATED; NITRATE TRANSPORTER (NTL1)	KOG1237	H+/oligopeptide_symporter	NA	NA	NA	NA
Glyma04g03860	390	UniRef100_I1JTG3 Uncharacterized protein n=1 Tax=Glycine max RepID=I1JTG3_SOYBN	0	99.74	UniRef100_G7J5Q8 Serpin-like protein n=1 Tax=Medicago truncatula RepID=G7J5Q8_MEDTR	0	99.74	AT1G47710.1 | Symbols: | Serine protease inhibitor (SERPIN) family protein | chr1:17558271-17560061 FORWARD LENGTH=391	7e-173	98.97	GO:0010951 GO:0030162	negative regulation of endopeptidase activity; regulation of proteolysis	serine-type endopeptidase inhibitor activity; cysteine-type endopeptidase inhibitor activity	extracellular region; apoplast	PF00079	Serpin (serine protease inhibitor)	PTHR11461 PTHR11461:SF24	SERINE PROTEASE INHIBITORS, SERPINS; gb def: serpin [petromyzon marinus]	KOG2392	Serpin	NA	NA	NA	NA
Glyma04g03870	656	UniRef100_UPI0002339392 UPI0002339392 related cluster n=1 Tax=unknown RepID=UPI0002339392	0	99.85	UniRef100_G7J5S7 Mitogen-activated protein kinase kinase kinase n=1 Tax=Medicago truncatula RepID=G7J5S7_MEDTR	0	97.56	AT5G66850.1 | Symbols: MAPKKK5 | mitogen-activated protein kinase kinase kinase 5 | chr5:26695965-26699159 REVERSE LENGTH=716	1e-150	83.54	GO:0006468 GO:0046777	protein phosphorylation; protein autophosphorylation	protein kinase activity; protein serine/threonine kinase activity; ATP binding; kinase activity; transferase activity, transferring phosphorus-containing groups	plasma membrane	PF00069	Protein kinase domain	PTHR24361 PTHR24361:SF62	MITOGEN-ACTIVATED KINASE KINASE KINASE;	KOG0198	MEKK_and_related_serine/threonine_protein_kinases	NA	NA	NA	NA
Glyma04g03890	122	UniRef100_I1JTG9 Uncharacterized protein n=1 Tax=Glycine max RepID=I1JTG9_SOYBN	4e-81	99.18	UniRef100_O48719 Expressed protein n=1 Tax=Arabidopsis thaliana RepID=O48719_ARATH	4e-20	67.21	AT2G26520.1 | Symbols: | unknown protein; BEST Arabidopsis thaliana protein match is: unknown protein (TAIR:AT3G57500.1); Has 51 Blast hits to 51 proteins in 11 species: Archae - 0; Bacteria - 1; Metazoa - 0; Fungi - 0; Plants - 50; Viruses - 0; Other Eukaryotes - 0 (source: NCBI BLink). | chr2:11280280-11280717 FORWARD LENGTH=145	8e-23	67.21	GO:0008150	biological process	molecular function	nucleus	NA	NA	NA	NA	NA	NA	NA	NA	NA	NA
Glyma04g03900	146	UniRef100_I1JTH0 Uncharacterized protein n=1 Tax=Glycine max RepID=I1JTH0_SOYBN	1e-102	99.32	UniRef100_Q9XIL0 Auxin response factor 30 n=1 Tax=Arabidopsis thaliana RepID=Q9XIL0_ARATH	3e-23	79.45	AT2G15770.1 | Symbols: | Cupredoxin superfamily protein | chr2:6871257-6872245 REVERSE LENGTH=301	6e-26	79.45	NA	NA	copper ion binding; electron carrier activity	nucleus	PF02298	Plastocyanin-like domain	NA	NA	NA	NA	NA	NA	NA	NA
Glyma04g03910	211	UniRef100_I1JTH1 Uncharacterized protein n=1 Tax=Glycine max RepID=I1JTH1_SOYBN	2e-153	99.53	UniRef100_Q0PJI9 MYB transcription factor MYB124 n=1 Tax=Glycine max RepID=Q0PJI9_SOYBN	5e-115	99.05	AT3G50060.1 | Symbols: MYB77 | myb domain protein 77 | chr3:18558146-18559051 REVERSE LENGTH=301	2e-57	56.87	GO:0006355 GO:0009723 GO:0009751 GO:0010200 GO:0048527	regulation of transcription, DNA-dependent; response to ethylene stimulus; response to salicylic acid stimulus; response to chitin; lateral root development	DNA binding; sequence-specific DNA binding transcription factor activity; protein binding	nucleus	PF00249	Myb-like DNA-binding domain	PTHR10641	MYB-RELATED	NA	NA	NA	NA	NA	NA
Glyma04g03920	233	UniRef100_C6T9U8 Uncharacterized protein n=1 Tax=Glycine max RepID=C6T9U8_SOYBN	5e-171	99.57	UniRef100_B6U390 Plant-specific domain TIGR01570 family protein n=1 Tax=Zea mays RepID=B6U390_MAIZE	3e-83	93.99	AT5G42680.2 | Symbols: | Protein of unknown function, DUF617 | chr5:17114640-17115356 FORWARD LENGTH=238	9e-102	99.57	GO:0008150	biological process	molecular function	chloroplast	PF04759	Protein of unknown function, DUF617	NA	NA	NA	NA	NA	NA	NA	NA
Glyma04g03930	588	UniRef100_UPI0002339394 UPI0002339394 related cluster n=1 Tax=unknown RepID=UPI0002339394	0	98.64	UniRef100_B9R7H5 Transcription factor, putative n=1 Tax=Ricinus communis RepID=B9R7H5_RICCO	0	92.18	AT4G37080.3 | Symbols: | Protein of unknown function, DUF547 | chr4:17473719-17476716 FORWARD LENGTH=610	4e-161	95.58	GO:0008150	biological process	molecular function	nucleus	PF04784	Protein of unknown function, DUF547	PTHR23054	UNCHARACTERIZED	NA	NA	NA	NA	NA	NA
Glyma04g03940	301	UniRef100_I1JTH4 Uncharacterized protein (Fragment) n=2 Tax=Glycine max RepID=I1JTH4_SOYBN	0	99.67	UniRef100_G7J5U1 Uroporphyrinogen-III synthase n=1 Tax=Medicago truncatula RepID=G7J5U1_MEDTR	4e-156	92.69	AT2G26540.1 | Symbols: HEMD, UROS, ATUROS, ATDUF3, DUF3 | uroporphyrinogen-III synthase family protein | chr2:11287666-11290224 REVERSE LENGTH=321	1e-115	81.4	GO:0006779 GO:0006780 GO:0033014	porphyrin-containing compound biosynthetic process; uroporphyrinogen III biosynthetic process; tetrapyrrole biosynthetic process	uroporphyrinogen-III synthase activity	chloroplast	PF02602	Uroporphyrinogen-III synthase HemD	NA	NA	NA	NA	NA	NA	NA	NA
Glyma04g03950	410	UniRef100_I1JTH5 Uncharacterized protein n=1 Tax=Glycine max RepID=I1JTH5_SOYBN	0	99.76	UniRef100_G7J6A3 RNA-binding protein n=1 Tax=Medicago truncatula RepID=G7J6A3_MEDTR	0	99.02	AT1G47490.1 | Symbols: ATRBP47C, RBP47C | RNA-binding protein 47C | chr1:17424801-17427182 FORWARD LENGTH=432	0	97.07	NA	NA	nucleotide binding; nucleic acid binding; RNA binding; poly(A) RNA binding	nucleus; cytoplasm; chloroplast	PF00076	RNA recognition motif. (a.k.a. RRM, RBD, or RNP domain)	PTHR24012 PTHR24012:SF67	FAMILY NOT NAMED; SUBFAMILY NOT NAMED	KOG0148 KOG0131	Apoptosis-promoting_RNA-binding_protein_TIA-1/TIAR_(RRM_superfamily) Splicing_factor_3b,_subunit_4	NA	NA	NA	NA
Glyma04g03960	337	UniRef100_I1JTH7 Uncharacterized protein n=1 Tax=Glycine max RepID=I1JTH7_SOYBN	0	99.7	UniRef100_F4JKP9 P-loop containing nucleoside triphosphate hydrolase family protein-like protein n=1 Tax=Arabidopsis thaliana RepID=F4JKP9_ARATH	2e-155	97.33	AT2G15730.1 | Symbols: | P-loop containing nucleoside triphosphate hydrolases superfamily protein | chr2:6849797-6851881 FORWARD LENGTH=344	5e-167	98.81	GO:0008150	biological process	molecular function	Golgi apparatus	PF00685	Sulfotransferase domain	NA	NA	NA	NA	NA	NA	NA	NA
Glyma04g03970	226	UniRef100_I1JTH8 Uncharacterized protein (Fragment) n=2 Tax=Glycine max RepID=I1JTH8_SOYBN	5e-151	91.59	UniRef100_G7J6A9 Patatin-like protein n=1 Tax=Medicago truncatula RepID=G7J6A9_MEDTR	2e-122	96.02	AT2G26560.1 | Symbols: PLP2, PLA IIA, PLA2A | phospholipase A 2A | chr2:11293912-11295708 REVERSE LENGTH=407	3e-101	91.59	GO:0000165 GO:0002237 GO:0002679 GO:0006612 GO:0006629 GO:0006944 GO:0008152 GO:0008219 GO:0009595 GO:0009626 GO:0009646 GO:0009697 GO:0009723 GO:0009862 GO:0009863 GO:0009867 GO:0010200 GO:0010310 GO:0010363 GO:0031348 GO:0031408 GO:0042742 GO:0043069 GO:0043900 GO:0046686 GO:0050832 GO:0051607 GO:0051707 GO:0071456	MAPK cascade; response to molecule of bacterial origin; respiratory burst involved in defense response; protein targeting to membrane; lipid metabolic process; cellular membrane fusion; metabolic process; cell death; detection of biotic stimulus; plant-type hypersensitive response; response to absence of light; salicylic acid biosynthetic process; response to ethylene stimulus; systemic acquired …	lipase activity; nutrient reservoir activity	cytoplasm; chloroplast; membrane	PF01734	Patatin-like phospholipase	PTHR10470 PTHR10470:SF3	PATATIN-RELATED; PATATIN-RELATED	NA	NA	NA	NA	NA	NA
Glyma04g03980	316	UniRef100_I1JTH9 Uncharacterized protein n=1 Tax=Glycine max RepID=I1JTH9_SOYBN	0	99.68	UniRef100_G7J6B0 Gibberellin receptor GID1 n=1 Tax=Medicago truncatula RepID=G7J6B0_MEDTR	4e-150	95.89	AT1G47480.1 | Symbols: | alpha/beta-Hydrolases superfamily protein | chr1:17417623-17419296 FORWARD LENGTH=314	3e-120	97.15	GO:0008152 GO:0048765	metabolic process; root hair cell differentiation	hydrolase activity	nucleus	PF07859	alpha/beta hydrolase fold	PTHR23024 PTHR23024:SF10	MEMBER OF 'GDXG' FAMILY OF LIPOLYTIC ENZYMES; CARBOXYLESTERASE-RELATED	KOG1515	Arylacetamide_deacetylase	NA	NA	NA	NA
Glyma04g03990	207	UniRef100_I1JTI0 Uncharacterized protein n=1 Tax=Glycine max RepID=I1JTI0_SOYBN	7e-149	99.52	NA	NA	NA	AT1G47410.2 | Symbols: | unknown protein; FUNCTIONS IN: molecular_function unknown; INVOLVED IN: biological_process unknown; LOCATED IN: cellular_component unknown; EXPRESSED IN: 22 plant structures; EXPRESSED DURING: 14 growth stages. | chr1:17394818-17395508 FORWARD LENGTH=189	5e-28	82.13	GO:0008150 GO:0010413 GO:0016926 GO:0042546 GO:0044036 GO:0045492	biological process; glucuronoxylan metabolic process; protein desumoylation; cell wall biogenesis; cell wall macromolecule metabolic process; xylan biosynthetic process	molecular function	mitochondrion	NA	NA	NA	NA	NA	NA	NA	NA	NA	NA
Glyma04g04000	321	UniRef100_I1JTI1 Uncharacterized protein n=1 Tax=Glycine max RepID=I1JTI1_SOYBN	0	99.69	UniRef100_Q8VZI6 AT4g33380/F17M5_140 n=1 Tax=Arabidopsis thaliana RepID=Q8VZI6_ARATH	3e-131	98.75	AT4G33380.1 | Symbols: | unknown protein; Has 194 Blast hits to 189 proteins in 23 species: Archae - 0; Bacteria - 0; Metazoa - 0; Fungi - 0; Plants - 184; Viruses - 0; Other Eukaryotes - 10 (source: NCBI BLink). | chr4:16072064-16074605 FORWARD LENGTH=328	6e-134	98.75	NA	NA	NA	Golgi apparatus	NA	NA	NA	NA	NA	NA	NA	NA	NA	NA
Glyma04g04020	405	UniRef100_UPI0002339399 UPI0002339399 related cluster n=1 Tax=unknown RepID=UPI0002339399	0	99.75	UniRef100_Q2R179 Expressed protein n=1 Tax=Oryza sativa Japonica Group RepID=Q2R179_ORYSJ	6e-129	99.75	AT5G44250.1 | Symbols: | Protein of unknown function DUF829, transmembrane 53 | chr5:17823876-17825620 REVERSE LENGTH=403	8e-153	99.75	GO:0008150	biological process	molecular function	nucleus; peroxisome	PF05705	Eukaryotic protein of unknown function (DUF829)	PTHR12265	UNCHARACTERIZED	KOG2521	Uncharacterized_conserved_protein	NA	NA	NA	NA
Glyma04g04030	229	UniRef100_I1JTI3 Uncharacterized protein n=1 Tax=Glycine max RepID=I1JTI3_SOYBN	3e-167	99.56	UniRef100_G7J6B9 B3 domain-containing protein n=1 Tax=Medicago truncatula RepID=G7J6B9_MEDTR	1e-103	99.13	AT5G42700.1 | Symbols: | AP2/B3-like transcriptional factor family protein | chr5:17122171-17124177 FORWARD LENGTH=211	1e-74	96.07	GO:0006355	regulation of transcription, DNA-dependent	DNA binding	nucleus	PF02362	B3 DNA binding domain	NA	NA	NA	NA	NA	NA	NA	NA
Glyma04g04050	297	UniRef100_I1JTI5 Uncharacterized protein n=1 Tax=Glycine max RepID=I1JTI5_SOYBN	0	99.66	UniRef100_G7I3N4 BRI1-KD interacting protein n=1 Tax=Medicago truncatula RepID=G7I3N4_MEDTR	2e-61	89.9	AT5G42750.1 | Symbols: BKI1 | BRI1 kinase inhibitor 1 | chr5:17143028-17144041 REVERSE LENGTH=337	5e-35	97.31	GO:0010423	negative regulation of brassinosteroid biosynthetic process	protein binding; protein heterodimerization activity	nucleus; cytosol; plasma membrane	NA	NA	NA	NA	NA	NA	NA	NA	NA	NA
Glyma04g04060	904	UniRef100_UPI000233939C UPI000233939C related cluster n=1 Tax=unknown RepID=UPI000233939C	0	64.6	UniRef100_G7J6C5 Phosphatidate phosphatase LPIN3 n=1 Tax=Medicago truncatula RepID=G7J6C5_MEDTR	0	99.89	AT5G42870.1 | Symbols: ATPAH2, PAH2 | phosphatidic acid phosphohydrolase 2 | chr5:17185719-17189681 REVERSE LENGTH=930	1e-154	33.85	GO:0006629 GO:0016036	lipid metabolic process; cellular response to phosphate starvation	phosphatidate phosphatase activity	nucleus; membrane; apoplast	PF04571 PF08235	lipin, N-terminal conserved region; LNS2 (Lipin/Ned1/Smp2)	PTHR12181 PTHR12181:SF4	LIPIN; LIPIN 3-RELATED	KOG2116	Protein_involved_in_plasmid_maintenance/nuclear_protein_involved_in_lipid_metabolism	NA	NA	NA	NA
Glyma04g04070	259	UniRef100_I1JTI7 Uncharacterized protein n=1 Tax=Glycine max RepID=I1JTI7_SOYBN	0	99.61	UniRef100_B9R7D1 Protein translocase, putative n=1 Tax=Ricinus communis RepID=B9R7D1_RICCO	3e-137	98.84	AT4G33350.1 | Symbols: | Tic22-like family protein | chr4:16064638-16066715 REVERSE LENGTH=268	3e-126	98.84	NA	NA	NA	chloroplast; plastid; chloroplast inner membrane; chloroplast envelope	PF04278	Tic22-like family	NA	NA	NA	NA	NA	NA	NA	NA
Glyma04g04080	596	UniRef100_I1JTI9 Uncharacterized protein n=2 Tax=Glycine max RepID=I1JTI9_SOYBN	0	98.49	UniRef100_G7I3L3 Glycogenin glucosyltransferase n=1 Tax=Medicago truncatula RepID=G7I3L3_MEDTR	0	99.83	AT4G33330.2 | Symbols: PGSIP3, GUX2 | plant glycogenin-like starch initiation protein 3 | chr4:16059754-16063061 REVERSE LENGTH=626	0	96.48	GO:0005982 GO:0009058 GO:0009834 GO:0010014 GO:0010089 GO:0010413 GO:0010417 GO:0042546 GO:0044036 GO:0045492	starch metabolic process; biosynthetic process; secondary cell wall biogenesis; meristem initiation; xylem development; glucuronoxylan metabolic process; glucuronoxylan biosynthetic process; cell wall biogenesis; cell wall macromolecule metabolic process; xylan biosynthetic process	glucuronosyltransferase activity; transferase activity, transferring glycosyl groups; glucuronoxylan glucuronosyltransferase activity	Golgi apparatus	PF01501	Glycosyl transferase family 8	PTHR11183 PTHR11183:SF1	GLYCOGENIN; GALACTINOL SYNTHASE-RELATED	KOG1950	Glycosyl_transferase,_family_8_-_glycogenin	NA	NA	NA	NA
Glyma04g04100	974	UniRef100_I1JTJ0 Uncharacterized protein n=1 Tax=Glycine max RepID=I1JTJ0_SOYBN	0	99.9	UniRef100_B9R7C9 Paramyosin, putative n=1 Tax=Ricinus communis RepID=B9R7C9_RICCO	0	67.56	AT2G26570.1 | Symbols: WEB1 | Plant protein of unknown function (DUF827) | chr2:11299565-11302076 FORWARD LENGTH=807	0	67.04	GO:0009903 GO:0009904	chloroplast avoidance movement; chloroplast accumulation movement	protein binding	cytosol; plasma membrane	PF05701	Plant protein of unknown function (DUF827)	NA	NA	KOG0963	Transcription_factor/CCAAT_displacement_protein_CDP1	NA	NA	NA	NA
Glyma04g04110	105	UniRef100_I1JTJ2 Uncharacterized protein n=1 Tax=Glycine max RepID=I1JTJ2_SOYBN	1e-67	99.05	UniRef100_G7J6D2 Chlorophyll a-b binding protein n=1 Tax=Medicago truncatula RepID=G7J6D2_MEDTR	3e-44	92.38	AT1G45474.2 | Symbols: LHCA5 | photosystem I light harvesting complex gene 5 | chr1:17179353-17180439 FORWARD LENGTH=256	1e-42	92.38	GO:0006364 GO:0009657 GO:0009765 GO:0009768 GO:0010027 GO:0010207 GO:0015979	rRNA processing; plastid organization; photosynthesis, light harvesting; photosynthesis, light harvesting in photosystem I; thylakoid membrane organization; photosystem II assembly; photosynthesis	pigment binding	chloroplast; chloroplast thylakoid membrane; photosystem I antenna complex; membrane; light-harvesting complex	PF00504	Chlorophyll A-B binding protein	PTHR21649	CHLOROPHYLL A/B BINDING PROTEIN	NA	NA	NA	NA	NA	NA
Glyma04g04120	632	UniRef100_I1JTJ3 Uncharacterized protein n=1 Tax=Glycine max RepID=I1JTJ3_SOYBN	0	99.84	UniRef100_G7J6D3 DEM2 n=1 Tax=Medicago truncatula RepID=G7J6D3_MEDTR	0	99.84	AT4G33400.1 | Symbols: | Vacuolar import/degradation, Vid27-related protein | chr4:16078189-16080410 REVERSE LENGTH=645	0	99.84	GO:0000085 GO:0006260 GO:0006275 GO:0006306 GO:0006342 GO:0006499 GO:0008283 GO:0009640 GO:0009909 GO:0010388 GO:0010389 GO:0016458 GO:0016567 GO:0016571 GO:0016572 GO:0016579 GO:0031047 GO:0034968 GO:0045893 GO:0051567	G2 phase of mitotic cell cycle; DNA replication; regulation of DNA replication; DNA methylation; chromatin silencing; N-terminal protein myristoylation; cell proliferation; photomorphogenesis; regulation of flower development; cullin deneddylation; regulation of G2/M transition of mitotic cell cycle; gene silencing; protein ubiquitination; histone methylation; histone phosphorylation; protein deu…	molecular function	nucleus; cytoplasm; cytosol; plasma membrane	PF08553	VID27 cytoplasmic protein	NA	NA	KOG2395	Protein_involved_in_vacuole_import_and_degradation	NA	NA	NA	NA
Glyma04g04140	588	UniRef100_I1JTJ5 Uncharacterized protein (Fragment) n=1 Tax=Glycine max RepID=I1JTJ5_SOYBN	0	74.49	UniRef100_G7J6D5 Pentatricopeptide repeat-containing protein n=1 Tax=Medicago truncatula RepID=G7J6D5_MEDTR	0	96.94	AT2G04860.1 | Symbols: | Tetratricopeptide repeat (TPR)-like superfamily protein | chr2:1706787-1708865 REVERSE LENGTH=692	7e-142	82.99	GO:0008150	biological process	NA	mitochondrion	PF01535	PPR repeat	PTHR24015 PTHR24015:SF4	FAMILY NOT NAMED; SUBFAMILY NOT NAMED	NA	NA	NA	NA	NA	NA
Glyma04g04150	252	UniRef100_Q00M76 Aromatic-rich family protein n=1 Tax=Glycine max RepID=Q00M76_SOYBN	0	99.6	UniRef100_Q00M76 Aromatic-rich family protein n=1 Tax=Glycine max RepID=Q00M76_SOYBN	0	99.6	AT4G17650.1 | Symbols: | Polyketide cyclase / dehydrase and lipid transport protein | chr4:9827749-9829443 FORWARD LENGTH=256	2e-94	99.6	GO:0008150 GO:0015824 GO:0016036 GO:0019243 GO:0019375 GO:0042631	biological process; proline transport; cellular response to phosphate starvation; methylglyoxal catabolic process to D-lactate; galactolipid biosynthetic process; cellular response to water deprivation	molecular function	mitochondrion	PF03364	Polyketide cyclase / dehydrase and lipid transport	PTHR12901	UNCHARACTERIZED	KOG3177	Oligoketide_cyclase/lipid_transport_protein	NA	NA	NA	NA
Glyma04g04160	213	UniRef100_C6T0K2 Uncharacterized protein n=2 Tax=Glycine max RepID=C6T0K2_SOYBN	9e-154	99.53	UniRef100_G7J6E2 Protein DCL n=1 Tax=Medicago truncatula RepID=G7J6E2_MEDTR	1e-84	95.77	AT1G45230.1 | Symbols: | Protein of unknown function (DUF3223) | chr1:17169874-17171381 REVERSE LENGTH=219	1e-70	95.31	GO:0008150	biological process	molecular function	chloroplast	PF11523	Protein of unknown function (DUF3223)	NA	NA	NA	NA	NA	NA	NA	NA
Glyma04g04170	418	UniRef100_Q00M78 Bzip transcription factor n=1 Tax=Glycine max RepID=Q00M78_SOYBN	0	99.76	UniRef100_Q00M78 Bzip transcription factor n=1 Tax=Glycine max RepID=Q00M78_SOYBN	0	99.76	AT1G45249.1 | Symbols: ABF2, AREB1, ATAREB1 | abscisic acid responsive elements-binding factor 2 | chr1:17165420-17167415 REVERSE LENGTH=416	6e-122	94.5	GO:0006355 GO:0009414 GO:0009651 GO:0009737 GO:0009738 GO:0010255 GO:0045893	regulation of transcription, DNA-dependent; response to water deprivation; response to salt stress; response to abscisic acid stimulus; abscisic acid mediated signaling pathway; glucose mediated signaling pathway; positive regulation of transcription, DNA-dependent	DNA binding; sequence-specific DNA binding transcription factor activity; protein binding; sequence-specific DNA binding; protein dimerization activity	nucleus	PF00170	bZIP transcription factor	PTHR22952 PTHR22952:SF40	CAMP-RESPONSE ELEMENT BINDING PROTEIN-RELATED; SUBFAMILY NOT NAMED	NA	NA	NA	NA	K14432	ABA_responsive_element_binding_factor
Glyma04g04180	803	UniRef100_I1JTK1 Uncharacterized protein n=1 Tax=Glycine max RepID=I1JTK1_SOYBN	0	99.88	UniRef100_Q00M79 Expressed protein-like protein n=1 Tax=Glycine max RepID=Q00M79_SOYBN	0	96.64	AT5G42920.2 | Symbols: THO5, AtTHO5 | THO complex, subunit 5 | chr5:17206310-17209522 REVERSE LENGTH=819	0	98.75	GO:0008150	biological process	molecular function	nucleus	PF09766	Fms-interacting protein	PTHR13375	FMS INTERACTING PROTEIN	KOG2216	Conserved_coiled/coiled_coil_protein	NA	NA	NA	NA
Glyma04g04190	265	UniRef100_Q00M80 BHelix-loop-helix transcription factor n=1 Tax=Glycine max RepID=Q00M80_SOYBN	0	99.62	UniRef100_Q00M80 BHelix-loop-helix transcription factor n=1 Tax=Glycine max RepID=Q00M80_SOYBN	0	99.62	AT5G67060.1 | Symbols: HEC1 | basic helix-loop-helix (bHLH) DNA-binding superfamily protein | chr5:26766276-26767001 FORWARD LENGTH=241	4e-45	73.96	GO:0006355 GO:0010500 GO:0048445 GO:0048462	regulation of transcription, DNA-dependent; transmitting tissue development; carpel morphogenesis; carpel formation	sequence-specific DNA binding transcription factor activity	nucleus	PF00010	Helix-loop-helix DNA-binding domain	PTHR12565	STEROL REGULATORY ELEMENT-BINDING PROTEIN	NA	NA	NA	NA	NA	NA
Glyma04g04200	364	UniRef100_Q00M81 Heat shock transcription factor n=2 Tax=Glycine max RepID=Q00M81_SOYBN	0	99.73	UniRef100_Q00M81 Heat shock transcription factor n=2 Tax=Glycine max RepID=Q00M81_SOYBN	0	99.73	AT1G46264.1 | Symbols: AT-HSFB4, HSFB4, SCZ | heat shock transcription factor B4 | chr1:17224904-17226183 FORWARD LENGTH=348	9e-118	99.45	GO:0006355 GO:0008356 GO:0009408	regulation of transcription, DNA-dependent; asymmetric cell division; response to heat	DNA binding; sequence-specific DNA binding transcription factor activity; sequence-specific DNA binding	nucleus	PF00447	HSF-type DNA-binding	PTHR10015 PTHR10015:SF7	HEAT SHOCK TRANSCRIPTION FACTOR; HEAT SHOCK TRANSCRIPTION FACTOR	KOG0627	Heat_shock_transcription_factor	NA	NA	NA	NA
Glyma04g04210	655	UniRef100_UPI0002339502 UPI0002339502 related cluster n=1 Tax=unknown RepID=UPI0002339502	0	99.85	UniRef100_Q00M82 Zinc finger protein 2 n=1 Tax=Glycine max RepID=Q00M82_SOYBN	0	99.85	AT5G42940.1 | Symbols: | RING/U-box superfamily protein | chr5:17216649-17219171 REVERSE LENGTH=691	5e-88	99.69	NA	NA	zinc ion binding	NA	PF00097	Zinc finger, C3HC4 type (RING finger)	PTHR14155 PTHR14155:SF18	RING FINGER PROTEIN 6/12/38; SUBFAMILY NOT NAMED	NA	NA	NA	NA	NA	NA
Glyma04g04220	735	UniRef100_UPI000233A838 UPI000233A838 related cluster n=1 Tax=unknown RepID=UPI000233A838	0	99.86	UniRef100_Q00M83 Zinc finger protein 1 n=1 Tax=Glycine max RepID=Q00M83_SOYBN	0	99.86	AT5G42940.1 | Symbols: | RING/U-box superfamily protein | chr5:17216649-17219171 REVERSE LENGTH=691	1e-92	99.86	NA	NA	zinc ion binding	NA	PF00097	Zinc finger, C3HC4 type (RING finger); ;	PTHR14155 PTHR14155:SF18	RING FINGER PROTEIN 6/12/38; SUBFAMILY NOT NAMED; ;	NA	NA	NA	NA	NA	NA
Glyma04g04230	462	UniRef100_Q00M84 N-hydroxycinnamoyl/benzoyltransferase 6 n=1 Tax=Glycine max RepID=Q00M84_SOYBN	0	99.78	UniRef100_Q00M84 N-hydroxycinnamoyl/benzoyltransferase 6 n=1 Tax=Glycine max RepID=Q00M84_SOYBN	0	99.78	AT5G42830.1 | Symbols: | HXXXD-type acyl-transferase family protein | chr5:17176384-17177906 FORWARD LENGTH=450	0	95.24	NA	NA	transferase activity; transferase activity, transferring acyl groups other than amino-acyl groups	cytoplasm; cytosol	PF02458	Transferase family	NA	NA	NA	NA	NA	NA	NA	NA
Glyma04g04240	406	UniRef100_Q00M85 N-hydroxycinnamoyl/benzoyltransferase 5 n=2 Tax=Glycine max RepID=Q00M85_SOYBN	0	99.75	UniRef100_Q00M85 N-hydroxycinnamoyl/benzoyltransferase 5 n=2 Tax=Glycine max RepID=Q00M85_SOYBN	0	99.75	AT5G42830.1 | Symbols: | HXXXD-type acyl-transferase family protein | chr5:17176384-17177906 FORWARD LENGTH=450	5e-159	98.52	NA	NA	transferase activity; transferase activity, transferring acyl groups other than amino-acyl groups	cytoplasm; cytosol	PF02458	Transferase family	NA	NA	NA	NA	NA	NA	NA	NA
Glyma04g04250	470	UniRef100_Q00M86 N-hydroxycinnamoyl/benzoyltransferase 4 n=1 Tax=Glycine max RepID=Q00M86_SOYBN	0	99.79	UniRef100_Q00M86 N-hydroxycinnamoyl/benzoyltransferase 4 n=1 Tax=Glycine max RepID=Q00M86_SOYBN	0	99.79	AT5G42830.1 | Symbols: | HXXXD-type acyl-transferase family protein | chr5:17176384-17177906 FORWARD LENGTH=450	3e-180	93.4	NA	NA	transferase activity; transferase activity, transferring acyl groups other than amino-acyl groups	cytoplasm; cytosol	PF02458	Transferase family	NA	NA	NA	NA	NA	NA	NA	NA
Glyma04g04260	487	UniRef100_Q00M87 N-hydroxycinnamoyl/benzoyltransferase 3 n=2 Tax=Glycine max RepID=Q00M87_SOYBN	0	99.79	UniRef100_Q00M87 N-hydroxycinnamoyl/benzoyltransferase 3 n=2 Tax=Glycine max RepID=Q00M87_SOYBN	0	99.79	AT5G42830.1 | Symbols: | HXXXD-type acyl-transferase family protein | chr5:17176384-17177906 FORWARD LENGTH=450	0	90.76	NA	NA	transferase activity; transferase activity, transferring acyl groups other than amino-acyl groups	cytoplasm; cytosol	PF02458	Transferase family	NA	NA	NA	NA	NA	NA	NA	NA
Glyma04g04270	461	UniRef100_Q00M88 N-hydroxycinnamoyl/benzoyltransferase 2 n=1 Tax=Glycine max RepID=Q00M88_SOYBN	0	99.78	UniRef100_Q00M88 N-hydroxycinnamoyl/benzoyltransferase 2 n=1 Tax=Glycine max RepID=Q00M88_SOYBN	0	99.78	AT5G07850.1 | Symbols: | HXXXD-type acyl-transferase family protein | chr5:2508917-2510503 FORWARD LENGTH=456	0	98.92	NA	NA	transferase activity; transferase activity, transferring acyl groups other than amino-acyl groups	cytoplasm	PF02458	Transferase family	NA	NA	NA	NA	NA	NA	NA	NA
Glyma04g04280	312	UniRef100_I1JTL2 Uncharacterized protein n=1 Tax=Glycine max RepID=I1JTL2_SOYBN	0	99.68	UniRef100_Q00M89 N-hydroxycinnamoyl/benzoyltransferase 1 n=1 Tax=Glycine max RepID=Q00M89_SOYBN	1e-142	76.28	AT5G42830.1 | Symbols: | HXXXD-type acyl-transferase family protein | chr5:17176384-17177906 FORWARD LENGTH=450	9e-84	89.42	NA	NA	transferase activity; transferase activity, transferring acyl groups other than amino-acyl groups	cytoplasm; cytosol	PF02458	Transferase family	NA	NA	NA	NA	NA	NA	NA	NA
Glyma04g04290	475	UniRef100_Q00M73 Membrane protein-like protein n=1 Tax=Glycine max RepID=Q00M73_SOYBN	0	99.79	UniRef100_Q00M73 Membrane protein-like protein n=1 Tax=Glycine max RepID=Q00M73_SOYBN	0	99.79	AT2G25737.1 | Symbols: | Sulfite exporter TauE/SafE family protein | chr2:10977174-10979677 FORWARD LENGTH=476	0	99.37	NA	NA	NA	chloroplast; integral to membrane	PF01925	Sulfite exporter TauE/SafE	PTHR14255	ATP-DEPENDENT PROTEASE (CEREBLON)	NA	NA	NA	NA	NA	NA
Glyma04g04300	631	UniRef100_Q00M91 Poly(A)-binding protein n=1 Tax=Glycine max RepID=Q00M91_SOYBN	0	99.84	UniRef100_Q00M91 Poly(A)-binding protein n=1 Tax=Glycine max RepID=Q00M91_SOYBN	0	99.84	AT2G23350.1 | Symbols: PAB4, PABP4 | poly(A) binding protein 4 | chr2:9943209-9946041 FORWARD LENGTH=662	0	95.88	GO:0046686	response to cadmium ion	RNA binding; translation initiation factor activity; protein binding	cytosol	PF00658 PF00076	Poly-adenylate binding protein, unique domain; RNA recognition motif. (a.k.a. RRM, RBD, or RNP domain)	PTHR24011 PTHR24011:SF69	FAMILY NOT NAMED; SUBFAMILY NOT NAMED	KOG0123	Polyadenylate-binding_protein_(RRM_superfamily)	NA	NA	NA	NA
Glyma04g04310	225	UniRef100_I1JTL5 Uncharacterized protein n=2 Tax=Glycine max RepID=I1JTL5_SOYBN	8e-165	99.56	UniRef100_B9R791 Transcription factor, putative n=1 Tax=Ricinus communis RepID=B9R791_RICCO	6e-104	99.56	AT1G46480.1 | Symbols: WOX4 | WUSCHEL related homeobox 4 | chr1:17236903-17237953 REVERSE LENGTH=251	1e-71	98.22	GO:0006355 GO:0007165 GO:0010067	regulation of transcription, DNA-dependent; signal transduction; procambium histogenesis	sequence-specific DNA binding transcription factor activity; sequence-specific DNA binding	nucleus	PF00046	Homeobox domain	NA	NA	NA	NA	NA	NA	NA	NA
Glyma04g04330	203	UniRef100_I1JTL6 Uncharacterized protein n=1 Tax=Glycine max RepID=I1JTL6_SOYBN	6e-145	99.51	UniRef100_G7JMF0 Gibberellin receptor GID1 n=1 Tax=Medicago truncatula RepID=G7JMF0_MEDTR	3e-35	44.33	AT1G47480.1 | Symbols: | alpha/beta-Hydrolases superfamily protein | chr1:17417623-17419296 FORWARD LENGTH=314	7e-21	40.39	GO:0008152 GO:0048765	metabolic process; root hair cell differentiation	hydrolase activity	nucleus	PF07859	alpha/beta hydrolase fold	PTHR23024 PTHR23024:SF10	MEMBER OF 'GDXG' FAMILY OF LIPOLYTIC ENZYMES; CARBOXYLESTERASE-RELATED	NA	NA	NA	NA	NA	NA
Glyma04g04380	1028	UniRef100_UPI000233A99C UPI000233A99C related cluster n=1 Tax=unknown RepID=UPI000233A99C	0	99.9	UniRef100_G7J6Z1 Kinesin-like protein n=1 Tax=Medicago truncatula RepID=G7J6Z1_MEDTR	0	99.81	AT5G47820.2 | Symbols: FRA1 | P-loop containing nucleoside triphosphate hydrolases superfamily protein | chr5:19366505-19372229 FORWARD LENGTH=1035	0	99.12	GO:0000394 GO:0007018 GO:0009086 GO:0010075 GO:0010215	RNA splicing, via endonucleolytic cleavage and ligation; microtubule-based movement; methionine biosynthetic process; regulation of meristem growth; cellulose microfibril organization	microtubule motor activity; ATP binding	nucleus; cytoplasm	PF00225	Kinesin motor domain	PTHR24115 PTHR24115:SF174	FAMILY NOT NAMED; SUBFAMILY NOT NAMED	KOG0244	Kinesin-like_protein	NA	NA	K10395	kinesin_family_member_4/7/21/27
Glyma04g04390	653	UniRef100_I1JTL8 Uncharacterized protein n=1 Tax=Glycine max RepID=I1JTL8_SOYBN	0	99.85	UniRef100_G7J6Z2 Disease resistance protein n=1 Tax=Medicago truncatula RepID=G7J6Z2_MEDTR	0	99.23	AT5G43020.1 | Symbols: | Leucine-rich repeat protein kinase family protein | chr5:17255426-17257742 REVERSE LENGTH=669	0	99.54	GO:0000911 GO:0006468 GO:0007169 GO:0051322	cytokinesis by cell plate formation; protein phosphorylation; transmembrane receptor protein tyrosine kinase signaling pathway; anaphase	protein kinase activity; protein serine/threonine kinase activity; ATP binding; kinase activity; transferase activity, transferring phosphorus-containing groups	plasma membrane	PF00069 PF00560	Protein kinase domain; Leucine Rich Repeat	PTHR24420	FAMILY NOT NAMED	KOG1187	Serine/threonine_protein_kinase	NA	NA	NA	NA
Glyma04g04400	368	UniRef100_I1JTM0 Uncharacterized protein n=1 Tax=Glycine max RepID=I1JTM0_SOYBN	0	99.73	UniRef100_G7J6Z3 Cysteine proteinase n=1 Tax=Medicago truncatula RepID=G7J6Z3_MEDTR	0	96.74	AT1G47128.1 | Symbols: RD21, RD21A | Granulin repeat cysteine protease family protein | chr1:17283139-17285609 REVERSE LENGTH=462	4e-165	95.65	GO:0006096 GO:0006508 GO:0006833 GO:0006972 GO:0007030 GO:0009266 GO:0009414 GO:0009651 GO:0015996 GO:0042744 GO:0046686 GO:0050832	glycolysis; proteolysis; water transport; hyperosmotic response; Golgi organization; response to temperature stimulus; response to water deprivation; response to salt stress; chlorophyll catabolic process; hydrogen peroxide catabolic process; response to cadmium ion; defense response to fungus	protein binding; peptidase activity; cysteine-type peptidase activity	extracellular region; vacuole; plasmodesma; chloroplast; apoplast	PF00112 PF08246	Papain family cysteine protease; Cathepsin propeptide inhibitor domain (I29)	PTHR12411 PTHR12411:SF44	CYSTEINE PROTEASE FAMILY C1-RELATED; CATHEPSIN L-RELATED	KOG1543	Cysteine_proteinase_Cathepsin_L	NA	NA	NA	NA
Glyma04g04420	322	UniRef100_UPI0002339505 UPI0002339505 related cluster n=1 Tax=unknown RepID=UPI0002339505	0	99.69	UniRef100_Q2HTQ7 Basic helix-loop-helix protein, putative n=1 Tax=Medicago truncatula RepID=Q2HTQ7_MEDTR	9e-125	98.45	AT1G60060.1 | Symbols: | Serine/threonine-protein kinase WNK (With No Lysine)-related | chr1:22139282-22141585 FORWARD LENGTH=386	5e-73	86.34	GO:0008150	biological process	molecular function	extracellular region	NA	NA	PTHR13902 PTHR13902:SF3	SERINE/THREONINE-PROTEIN KINASE WNK (WITH NO LYSINE)-RELATED; NUCLEAR RECEPTOR BINDING PROTEIN-RELATED	NA	NA	NA	NA	NA	NA
Glyma04g04450	204	UniRef100_I1JTM4 Uncharacterized protein n=1 Tax=Glycine max RepID=I1JTM4_SOYBN	2e-149	99.51	UniRef100_B6T2W0 DCL protein n=1 Tax=Zea mays RepID=B6T2W0_MAIZE	7e-56	57.84	AT3G46630.1 | Symbols: | Protein of unknown function (DUF3223) | chr3:17181138-17182346 REVERSE LENGTH=207	2e-74	88.73	GO:0008150 GO:0042631	biological process; cellular response to water deprivation	molecular function	chloroplast	PF11523	Protein of unknown function (DUF3223)	NA	NA	NA	NA	NA	NA	NA	NA
Glyma04g04460	350	UniRef100_I1JTM5 Uncharacterized protein n=1 Tax=Glycine max RepID=I1JTM5_SOYBN	0	99.71	UniRef100_G7J6Z8 Cyclin D3-1 n=2 Tax=Medicago truncatula RepID=G7J6Z8_MEDTR	1e-147	99.43	AT4G34160.1 | Symbols: CYCD3;1, CYCD3 | CYCLIN D3;1 | chr4:16357903-16359304 FORWARD LENGTH=376	2e-86	81.14	GO:0000080 GO:0000082 GO:0000087 GO:0000280 GO:0000911 GO:0006275 GO:0009735 GO:0009741 GO:0009744 GO:0010075 GO:0010103 GO:0010389 GO:0010583 GO:0042023 GO:0042127 GO:0048316 GO:0051225 GO:0051322 GO:0051329 GO:0051726	G1 phase of mitotic cell cycle; G1/S transition of mitotic cell cycle; M phase of mitotic cell cycle; nuclear division; cytokinesis by cell plate formation; regulation of DNA replication; response to cytokinin stimulus; response to brassinosteroid stimulus; response to sucrose stimulus; regulation of meristem growth; stomatal complex morphogenesis; regulation of G2/M transition of mitotic cell cy…	protein binding; cyclin-dependent protein kinase regulator activity	nucleus	PF02984 PF00134	Cyclin, C-terminal domain; Cyclin, N-terminal domain	PTHR10177 PTHR10177:SF76	CYCLINS; CYCLIN-D	KOG0656	G1/S-specific_cyclin_D	NA	NA	NA	NA
Glyma04g04470	328	UniRef100_I1JTM6 Uncharacterized protein n=1 Tax=Glycine max RepID=I1JTM6_SOYBN	0	99.7	UniRef100_Q2PW34 L-asparaginase 2 n=1 Tax=Phaseolus vulgaris RepID=Q2PW34_PHAVU	0	99.7	AT3G16150.1 | Symbols: | N-terminal nucleophile aminohydrolases (Ntn hydrolases) superfamily protein | chr3:5471794-5473033 FORWARD LENGTH=325	0	99.7	GO:0006516 GO:0033345 GO:0051604	glycoprotein catabolic process; asparagine catabolic process via L-aspartate; protein maturation	asparaginase activity; hydrolase activity	cytoplasm	PF01112	Asparaginase	PTHR10188	PROTEASE T2 ASPARAGINASE	KOG1592	Asparaginase	NA	NA	NA	NA
Glyma04g04480	306	UniRef100_I1JTM7 Uncharacterized protein n=1 Tax=Glycine max RepID=I1JTM7_SOYBN	0	99.67	UniRef100_D7MF41 Hydrolase n=1 Tax=Arabidopsis lyrata subsp. lyrata RepID=D7MF41_ARALL	5e-80	76.14	AT3G53010.1 | Symbols: | Domain of unknown function (DUF303) _x0001_| chr3:19656603-19657928 REVERSE LENGTH=297	3e-101	80.07	GO:0008150	biological process	molecular function	NA	PF03629	Domain of unknown function (DUF303)	NA	NA	NA	NA	NA	NA	NA	NA
Glyma04g04490	260	UniRef100_I1JTM8 Uncharacterized protein n=2 Tax=Glycine max RepID=I1JTM8_SOYBN	0	99.62	UniRef100_Q1XAN1 Sucrose responsive element binding protein n=1 Tax=Vitis vinifera RepID=Q1XAN1_VITVI	3e-105	99.23	AT4G37260.1 | Symbols: MYB73, ATMYB73 | myb domain protein 73 | chr4:17540602-17541564 FORWARD LENGTH=320	6e-80	99.62	GO:0006355 GO:0009723 GO:0009737 GO:0009751 GO:0009753 GO:0010200 GO:0046686	regulation of transcription, DNA-dependent; response to ethylene stimulus; response to abscisic acid stimulus; response to salicylic acid stimulus; response to jasmonic acid stimulus; response to chitin; response to cadmium ion	DNA binding; sequence-specific DNA binding transcription factor activity	nucleus	PF00249	Myb-like DNA-binding domain	PTHR10641	MYB-RELATED	KOG0048	Transcription_factor,_Myb_superfamily	NA	NA	NA	NA
Glyma04g04500	834	UniRef100_UPI000233A9AD UPI000233A9AD related cluster n=1 Tax=unknown RepID=UPI000233A9AD	0	96.28	UniRef100_G7J708 Cysteine-rich receptor-like protein kinase n=1 Tax=Medicago truncatula RepID=G7J708_MEDTR	0	93.53	AT4G00340.1 | Symbols: RLK4 | receptor-like protein kinase 4 | chr4:148958-151496 FORWARD LENGTH=818	8e-103	91.25	GO:0006468 GO:0048544	protein phosphorylation; recognition of pollen	protein kinase activity; protein serine/threonine kinase activity; protein tyrosine kinase activity; ATP binding; transferase activity, transferring phosphorus-containing groups; carbohydrate binding	plasma membrane; membrane	PF00954 PF00069 PF01453	S-locus glycoprotein family; Protein kinase domain; D-mannose binding lectin	PTHR24420 PTHR24420:SF605	FAMILY NOT NAMED;	KOG1187	Serine/threonine_protein_kinase	NA	NA	NA	NA
Glyma04g04510	804	UniRef100_UPI0002339508 UPI0002339508 related cluster n=1 Tax=unknown RepID=UPI0002339508	0	99.88	UniRef100_G7J0P4 Receptor-like protein kinase n=1 Tax=Medicago truncatula RepID=G7J0P4_MEDTR	0	95.77	AT2G19130.1 | Symbols: | S-locus lectin protein kinase family protein | chr2:8293789-8296275 FORWARD LENGTH=828	4e-120	96.02	GO:0006468 GO:0048544	protein phosphorylation; recognition of pollen	protein kinase activity; protein serine/threonine kinase activity; ATP binding; transferase activity, transferring phosphorus-containing groups; carbohydrate binding	plasma membrane	PF00954 PF08276 PF00069 PF01453	S-locus glycoprotein family; PAN-like domain; Protein kinase domain; D-mannose binding lectin	PTHR24420 PTHR24420:SF590	FAMILY NOT NAMED;	KOG1187	Serine/threonine_protein_kinase	NA	NA	NA	NA
Glyma04g04530	324	UniRef100_I1JTN1 Uncharacterized protein n=1 Tax=Glycine max RepID=I1JTN1_SOYBN	0	99.69	UniRef100_D7KBB7 Chromatin binding protein n=1 Tax=Arabidopsis lyrata subsp. lyrata RepID=D7KBB7_ARALL	8e-95	93.83	AT1G02740.1 | Symbols: | MRG family protein | chr1:599734-602021 REVERSE LENGTH=327	8e-97	93.83	NA	NA	NA	nucleus	PF11717 PF05712	RNA binding activity-knot of a chromodomain; MRG	PTHR10880 PTHR10880:SF15	MALE-SPECIFIC LETHAL-3 - RELATED; MORTALITY FACTOR 4-LIKE PROTEIN 1	NA	NA	NA	NA	K11339	mortality_factor_4-like_protein_1
Glyma04g04540	184	UniRef100_I1JTN4 Uncharacterized protein n=2 Tax=Glycine max RepID=I1JTN4_SOYBN	8e-133	99.46	UniRef100_C4T9C1 SLEEPY1a n=1 Tax=Lotus japonicus RepID=C4T9C1_LOTJA	7e-75	97.83	AT4G24210.1 | Symbols: SLY1 | F-box family protein | chr4:12563658-12564113 FORWARD LENGTH=151	2e-56	86.96	GO:0009723 GO:0009737 GO:0009740 GO:0009845 GO:0009863 GO:0009867 GO:0009939 GO:0010162 GO:0010325 GO:0042538 GO:0048444	response to ethylene stimulus; response to abscisic acid stimulus; gibberellic acid mediated signaling pathway; seed germination; salicylic acid mediated signaling pathway; jasmonic acid mediated signaling pathway; positive regulation of gibberellic acid mediated signaling pathway; seed dormancy process; raffinose family oligosaccharide biosynthetic process; hyperosmotic salinity response; floral…	protein binding	nucleus; SCF ubiquitin ligase complex	NA	NA	NA	NA	NA	NA	NA	NA	K14495	F-box_protein_GID2
Glyma04g04560	91	UniRef100_C6T1T0 Uncharacterized protein n=1 Tax=Glycine max RepID=C6T1T0_SOYBN	1e-56	98.9	NA	NA	NA	NA	NA	NA	NA	NA	NA	NA	NA	NA	NA	NA	NA	NA	NA	NA	NA	NA
Glyma04g04580	162	UniRef100_UPI000189D5D4 UPI000189D5D4 related cluster n=1 Tax=unknown RepID=UPI000189D5D4	1e-106	99.38	UniRef100_Q2HRI7 MFP1 attachment factor n=1 Tax=Medicago truncatula RepID=Q2HRI7_MEDTR	6e-44	88.27	AT1G47200.1 | Symbols: WPP2 | WPP domain protein 2 | chr1:17298181-17298723 REVERSE LENGTH=180	1e-41	61.11	GO:0006913 GO:0007067 GO:0048527	nucleocytoplasmic transport; mitosis; lateral root development	molecular function	nucleus; nuclear outer membrane; cytosol; plasma membrane	NA	NA	NA	NA	NA	NA	NA	NA	NA	NA
Glyma04g04590	569	UniRef100_UPI000233A9B4 UPI000233A9B4 related cluster n=1 Tax=unknown RepID=UPI000233A9B4	0	99.82	UniRef100_B9SG25 Polyadenylation factor subunit, putative n=1 Tax=Ricinus communis RepID=B9SG25_RICCO	0	99.82	AT5G67320.1 | Symbols: HOS15 | WD-40 repeat family protein | chr5:26857268-26860974 FORWARD LENGTH=613	0	99.82	GO:0000085 GO:0000956 GO:0006342 GO:0009409 GO:0009640 GO:0010388 GO:0016567 GO:0016571 GO:0016572 GO:0016575 GO:0016579 GO:0045893 GO:0051567	G2 phase of mitotic cell cycle; nuclear-transcribed mRNA catabolic process; chromatin silencing; response to cold; photomorphogenesis; cullin deneddylation; protein ubiquitination; histone methylation; histone phosphorylation; histone deacetylation; protein deubiquitination; positive regulation of transcription, DNA-dependent; histone H3-K9 methylation	NA	nucleus; heterotrimeric G-protein complex; CUL4-RING ubiquitin ligase complex	PF00400 PF08513	WD domain, G-beta repeat; LisH	PTHR22846 PTHR22846:SF2	WD40 REPEAT PROTEIN; TRANSDUCIN BETA-LIKE 1	KOG0273	Beta-transducin_family_(WD-40_repeat)_protein	NA	NA	NA	NA
Glyma04g04610	350	UniRef100_I1JTN9 Uncharacterized protein n=1 Tax=Glycine max RepID=I1JTN9_SOYBN	0	99.71	UniRef100_Q39877 Mitotic cyclin a1-type n=1 Tax=Glycine max RepID=Q39877_SOYBN	0	95.43	AT5G43080.1 | Symbols: CYCA3;1 | Cyclin A3;1 | chr5:17293227-17294789 FORWARD LENGTH=355	2e-125	98.86	GO:0000079 GO:0000724 GO:0010389 GO:0051726	regulation of cyclin-dependent protein kinase activity; double-strand break repair via homologous recombination; regulation of G2/M transition of mitotic cell cycle; regulation of cell cycle	protein binding; cyclin-dependent protein kinase regulator activity; protein kinase binding	nucleus	PF00134 PF02984	Cyclin, N-terminal domain; Cyclin, C-terminal domain	PTHR10177 PTHR10177:SF49	CYCLINS; G2/MITOTIC-SPECIFIC CYCLIN	KOG0654	G2/Mitotic-specific_cyclin_A	NA	NA	NA	NA
Glyma04g04620	376	UniRef100_I1JTP0 Uncharacterized protein n=1 Tax=Glycine max RepID=I1JTP0_SOYBN	0	92.02	UniRef100_Q39877 Mitotic cyclin a1-type n=1 Tax=Glycine max RepID=Q39877_SOYBN	0	92.02	AT5G43080.1 | Symbols: CYCA3;1 | Cyclin A3;1 | chr5:17293227-17294789 FORWARD LENGTH=355	3e-132	91.22	GO:0000079 GO:0000724 GO:0010389 GO:0051726	regulation of cyclin-dependent protein kinase activity; double-strand break repair via homologous recombination; regulation of G2/M transition of mitotic cell cycle; regulation of cell cycle	protein binding; cyclin-dependent protein kinase regulator activity; protein kinase binding	nucleus	PF00134 PF02984	Cyclin, N-terminal domain; Cyclin, C-terminal domain	PTHR10177 PTHR10177:SF49	CYCLINS; G2/MITOTIC-SPECIFIC CYCLIN	KOG0654	G2/Mitotic-specific_cyclin_A	NA	NA	NA	NA
Glyma04g04630	328	UniRef100_UPI000233950A UPI000233950A related cluster n=1 Tax=unknown RepID=UPI000233950A	0	99.7	UniRef100_Q40492 Cyclin A-like protein n=1 Tax=Nicotiana tabacum RepID=Q40492_TOBAC	5e-131	99.39	AT5G43080.1 | Symbols: CYCA3;1 | Cyclin A3;1 | chr5:17293227-17294789 FORWARD LENGTH=355	7e-126	99.7	GO:0000079 GO:0000724 GO:0010389 GO:0051726	regulation of cyclin-dependent protein kinase activity; double-strand break repair via homologous recombination; regulation of G2/M transition of mitotic cell cycle; regulation of cell cycle	protein binding; cyclin-dependent protein kinase regulator activity; protein kinase binding	nucleus	PF00134 PF02984	Cyclin, N-terminal domain; Cyclin, C-terminal domain	PTHR10177 PTHR10177:SF49	CYCLINS; G2/MITOTIC-SPECIFIC CYCLIN	KOG0654	G2/Mitotic-specific_cyclin_A	NA	NA	NA	NA
Glyma04g04660	519	UniRef100_I1JTP4 Uncharacterized protein n=1 Tax=Glycine max RepID=I1JTP4_SOYBN	0	99.81	UniRef100_G8A2C0 Natural resistance-associated macrophage protein n=2 Tax=Medicago truncatula RepID=G8A2C0_MEDTR	0	99.81	AT1G47240.1 | Symbols: NRAMP2, ATNRAMP2 | NRAMP metal ion transporter 2 | chr1:17309043-17311308 REVERSE LENGTH=530	0	91.71	GO:0006810 GO:0006875 GO:0030001	transport; cellular metal ion homeostasis; metal ion transport	transporter activity; inorganic anion transmembrane transporter activity; metal ion transmembrane transporter activity	nucleus; membrane	PF01566	Natural resistance-associated macrophage protein	PTHR11706 PTHR11706:SF8	MANGANESE TRANSPORTER; NATURAL RESISTANCE-ASSOCIATED MACROPHAGE PROTEIN (NRAMP) (MANGANESE TRANSPORTER)	KOG1291	Mn2+_and_Fe2+_transporters_of_the_NRAMP_family	NA	NA	NA	NA
Glyma04g04680	638	UniRef100_UPI000233950D UPI000233950D related cluster n=1 Tax=unknown RepID=UPI000233950D	0	88.24	UniRef100_G8A2B6 Tetratricopeptide repeat protein n=1 Tax=Medicago truncatula RepID=G8A2B6_MEDTR	0	96.71	AT5G43120.1 | Symbols: | ARM-repeat/Tetratricopeptide repeat (TPR)-like protein | chr5:17312602-17314368 FORWARD LENGTH=588	0	83.23	GO:0008150	biological process	NA	nucleus	NA	NA	PTHR22904 PTHR22904:SF132	CHAPERONE BINDING PROTEIN; SUBFAMILY NOT NAMED	NA	NA	NA	NA	NA	NA
Glyma04g04710	340	UniRef100_I1JTP9 Uncharacterized protein n=1 Tax=Glycine max RepID=I1JTP9_SOYBN	0	99.71	UniRef100_Q2HRK3 Syntaxin-61 n=1 Tax=Medicago truncatula RepID=Q2HRK3_MEDTR	5e-135	99.41	AT1G27700.1 | Symbols: | Syntaxin/t-SNARE family protein | chr1:9640394-9641752 REVERSE LENGTH=297	2e-85	99.71	GO:0016192 GO:0048193	vesicle-mediated transport; Golgi vesicle transport	NA	nucleus; Golgi apparatus; membrane	PF09177	Syntaxin 6, N-terminal	NA	NA	NA	NA	NA	NA	NA	NA
Glyma04g04720	329	UniRef100_I1JTQ0 Uncharacterized protein n=1 Tax=Glycine max RepID=I1JTQ0_SOYBN	0	99.7	UniRef100_G8A2A3 Arginine N-methyltransferase n=2 Tax=Medicago truncatula RepID=G8A2A3_MEDTR	0	99.7	AT5G65860.2 | Symbols: | ankyrin repeat family protein | chr5:26347706-26348686 REVERSE LENGTH=326	0	97.87	GO:0008152 GO:0009165	metabolic process; nucleotide biosynthetic process	methyltransferase activity	cytoplasm	PF00023	Ankyrin repeat	PTHR15047	GUANIDINOACETATE N-METHYLTRANSFERASE	KOG1709	Guanidinoacetate_methyltransferase_and_related_proteins	NA	NA	NA	NA
Glyma04g04730	771	UniRef100_UPI000189D7D8 UPI000189D7D8 related cluster n=1 Tax=unknown RepID=UPI000189D7D8	0	99.87	UniRef100_D3YBD3 Proteinase inhibitor n=1 Tax=Trifolium repens RepID=D3YBD3_TRIRP	0	99.35	AT5G67360.1 | Symbols: ARA12 | Subtilase family protein | chr5:26872192-26874465 REVERSE LENGTH=757	0	95.07	GO:0006508 GO:0010214 GO:0043086 GO:0048359 GO:0080001	proteolysis; seed coat development; negative regulation of catalytic activity; mucilage metabolic process involved seed coat development; mucilage extrusion from seed coat	serine-type endopeptidase activity; identical protein binding	extracellular region; cell wall; plant-type cell wall; apoplast	PF00082 PF05922 PF02225	Subtilase family; Peptidase inhibitor I9; PA domain	PTHR10795 PTHR10795:SF17	SUBTILISIN/KEXIN-RELATED SERINE PROTEASE; gb def: possible protease [sinorhizobium meliloti]	NA	NA	NA	NA	NA	NA
Glyma04g04740	916	UniRef100_I1JTQ1 Uncharacterized protein n=1 Tax=Glycine max RepID=I1JTQ1_SOYBN	0	99.89	UniRef100_D3YBD2 Transcription initiation factor n=1 Tax=Trifolium repens RepID=D3YBD2_TRIRP	0	98.14	AT5G43130.1 | Symbols: TAF4, TAF4B | TBP-associated factor 4 | chr5:17315608-17321144 REVERSE LENGTH=823	0	98.91	GO:0006352 GO:0009630	DNA-dependent transcription, initiation; gravitropism	NA	nucleus; transcription factor TFIID complex	PF12174 PF05236	RST domain of plant C-terminal; Transcription initiation factor TFIID component TAF4 family	PTHR15138 PTHR15138:SF3	FAMILY NOT NAMED; SUBFAMILY NOT NAMED	KOG2341	TATA_box_binding_protein_(TBP)-associated_factor,_RNA_polymerase_II	NA	NA	NA	NA
Glyma04g04750	177	UniRef100_I1JTQ2 Uncharacterized protein n=1 Tax=Glycine max RepID=I1JTQ2_SOYBN	9e-109	89.83	UniRef100_G7K3V2 LOB domain-containing protein n=1 Tax=Medicago truncatula RepID=G7K3V2_MEDTR	8e-48	59.89	AT4G37540.1 | Symbols: LBD39 | LOB domain-containing protein 39 | chr4:17639649-17640509 REVERSE LENGTH=240	1e-45	63.84	GO:0008150 GO:0016126	biological process; sterol biosynthetic process	NA	cellular component	PF03195	Protein of unknown function DUF260	NA	NA	NA	NA	NA	NA	NA	NA
Glyma04g04760	234	UniRef100_I1JTQ3 Uncharacterized protein n=1 Tax=Glycine max RepID=I1JTQ3_SOYBN	2e-171	99.57	UniRef100_I0AW24 C2H2 zinc-finger protein (Fragment) n=1 Tax=Glycine max RepID=I0AW24_SOYBN	5e-148	99.57	AT1G27730.1 | Symbols: STZ, ZAT10 | salt tolerance zinc finger | chr1:9648302-9648985 REVERSE LENGTH=227	6e-67	96.15	GO:0002679 GO:0006979 GO:0007165 GO:0009409 GO:0009414 GO:0009611 GO:0009612 GO:0009620 GO:0009644 GO:0009651 GO:0009695 GO:0009723 GO:0009733 GO:0009737 GO:0009738 GO:0009753 GO:0009873 GO:0010117 GO:0010200 GO:0015979 GO:0035264 GO:0035556 GO:0042538 GO:0045892	respiratory burst involved in defense response; response to oxidative stress; signal transduction; response to cold; response to water deprivation; response to wounding; response to mechanical stimulus; response to fungus; response to high light intensity; response to salt stress; jasmonic acid biosynthetic process; response to ethylene stimulus; response to auxin stimulus; response to abscisic a…	nucleic acid binding; sequence-specific DNA binding transcription factor activity; zinc ion binding; sequence-specific DNA binding	nucleus	NA	NA	PTHR26374 PTHR26374:SF459	FAMILY NOT NAMED;	NA	NA	NA	NA	NA	NA
Glyma04g04770	237	UniRef100_C6SWN0 Putative uncharacterized protein n=1 Tax=Glycine max RepID=C6SWN0_SOYBN	3e-169	99.58	UniRef100_D3YBB6 Adeninephosphoribosyl transferase n=1 Tax=Trifolium repens RepID=D3YBB6_TRIRP	4e-111	76.79	AT1G27450.1 | Symbols: APT1, ATAPT1 | adenine phosphoribosyl transferase 1 | chr1:9532042-9533807 FORWARD LENGTH=243	7e-108	91.98	GO:0006094 GO:0006096 GO:0006168 GO:0007623 GO:0009116 GO:0009651 GO:0046686	gluconeogenesis; glycolysis; adenine salvage; circadian rhythm; nucleoside metabolic process; response to salt stress; response to cadmium ion	adenine phosphoribosyltransferase activity	cytoplasm; Golgi apparatus; cytosol; plasma membrane; plant-type cell wall; chloroplast; chloroplast stroma	PF00156	Phosphoribosyl transferase domain	PTHR11776	PHOSPHORIBOSYLTRANSFERASE	KOG1712	Adenine_phosphoribosyl_transferases	2.4.2.7	Adenine_phosphoribosyltransferase	K00759	adenine_phosphoribosyltransferase_[EC:2.4.2.7]
Glyma04g04780	844	UniRef100_I1JTQ4 Uncharacterized protein n=1 Tax=Glycine max RepID=I1JTQ4_SOYBN	0	99.88	UniRef100_B3H6L4 Ubiquitin system component Cue protein n=1 Tax=Arabidopsis thaliana RepID=B3H6L4_ARATH	0	99.88	AT1G27752.1 | Symbols: | Ubiquitin system component Cue protein | chr1:9662250-9667318 FORWARD LENGTH=873	0	99.88	NA	NA	NA	NA	PF02845	CUE domain	PTHR21494	ACTIVATING SIGNAL COINTEGRATOR 1 COMPLEX SUBUNIT 2 (ASC-1 COMPLEX SUBUNIT P100)	KOG4501	Transcription_coactivator_complex,_P100_component	NA	NA	NA	NA
Glyma04g04790	360	UniRef100_I1JTQ5 Uncharacterized protein n=2 Tax=Glycine max RepID=I1JTQ5_SOYBN	0	99.72	UniRef100_G7ICC6 F-box/kelch-repeat protein n=1 Tax=Medicago truncatula RepID=G7ICC6_MEDTR	1e-145	99.72	AT5G43190.1 | Symbols: | Galactose oxidase/kelch repeat superfamily protein | chr5:17340300-17341511 REVERSE LENGTH=403	2e-102	99.72	GO:0006511 GO:0006865 GO:0006869 GO:0015824	ubiquitin-dependent protein catabolic process; amino acid transport; lipid transport; proline transport	ubiquitin-protein ligase activity	nucleus	PF00646	F-box domain	NA	NA	NA	NA	NA	NA	NA	NA
Glyma04g04810	1020	UniRef100_I1JTQ7 Uncharacterized protein n=1 Tax=Glycine max RepID=I1JTQ7_SOYBN	0	99.9	UniRef100_Q9FVE7 Plasma membrane Ca2+-ATPase n=1 Tax=Glycine max RepID=Q9FVE7_SOYBN	0	99.9	AT1G27770.1 | Symbols: ACA1, PEA1 | autoinhibited Ca2+-ATPase 1 | chr1:9671912-9676010 REVERSE LENGTH=1020	0	99.8	GO:0006754 GO:0006812 GO:0006816 GO:0006882 GO:0008152 GO:0009624 GO:0070588	ATP biosynthetic process; cation transport; calcium ion transport; cellular zinc ion homeostasis; metabolic process; response to nematode; calcium ion transmembrane transport	nucleotide binding; catalytic activity; calcium channel activity; calcium-transporting ATPase activity; calmodulin binding; ATP binding; ATPase activity, coupled to transmembrane movement of ions, phosphorylative mechanism; hydrolase activity, acting on acid anhydrides, catalyzing transmembrane movement of substances; metal ion binding	endoplasmic reticulum; plasma membrane; chloroplast inner membrane; membrane	PF12515 PF00689 PF00702 PF00690 PF00122	Ca2+-ATPase N terminal autoinhibitory domain; Cation transporting ATPase, C-terminus; haloacid dehalogenase-like hydrolase; Cation transporter/ATPase, N-terminus; E1-E2 ATPase	PTHR24093 PTHR24093:SF73	FAMILY NOT NAMED; SUBFAMILY NOT NAMED	KOG0204	Calcium_transporting_ATPase	3.6.3.8	Calcium-transporting_ATPase	K01537	Ca2+-transporting_ATPase_[EC:3.6.3.8]
Glyma04g04830	450	UniRef100_I1JTQ9 Uncharacterized protein n=1 Tax=Glycine max RepID=I1JTQ9_SOYBN	0	99.78	UniRef100_Q9SFY3 T22C5.21 n=1 Tax=Arabidopsis thaliana RepID=Q9SFY3_ARATH	3e-122	66.67	AT1G27760.3 | Symbols: SAT32, ATSAT32 | interferon-related developmental regulator family protein / IFRD protein family | chr1:9668895-9671322 FORWARD LENGTH=441	0	99.56	GO:0009651	response to salt stress	NA	nucleus; cytoplasm	PF04836 PF05004	Interferon-related protein conserved region; Interferon-related developmental regulator (IFRD)	PTHR12354 PTHR12354:SF3	INTERFERON-RELATED DEVELOPMENTAL REGULATOR-RELATED; UNCHARACTERIZED	KOG2842	Interferon-related_protein_PC4_like	NA	NA	NA	NA
Glyma04g04840	451	UniRef100_I1JTR0 Uncharacterized protein n=1 Tax=Glycine max RepID=I1JTR0_SOYBN	0	99.78	UniRef100_B9R702 WD-repeat protein, putative n=1 Tax=Ricinus communis RepID=B9R702_RICCO	0	97.78	AT1G27840.1 | Symbols: ATCSA-1 | Transducin/WD40 repeat-like superfamily protein | chr1:9693332-9696257 REVERSE LENGTH=450	0	97.78	GO:0006281 GO:0010224	DNA repair; response to UV-B	nucleotide binding	nucleus; mitochondrion; heterotrimeric G-protein complex; CUL4-RING ubiquitin ligase complex	PF00400	WD domain, G-beta repeat	PTHR22850 PTHR22850:SF2	WD40 REPEAT FAMILY; COCKAYNE SYNDROME WD-REPEAT PROTEIN CSA (DNA EXCISION REPAIR PROTEIN ERCC-8)	KOG4283	Transcription-coupled_repair_protein_CSA,_contains_WD40_domain	NA	NA	K10570	DNA_excision_repair_protein_ERCC-8
Glyma04g04850	716	UniRef100_I1JTR1 Uncharacterized protein n=1 Tax=Glycine max RepID=I1JTR1_SOYBN	0	99.86	UniRef100_B9R701 Calmodulin binding protein, putative n=1 Tax=Ricinus communis RepID=B9R701_RICCO	0	99.44	AT1G27460.1 | Symbols: NPGR1 | no pollen germination related 1 | chr1:9534977-9537424 FORWARD LENGTH=694	0	99.72	GO:0008150	biological process	calmodulin binding	nucleus; plasma membrane	NA	NA	PTHR23083 PTHR23083:SF174	O-LINKED N-ACETYLGLUCOSAMINE TRANSFERASE, OGT; SUBFAMILY NOT NAMED	KOG4162	Predicted_calmodulin-binding_protein	NA	NA	NA	NA
Glyma04g04860	151	UniRef100_I1JTR2 Uncharacterized protein (Fragment) n=1 Tax=Glycine max RepID=I1JTR2_SOYBN	2e-94	98.01	NA	NA	NA	AT1G59590.1 | Symbols: ZCF37 | ZCF37 | chr1:21887860-21888495 FORWARD LENGTH=211	2e-13	55.63	NA	NA	NA	mitochondrion	NA	NA	NA	NA	NA	NA	NA	NA	NA	NA
Glyma04g04870	302	UniRef100_I1JTR3 Uncharacterized protein n=1 Tax=Glycine max RepID=I1JTR3_SOYBN	0	99.67	UniRef100_B9R6Z6 XPA-binding protein, putative n=1 Tax=Ricinus communis RepID=B9R6Z6_RICCO	0	93.38	AT5G22370.2 | Symbols: EMB1705, QQT1 | P-loop containing nucleoside triphosphate hydrolases superfamily protein | chr5:7406587-7408509 FORWARD LENGTH=298	0	97.68	GO:0007346 GO:0009790 GO:0009793 GO:0051301	regulation of mitotic cell cycle; embryo development; embryo development ending in seed dormancy; cell division	nucleotide binding; ATP binding	nucleus; microtubule	PF03029	Conserved hypothetical ATP binding protein	PTHR21231 PTHR21231:SF3	XPA-BINDING PROTEIN 1-RELATED; XPA-BINDING PROTEIN 1-RELATED	KOG1533	Predicted_GTPase	NA	NA	K06883	7-cyano-7-deazaguanine_reductase_[EC:1.7.1.13]
Glyma04g04880	197	UniRef100_C6SWD0 Uncharacterized protein n=1 Tax=Glycine max RepID=C6SWD0_SOYBN	2e-142	99.49	UniRef100_B7FH07 Transcription factor lim1 n=1 Tax=Medicago truncatula RepID=B7FH07_MEDTR	2e-124	99.49	AT1G10200.1 | Symbols: WLIM1 | GATA type zinc finger transcription factor family protein | chr1:3346677-3347763 REVERSE LENGTH=190	6e-117	98.48	GO:0006944 GO:0051017	cellular membrane fusion; actin filament bundle assembly	sequence-specific DNA binding transcription factor activity; zinc ion binding; actin filament binding	cytoplasm; plasma membrane; actin cytoskeleton	PF00412	LIM domain	PTHR24206 PTHR24206:SF66	FAMILY NOT NAMED;	KOG1700	Regulatory_protein_MLP_and_related_LIM_proteins	NA	NA	NA	NA
Glyma04g04890	537	UniRef100_UPI0002339515 UPI0002339515 related cluster n=1 Tax=unknown RepID=UPI0002339515	0	99.81	UniRef100_G7JW84 Xanthine/uracil/vitamin C permease n=1 Tax=Medicago truncatula RepID=G7JW84_MEDTR	0	96.28	AT1G65550.1 | Symbols: | Xanthine/uracil permease family protein | chr1:24367694-24370800 REVERSE LENGTH=541	0	95.34	GO:0006810 GO:0055085	transport; transmembrane transport	transporter activity; transmembrane transporter activity	plasma membrane; membrane	PF00860	Permease family	PTHR11119 PTHR11119:SF8	PURINE PERMEASE; SODIUM-DEPENDENT VITAMIN C TRANSPORTER	KOG1292	Xanthine/uracil_transporters	NA	NA	NA	NA
Glyma04g04900	403	UniRef100_UPI0002339516 UPI0002339516 related cluster n=1 Tax=unknown RepID=UPI0002339516	0	99.75	UniRef100_E4MWY5 mRNA, clone: RTFL01-16-G24 n=1 Tax=Eutrema halophilum RepID=E4MWY5_THEHA	2e-179	93.05	AT4G37680.2 | Symbols: HHP4 | heptahelical protein 4 | chr4:17701231-17702568 FORWARD LENGTH=385	0	91.81	GO:0009725 GO:0009744	response to hormone stimulus; response to sucrose stimulus	receptor activity	integral to membrane	PF03006	Haemolysin-III related	PTHR20855 PTHR20855:SF14	ADIPOR/PROGESTIN RECEPTOR-RELATED; ADIPONECTIN RECEPTOR-RELATED	KOG0748	Predicted_membrane_proteins,_contain_hemolysin_III_domain	NA	NA	NA	NA
Glyma04g04910	185	UniRef100_I1JTR7 Uncharacterized protein n=1 Tax=Glycine max RepID=I1JTR7_SOYBN	9e-133	99.46	NA	NA	NA	AT4G33800.1 | Symbols: | unknown protein; Has 30201 Blast hits to 17322 proteins in 780 species: Archae - 12; Bacteria - 1396; Metazoa - 17338; Fungi - 3422; Plants - 5037; Viruses - 0; Other Eukaryotes - 2996 (source: NCBI BLink). | chr4:16210404-16211307 REVERSE LENGTH=170	3e-12	83.78	GO:0008150	biological process	molecular function	nucleus	NA	NA	NA	NA	NA	NA	NA	NA	NA	NA
Glyma04g04920	1002	UniRef100_UPI0002339519 UPI0002339519 related cluster n=1 Tax=unknown RepID=UPI0002339519	0	99.9	UniRef100_B9IBQ1 Endoplasmic reticulum [ER]-type calcium ATPase n=1 Tax=Populus trichocarpa RepID=B9IBQ1_POPTR	0	99.9	AT1G10130.1 | Symbols: ECA3, ATECA3 | endoplasmic reticulum-type calcium-transporting ATPase 3 | chr1:3311139-3321941 FORWARD LENGTH=998	0	99.9	GO:0006754 GO:0006812 GO:0006816 GO:0006828 GO:0006891 GO:0006944 GO:0008152 GO:0048364 GO:0055071	ATP biosynthetic process; cation transport; calcium ion transport; manganese ion transport; intra-Golgi vesicle-mediated transport; cellular membrane fusion; metabolic process; root development; manganese ion homeostasis	nucleotide binding; catalytic activity; calcium-transporting ATPase activity; calmodulin binding; ATP binding; manganese-transporting ATPase activity; ATPase activity, coupled to transmembrane movement of ions, phosphorylative mechanism; hydrolase activity, acting on acid anhydrides, catalyzing transmembrane movement of substances; metal ion binding	nucleus; endosome; Golgi apparatus; trans-Golgi network; endomembrane system	PF00702 PF00122 PF00689 PF00690	haloacid dehalogenase-like hydrolase; E1-E2 ATPase; Cation transporting ATPase, C-terminus; Cation transporter/ATPase, N-terminus	PTHR24093 PTHR24093:SF92	FAMILY NOT NAMED; SUBFAMILY NOT NAMED	KOG0202	Ca2+_transporting_ATPase	3.6.3.8	Calcium-transporting_ATPase	K01537	Ca2+-transporting_ATPase_[EC:3.6.3.8]
Glyma04g04940	156	UniRef100_I1JTS1 Uncharacterized protein n=1 Tax=Glycine max RepID=I1JTS1_SOYBN	1e-109	99.36	UniRef100_Q75KB0 Expressed protein n=1 Tax=Oryza sativa Japonica Group RepID=Q75KB0_ORYSJ	2e-11	92.31	AT1G10140.1 | Symbols: | Uncharacterised conserved protein UCP031279 | chr1:3322970-3323473 REVERSE LENGTH=167	4e-25	96.15	GO:0008150	biological process	molecular function	plasma membrane	NA	NA	NA	NA	NA	NA	NA	NA	NA	NA
Glyma04g04980	423	UniRef100_I1JTS4 Uncharacterized protein n=1 Tax=Glycine max RepID=I1JTS4_SOYBN	0	99.76	UniRef100_G7IBA8 U-box domain-containing protein n=1 Tax=Medicago truncatula RepID=G7IBA8_MEDTR	0	95.04	AT3G49810.1 | Symbols: | ARM repeat superfamily protein | chr3:18474936-18476282 REVERSE LENGTH=448	6e-177	95.04	GO:0016567	protein ubiquitination	ubiquitin-protein ligase activity	ubiquitin ligase complex; nucleus	PF04564	U-box domain	PTHR22849	WDSAM1 PROTEIN	NA	NA	NA	NA	NA	NA
Glyma04g04990	416	UniRef100_UPI0002339521 UPI0002339521 related cluster n=1 Tax=unknown RepID=UPI0002339521	0	99.76	UniRef100_Q9SGX8 F20B24.15 n=1 Tax=Arabidopsis thaliana RepID=Q9SGX8_ARATH	9e-65	87.02	AT1G10720.1 | Symbols: | BSD domain-containing protein | chr1:3562964-3564446 FORWARD LENGTH=429	6e-67	87.02	GO:0008150	biological process	molecular function	nucleus	PF03909	BSD domain	NA	NA	NA	NA	NA	NA	NA	NA
Glyma04g05000	433	UniRef100_I1JTS6 Uncharacterized protein n=1 Tax=Glycine max RepID=I1JTS6_SOYBN	0	94.46	UniRef100_Q9SY57 Protein PHLOEM PROTEIN 2-LIKE A10 n=1 Tax=Arabidopsis thaliana RepID=P2A10_ARATH	2e-130	92.61	AT1G10150.1 | Symbols: | Carbohydrate-binding protein | chr1:3326160-3327404 FORWARD LENGTH=414	5e-133	92.61	NA	NA	carbohydrate binding	mitochondrion	NA	NA	PTHR21477 PTHR21477:SF2	FAMILY NOT NAMED; SUBFAMILY NOT NAMED	NA	NA	NA	NA	NA	NA
Cluster 05-1
Glyma 1.1 ID (1)	Protein Length (AA)	Top Uniref100 Blastp Hit (2)	E-value (E<10-6)	% Coverage	Top Descriptive Uniref100 Blastp Hit (3)	E-value (E<10-6)	% Coverage	Top TAIR10 Blastp Hit (4)	E-value (E<10-6)	Coverage	Gene Ontology Biological Process IDs (5)	Gene Ontology Biological Process Descriptions	Gene Ontology Molecular Function Descriptions	Gene Ontology Cellular Component Descriptions	PFAM IDs (8)	PFAM_Descriptions	Panther IDs (9)	Panther_Descriptions	KOG IDs (10)	KOG_Desctiptions	EC IDs (11)	EC_Descriptions	KO IDs (12)	KO_Descriptions
Glyma05g28840	469	UniRef100_I1K3W2 Uncharacterized protein n=1 Tax=Glycine max RepID=I1K3W2_SOYBN	0	99.79	UniRef100_G7LHY9 Translation initiation factor eIF-2B subunit gamma n=1 Tax=Medicago truncatula RepID=G7LHY9_MEDTR	0	99.36	AT5G19485.1 | Symbols: | transferases;nucleotidyltransferases | chr5:6573907-6576352 REVERSE LENGTH=456	0	99.79	GO:0009058	biosynthetic process	transferase activity; nucleotidyltransferase activity	cytoplasm	PF00483	Nucleotidyl transferase	PTHR22572	SUGAR-1-PHOSPHATE GUANYL TRANSFERASE	KOG1462	Translation_initiation_factor_2B,_gamma_subunit_(eIF-2Bgamma/GCD1)	NA	NA	K03241	translation_initiation_factor_eIF-2B_gamma_subunit
Glyma05g28850	455	UniRef100_I1K3W3 Uncharacterized protein n=1 Tax=Glycine max RepID=I1K3W3_SOYBN	0	99.78	UniRef100_G7LHZ3 Acetyl-coenzyme A synthetase n=1 Tax=Medicago truncatula RepID=G7LHZ3_MEDTR	9e-70	33.85	AT1G55320.2 | Symbols: AAE18 | acyl-activating enzyme 18 | chr1:20634194-20636659 FORWARD LENGTH=511	9e-58	33.85	GO:0008152 GO:0009850	metabolic process; auxin metabolic process	catalytic activity; ligase activity	cytoplasm; mitochondrion; peroxisome	NA	NA	NA	NA	NA	NA	NA	NA	NA	NA
Glyma05g28860	87	UniRef100_UPI0002339F45 UPI0002339F45 related cluster n=1 Tax=unknown RepID=UPI0002339F45	2e-40	98.85	UniRef100_Q9SY30 T17H7.16 n=2 Tax=Arabidopsis thaliana RepID=Q9SY30_ARATH	2e-17	75.86	AT1G30845.1 | Symbols: | unknown protein; Has 120 Blast hits to 120 proteins in 67 species: Archae - 0; Bacteria - 0; Metazoa - 35; Fungi - 37; Plants - 23; Viruses - 0; Other Eukaryotes - 25 (source: NCBI BLink). | chr1:10979856-10980427 FORWARD LENGTH=118	5e-21	75.86	GO:0008150	biological process	molecular function	cellular component	PF00892	EamA-like transporter family	NA	NA	NA	NA	NA	NA	NA	NA
Glyma05g28870	497	UniRef100_I1K3W5 Uncharacterized protein n=1 Tax=Glycine max RepID=I1K3W5_SOYBN	0	99.8	UniRef100_G7LIL6 Glucan endo-1,3-beta-glucosidase n=1 Tax=Medicago truncatula RepID=G7LIL6_MEDTR	0	99.8	AT3G13560.2 | Symbols: | O-Glycosyl hydrolases family 17 protein | chr3:4425484-4427284 REVERSE LENGTH=505	0	95.98	GO:0005975	carbohydrate metabolic process	catalytic activity; hydrolase activity, hydrolyzing O-glycosyl compounds; cation binding	plasma membrane; anchored to membrane; anchored to plasma membrane	PF00332 PF07983	Glycosyl hydrolases family 17; X8 domain	PTHR16631	GLUCAN 1,3-BETA-GLUCOSIDASE-RELATED	NA	NA	NA	NA	NA	NA
Glyma05g28880	134	UniRef100_I1KSB8 Uncharacterized protein n=1 Tax=Glycine max RepID=I1KSB8_SOYBN	2e-92	99.25	UniRef100_B9T5H6 60S ribosomal protein L32, putative n=1 Tax=Ricinus communis RepID=B9T5H6_RICCO	1e-88	99.25	AT4G18100.1 | Symbols: | Ribosomal protein L32e | chr4:10035715-10036475 REVERSE LENGTH=133	2e-82	99.25	GO:0006412 GO:0042254	translation; ribosome biogenesis	structural constituent of ribosome	intracellular; nucleolus; cytoplasm; cytosol; ribosome; cytosolic large ribosomal subunit; cytosolic ribosome	PF01655	Ribosomal protein L32	PTHR23413	60S RIBOSOMAL PROTEIN L32 AND DNA-DIRECTED RNA POLYMERASE II, SUBUNIT N	KOG0878	60S_ribosomal_protein_L32	NA	NA	K02912	large_subunit_ribosomal_protein_L32e
Glyma05g28890	574	UniRef100_UPI0002339F46 UPI0002339F46 related cluster n=1 Tax=unknown RepID=UPI0002339F46	0	99.83	UniRef100_Q9LE45 AT4g08810/T32A17_120 n=1 Tax=Arabidopsis thaliana RepID=Q9LE45_ARATH	0	99.83	AT4G08810.1 | Symbols: SUB1 | calcium ion binding | chr4:5616204-5617862 REVERSE LENGTH=552	0	99.83	GO:0008150	biological process	calcium ion binding; transferase activity, transferring glycosyl groups	Golgi apparatus; nuclear outer membrane-endoplasmic reticulum membrane network	NA	NA	NA	NA	NA	NA	NA	NA	NA	NA
Glyma05g28900	530	UniRef100_I1K3W8 Uncharacterized protein n=1 Tax=Glycine max RepID=I1K3W8_SOYBN	0	99.81	UniRef100_G7LIM7 Pheophorbide a oxygenase n=1 Tax=Medicago truncatula RepID=G7LIM7_MEDTR	0	98.87	AT4G25650.1 | Symbols: ACD1-LIKE, PTC52, TIC55-IV | ACD1-like | chr4:13081021-13083153 REVERSE LENGTH=536	0	86.98	GO:0055114	oxidation-reduction process	electron carrier activity; chlorophyllide a oxygenase [overall] activity; oxidoreductase activity; 2 iron, 2 sulfur cluster binding	chloroplast; plastid; chloroplast envelope	PF08417 PF00355	Pheophorbide a oxygenase; Rieske [2Fe-2S] domain	PTHR21266 PTHR21266:SF3	IRON-SULFUR DOMAIN CONTAINING PROTEIN; PHEOPHORBIDE A OXYGENASE	NA	NA	NA	NA	NA	NA
Glyma05g28910	510	UniRef100_I1K3W9 Uncharacterized protein n=2 Tax=Glycine max RepID=I1K3W9_SOYBN	0	89.22	UniRef100_E4MX43 mRNA, clone: RTFL01-13-M05 n=1 Tax=Eutrema halophilum RepID=E4MX43_THEHA	0	97.65	AT4G38500.1 | Symbols: | Protein of unknown function (DUF616) | chr4:18008418-18010693 FORWARD LENGTH=499	0	97.65	GO:0006672	ceramide metabolic process	transferase activity, transferring glycosyl groups	mitochondrion; endosome; Golgi apparatus; trans-Golgi network; integral to membrane	PF04765	Protein of unknown function (DUF616)	PTHR12956 PTHR12956:SF12	ALKALINE CERAMIDASE-RELATED; SUBFAMILY NOT NAMED	NA	NA	NA	NA	NA	NA
Glyma05g28920	406	UniRef100_I1K3X0 Uncharacterized protein n=1 Tax=Glycine max RepID=I1K3X0_SOYBN	0	99.75	UniRef100_Q2Z1Y7 Pm27 protein n=1 Tax=Prunus mume RepID=Q2Z1Y7_PRUMU	2e-51	50.74	AT3G25910.1 | Symbols: | Protein of unknown function (DUF1644) | chr3:9489836-9490954 FORWARD LENGTH=372	7e-54	61.33	GO:0008150	biological process	zinc ion binding	intracellular; nucleus	PF07800	Protein of unknown function (DUF1644)	NA	NA	NA	NA	NA	NA	NA	NA
Glyma05g28930	657	UniRef100_UPI0002339F47 UPI0002339F47 related cluster n=1 Tax=unknown RepID=UPI0002339F47	0	99.85	UniRef100_G7LIN0 Calmodulin binding protein n=1 Tax=Medicago truncatula RepID=G7LIN0_MEDTR	0	99.85	AT3G13600.1 | Symbols: | calmodulin-binding family protein | chr3:4445102-4447383 FORWARD LENGTH=605	0	91.93	GO:0008150	biological process	calmodulin binding	nucleus	NA	NA	NA	NA	NA	NA	NA	NA	NA	NA
Glyma05g28940	218	UniRef100_I1K3X2 Uncharacterized protein n=1 Tax=Glycine max RepID=I1K3X2_SOYBN	7e-158	99.54	UniRef100_B9T1E8 Peptidyl-tRNA hydrolase, putative n=1 Tax=Ricinus communis RepID=B9T1E8_RICCO	1e-118	99.54	AT5G19830.1 | Symbols: | Peptidyl-tRNA hydrolase family protein | chr5:6703383-6705125 FORWARD LENGTH=219	3e-113	98.62	GO:0006412 GO:0006783	translation; heme biosynthetic process	aminoacyl-tRNA hydrolase activity	mitochondrion	PF01195	Peptidyl-tRNA hydrolase	PTHR17224	PEPTIDYL-TRNA HYDROLASE	KOG2255	Peptidyl-tRNA_hydrolase	NA	NA	NA	NA
Glyma05g28950	982	UniRef100_I1K3X4 Uncharacterized protein n=1 Tax=Glycine max RepID=I1K3X4_SOYBN	0	99.9	UniRef100_G7LIN4 Ran-binding protein n=1 Tax=Medicago truncatula RepID=G7LIN4_MEDTR	0	98.17	AT5G19820.1 | Symbols: emb2734 | ARM repeat superfamily protein | chr5:6695731-6701247 REVERSE LENGTH=1116	0	98.17	GO:0009165 GO:0009793 GO:0052541 GO:0052546	nucleotide biosynthetic process; embryo development ending in seed dormancy; plant-type cell wall cellulose metabolic process; cell wall pectin metabolic process	lyase activity	cell wall; cytosol; phycobilisome	PF02985	HEAT repeat	PTHR10527 PTHR10527:SF5	IMPORTIN BETA; IMPORTIN BETA-1	KOG2171	Karyopherin_(importin)_beta_3	NA	NA	NA	NA
Glyma05g28960	164	UniRef100_Q0GPG2 BZIP transcription factor bZIP111 n=1 Tax=Glycine max RepID=Q0GPG2_SOYBN	3e-115	99.39	UniRef100_Q0GPG2 BZIP transcription factor bZIP111 n=1 Tax=Glycine max RepID=Q0GPG2_SOYBN	3e-115	99.39	AT1G75390.1 | Symbols: AtbZIP44, bZIP44 | basic leucine-zipper 44 | chr1:28292224-28292745 FORWARD LENGTH=173	2e-40	90.85	GO:0006355 GO:0009410 GO:0030968	regulation of transcription, DNA-dependent; response to xenobiotic stimulus; endoplasmic reticulum unfolded protein response	DNA binding; sequence-specific DNA binding transcription factor activity; sequence-specific DNA binding; protein heterodimerization activity; protein dimerization activity	nucleus	PF00170	bZIP transcription factor	PTHR22952 PTHR22952:SF60	CAMP-RESPONSE ELEMENT BINDING PROTEIN-RELATED; SUBFAMILY NOT NAMED	NA	NA	NA	NA	NA	NA
Glyma05g28980	369	UniRef100_I1K3X7 Uncharacterized protein n=1 Tax=Glycine max RepID=I1K3X7_SOYBN	0	99.73	UniRef100_B9S6A3 Big map kinase/bmk, putative n=1 Tax=Ricinus communis RepID=B9S6A3_RICCO	0	99.73	AT2G18170.1 | Symbols: ATMPK7, MPK7 | MAP kinase 7 | chr2:7908178-7909374 REVERSE LENGTH=368	0	99.73	GO:0006468 GO:0007165 GO:0007623 GO:0042542	protein phosphorylation; signal transduction; circadian rhythm; response to hydrogen peroxide	protein kinase activity; protein serine/threonine kinase activity; MAP kinase activity; protein tyrosine kinase activity; protein binding; ATP binding; kinase activity; transferase activity, transferring phosphorus-containing groups	nucleus	PF00069	Protein kinase domain	PTHR24055 PTHR24055:SF69	MITOGEN-ACTIVATED PROTEIN KINASE;	KOG0660	Mitogen-activated_protein_kinase	2.7.11.24	mitogen-activated_protein_kinase	K08293	mitogen-activated_protein_kinase_[EC:2.7.11.24]
Glyma05g29000	450	UniRef100_Q2TFP2 Tubulin A n=2 Tax=Glycine max RepID=Q2TFP2_SOYBN	0	99.78	UniRef100_Q2TFP2 Tubulin A n=2 Tax=Glycine max RepID=Q2TFP2_SOYBN	0	99.78	AT5G19780.1 | Symbols: TUA5 | tubulin alpha-5 | chr5:6687212-6688926 FORWARD LENGTH=450	0	96.67	GO:0006184 GO:0007017 GO:0007018 GO:0046686 GO:0051258	GTP catabolic process; microtubule-based process; microtubule-based movement; response to cadmium ion; protein polymerization	GTPase activity; structural molecule activity; structural constituent of cytoskeleton; GTP binding	cell wall; cytoplasm; cytosol; microtubule; plasmodesma; membrane; protein complex; tubulin complex	PF03953 PF00091	Tubulin C-terminal domain; Tubulin/FtsZ family, GTPase domain	PTHR11588	TUBULIN	KOG1376	Alpha_tubulin	NA	NA	K07374	tubulin_alpha
Glyma05g29020	618	UniRef100_UPI0002339F49 UPI0002339F49 related cluster n=1 Tax=unknown RepID=UPI0002339F49	0	99.84	UniRef100_G7LIP3 Pentatricopeptide repeat-containing protein n=1 Tax=Medicago truncatula RepID=G7LIP3_MEDTR	0	99.19	AT5G44230.1 | Symbols: | Pentatricopeptide repeat (PPR) superfamily protein | chr5:17814336-17816309 FORWARD LENGTH=657	0	99.35	NA	NA	NA	chloroplast	PF01535	PPR repeat	PTHR24015 PTHR24015:SF174	FAMILY NOT NAMED; SUBFAMILY NOT NAMED	NA	NA	NA	NA	NA	NA
Glyma05g29030	726	UniRef100_I1K3Y1 Uncharacterized protein n=1 Tax=Glycine max RepID=I1K3Y1_SOYBN	0	99.86	UniRef100_G7LIP4 Acetyl-coenzyme A synthetase n=1 Tax=Medicago truncatula RepID=G7LIP4_MEDTR	0	99.59	AT1G55320.1 | Symbols: AAE18 | acyl-activating enzyme 18 | chr1:20633371-20636659 FORWARD LENGTH=727	0	99.86	GO:0008152 GO:0009850	metabolic process; auxin metabolic process	catalytic activity; ligase activity	cytoplasm; mitochondrion; peroxisome	PF00501	AMP-binding enzyme	PTHR24095	FAMILY NOT NAMED	KOG1175	Acyl-CoA_synthetase	NA	NA	NA	NA
Glyma05g29040	374	UniRef100_I1K3Y2 Uncharacterized protein n=2 Tax=Glycine max RepID=I1K3Y2_SOYBN	0	99.73	UniRef100_G7LIP5 Thioredoxin family protein n=1 Tax=Medicago truncatula RepID=G7LIP5_MEDTR	3e-163	99.2	AT4G28590.1 | Symbols: | FUNCTIONS IN: molecular_function unknown; INVOLVED IN: biological_process unknown; LOCATED IN: chloroplast; EXPRESSED IN: 21 plant structures; EXPRESSED DURING: 10 growth stages; BEST Arabidopsis thaliana protein match is: Thioredoxin superfamily protein (TAIR:AT2G31840.1); Has 114 Blast hits to 112 proteins in 39 species: Archae - 2; Bacteria - 0; Metazoa - 17; Fungi - 6…	3e-122	95.99	GO:0006355 GO:0009658	regulation of transcription, DNA-dependent; chloroplast organization	molecular function	chloroplast; chloroplast nucleoid	NA	NA	NA	NA	NA	NA	NA	NA	NA	NA
Glyma05g29050	302	UniRef100_I1K3Y3 Uncharacterized protein n=2 Tax=Glycine max RepID=I1K3Y3_SOYBN	0	99.67	UniRef100_G7LIP6 Mitochondrial 2-oxoglutarate/malate carrier protein n=1 Tax=Medicago truncatula RepID=G7LIP6_MEDTR	0	99.67	AT5G19760.1 | Symbols: | Mitochondrial substrate carrier family protein | chr5:6679591-6681845 REVERSE LENGTH=298	0	99.67	GO:0006007 GO:0006096 GO:0006810 GO:0006835 GO:0006839 GO:0009060 GO:0035674 GO:0046686 GO:0055085	glucose catabolic process; glycolysis; transport; dicarboxylic acid transport; mitochondrial transport; aerobic respiration; tricarboxylic acid transmembrane transport; response to cadmium ion; transmembrane transport	dicarboxylic acid transmembrane transporter activity; tricarboxylic acid transmembrane transporter activity; oxidative phosphorylation uncoupler activity	cell wall; mitochondrion; mitochondrial inner membrane; vacuolar membrane; plasmodesma; chloroplast; chloroplast envelope	PF00153	Mitochondrial carrier protein	PTHR24089 PTHR24089:SF78	FAMILY NOT NAMED; SUBFAMILY NOT NAMED	KOG0759	Mitochondrial_oxoglutarate/malate_carrier_proteins	NA	NA	NA	NA
Glyma05g29060	141	UniRef100_I1K3Y5 Uncharacterized protein n=2 Tax=Glycine max RepID=I1K3Y5_SOYBN	6e-97	95.74	UniRef100_B9RWQ4 Copper transport protein atox1, putative n=1 Tax=Ricinus communis RepID=B9RWQ4_RICCO	2e-61	99.29	AT1G06330.1 | Symbols: | Heavy metal transport/detoxification superfamily protein | chr1:1931671-1932266 REVERSE LENGTH=159	4e-52	99.29	GO:0006825 GO:0030001	copper ion transport; metal ion transport	copper ion binding; metal ion binding	cytoplasm	PF00403	Heavy-metal-associated domain	PTHR22814 PTHR22814:SF15	COPPER TRANSPORT PROTEIN ATOX1-RELATED; COPPER TRANSPORT PROTEIN ATOX1 (METAL TRANSPORT PROTEIN ATX1)	KOG1603	Copper_chaperone	NA	NA	NA	NA
Glyma05g29070	487	UniRef100_I1KSD8 Uncharacterized protein n=1 Tax=Glycine max RepID=I1KSD8_SOYBN	0	90.97	UniRef100_G7LIR3 Protein FAM135B n=1 Tax=Medicago truncatula RepID=G7LIR3_MEDTR	0	90.97	AT1G29120.2 | Symbols: | Hydrolase-like protein family | chr1:10174481-10178143 FORWARD LENGTH=455	0	81.52	GO:0008150	biological process	molecular function	nucleus; chloroplast	PF05057	Putative serine esterase (DUF676)	PTHR12482	UNCHARACTERIZED	KOG4372	Predicted_alpha/beta_hydrolase	NA	NA	NA	NA
Glyma05g29080	259	UniRef100_C6TKV8 Uncharacterized protein n=1 Tax=Glycine max RepID=C6TKV8_SOYBN	0	99.61	UniRef100_Q96452 14-3-3-like protein C n=1 Tax=Glycine max RepID=1433C_SOYBN	0	99.61	AT2G42590.2 | Symbols: GRF9, GF14 MU | general regulatory factor 9 | chr2:17732118-17733775 REVERSE LENGTH=262	2e-151	99.61	GO:0006096 GO:0006833 GO:0006972 GO:0007030 GO:0009266 GO:0009651 GO:0009750 GO:0019288 GO:0019344 GO:0032880 GO:0042744 GO:0046686 GO:0048528	glycolysis; water transport; hyperosmotic response; Golgi organization; response to temperature stimulus; response to salt stress; response to fructose stimulus; isopentenyl diphosphate biosynthetic process, mevalonate-independent pathway; cysteine biosynthetic process; regulation of protein localization; hydrogen peroxide catabolic process; response to cadmium ion; post-embryonic root development	calcium ion binding; protein domain specific binding; protein phosphorylated amino acid binding	nucleus; cytoplasm; cytosol; plasma membrane; chloroplast stroma	PF00244	14-3-3 protein	PTHR18860	14-3-3	KOG0841	Multifunctional_chaperone_(14-3-3_family)	NA	NA	NA	NA
Glyma05g29090	166	UniRef100_C6T5G7 Uncharacterized protein n=1 Tax=Glycine max RepID=C6T5G7_SOYBN	1e-120	99.4	UniRef100_F6M8H3 Dof-domain transcription factor protein n=1 Tax=Platycodon grandiflorus RepID=F6M8H3_9ASTR	9e-55	83.73	AT1G29160.1 | Symbols: | Dof-type zinc finger DNA-binding family protein | chr1:10183797-10184324 REVERSE LENGTH=175	2e-51	77.11	GO:0006355	regulation of transcription, DNA-dependent	DNA binding; sequence-specific DNA binding transcription factor activity; zinc ion binding	nucleus	PF02701	Dof domain, zinc finger	NA	NA	NA	NA	NA	NA	NA	NA
Glyma05g29100	1326	UniRef100_I1K3Z5 Uncharacterized protein n=1 Tax=Glycine max RepID=I1K3Z5_SOYBN	0	99.92	UniRef100_G7LIR6 SCAR-like protein n=1 Tax=Medicago truncatula RepID=G7LIR6_MEDTR	0	58.37	AT2G34150.2 | Symbols: WAVE1 | SCAR family protein | chr2:14419432-14423259 REVERSE LENGTH=821	2e-99	32.88	GO:0010090 GO:0045010 GO:0051127	trichome morphogenesis; actin nucleation; positive regulation of actin nucleation	actin monomer binding; protein binding	cytoplasm; membrane; SCAR complex; intracellular organelle; cell periphery	NA	NA	PTHR12902	WASP-1	NA	NA	NA	NA	NA	NA
Glyma05g29110	58	NA	NA	NA	NA	NA	NA	NA	NA	NA	NA	NA	NA	NA	NA	NA	NA	NA	NA	NA	NA	NA	NA	NA
Glyma05g29120	176	UniRef100_I1K3Z6 Uncharacterized protein n=1 Tax=Glycine max RepID=I1K3Z6_SOYBN	7e-125	99.43	NA	NA	NA	AT1G29195.1 | Symbols: | unknown protein; FUNCTIONS IN: molecular_function unknown; INVOLVED IN: biological_process unknown; LOCATED IN: chloroplast; EXPRESSED IN: 13 plant structures; EXPRESSED DURING: 4 anthesis, C globular stage, 4 leaf senescence stage, petal differentiation and expansion stage; BEST Arabidopsis thaliana protein match is: unknown protein (TAIR:AT2G30230.1); Has 180 Blast hits…	6e-63	96.59	GO:0008150	biological process	molecular function	chloroplast	NA	NA	NA	NA	NA	NA	NA	NA	NA	NA
Glyma05g29140	518	UniRef100_I1K3Z8 Uncharacterized protein n=1 Tax=Glycine max RepID=I1K3Z8_SOYBN	0	99.81	UniRef100_Q84XC0 Calcineurin B-like-interacting protein kinase n=1 Tax=Pisum sativum RepID=Q84XC0_PEA	0	92.86	AT4G18700.1 | Symbols: CIPK12, SnRK3.9, ATWL4, WL4 | CBL-interacting protein kinase 12 | chr4:10289110-10290579 REVERSE LENGTH=489	0	85.14	GO:0006468 GO:0007165 GO:0010118 GO:0019722	protein phosphorylation; signal transduction; stomatal movement; calcium-mediated signaling	protein kinase activity; protein serine/threonine kinase activity; protein binding; ATP binding; kinase activity; transferase activity, transferring phosphorus-containing groups	plasma membrane	PF00069 PF03822	Protein kinase domain; NAF domain	PTHR24343 PTHR24343:SF45	SERINE/THREONINE KINASE; SERINE/THREONINE-PROTEIN KINASE PTK1,2/STK1,2	KOG0583	Serine/threonine_protein_kinase	NA	NA	NA	NA
Glyma05g29150	650	UniRef100_I1K3Z9 Uncharacterized protein n=1 Tax=Glycine max RepID=I1K3Z9_SOYBN	0	99.85	UniRef100_G7LJE3 Leucine-rich repeat receptor-like protein kinase n=1 Tax=Medicago truncatula RepID=G7LJE3_MEDTR	0	99.85	AT4G18640.1 | Symbols: MRH1 | Leucine-rich repeat protein kinase family protein | chr4:10260481-10263577 FORWARD LENGTH=678	0	95.54	GO:0006468 GO:0007155 GO:0007169 GO:0010090 GO:0010228 GO:0016926 GO:0045010 GO:0048527 GO:0048589 GO:0048765 GO:0050665 GO:0071555	protein phosphorylation; cell adhesion; transmembrane receptor protein tyrosine kinase signaling pathway; trichome morphogenesis; vegetative to reproductive phase transition of meristem; protein desumoylation; actin nucleation; lateral root development; developmental growth; root hair cell differentiation; hydrogen peroxide biosynthetic process; cell wall organization	protein kinase activity; protein serine/threonine kinase activity; ATP binding; transferase activity, transferring phosphorus-containing groups	chloroplast	PF00560 PF07714 PF08263	Leucine Rich Repeat; Protein tyrosine kinase; Leucine rich repeat N-terminal domain	PTHR24420 PTHR24420:SF810	FAMILY NOT NAMED;	KOG1187	Serine/threonine_protein_kinase	NA	NA	NA	NA
Glyma05g29170	670	UniRef100_I1K402 Uncharacterized protein n=1 Tax=Glycine max RepID=I1K402_SOYBN	0	97.16	UniRef100_Q9LP52 F28N24.8 protein n=2 Tax=Arabidopsis thaliana RepID=Q9LP52_ARATH	3e-41	69.1	AT1G29240.1 | Symbols: | Protein of unknown function (DUF688) | chr1:10217023-10218924 REVERSE LENGTH=577	5e-44	69.1	GO:0008150	biological process	molecular function	nucleus	PF05097	Protein of unknown function (DUF688)	NA	NA	NA	NA	NA	NA	NA	NA
Glyma05g29190	666	UniRef100_I1K404 Uncharacterized protein n=1 Tax=Glycine max RepID=I1K404_SOYBN	0	99.85	UniRef100_G7LJF3 Leucine-rich repeat receptor-like protein kinase n=1 Tax=Medicago truncatula RepID=G7LJF3_MEDTR	0	98.65	AT5G45800.1 | Symbols: MEE62 | Leucine-rich repeat protein kinase family protein | chr5:18575765-18578972 REVERSE LENGTH=666	0	95.05	GO:0006468 GO:0007169 GO:0009627 GO:0009793 GO:0031347	protein phosphorylation; transmembrane receptor protein tyrosine kinase signaling pathway; systemic acquired resistance; embryo development ending in seed dormancy; regulation of defense response	protein kinase activity; protein serine/threonine kinase activity; ATP binding; transferase activity, transferring phosphorus-containing groups	plasma membrane	PF07714 PF00560	Protein tyrosine kinase; Leucine Rich Repeat	PTHR24420 PTHR24420:SF4	FAMILY NOT NAMED; SUBFAMILY NOT NAMED	KOG1187	Serine/threonine_protein_kinase	NA	NA	NA	NA
Glyma05g29200	384	UniRef100_I1KSF4 Uncharacterized protein n=1 Tax=Glycine max RepID=I1KSF4_SOYBN	0	99.74	UniRef100_B9S8B2 Glycogen synthase kinase-3 beta, putative n=2 Tax=Ricinus communis RepID=B9S8B2_RICCO	0	96.88	AT4G18710.1 | Symbols: BIN2, DWF12, UCU1, ATSK21, SK21 | Protein kinase superfamily protein | chr4:10296474-10298913 FORWARD LENGTH=380	0	96.88	GO:0006096 GO:0006468 GO:0006833 GO:0006972 GO:0007030 GO:0009266 GO:0009651 GO:0009729 GO:0009733 GO:0009742 GO:0009825 GO:0009965 GO:0046686 GO:0046777 GO:0046827 GO:0048767	glycolysis; protein phosphorylation; water transport; hyperosmotic response; Golgi organization; response to temperature stimulus; response to salt stress; detection of brassinosteroid stimulus; response to auxin stimulus; brassinosteroid mediated signaling pathway; multidimensional cell growth; leaf morphogenesis; response to cadmium ion; protein autophosphorylation; positive regulation of prote…	protein kinase activity; protein serine/threonine kinase activity; protein tyrosine kinase activity; protein binding; ATP binding; kinase activity; transferase activity, transferring phosphorus-containing groups	plasma membrane	PF00069	Protein kinase domain	PTHR24057	GLYCOGEN SYNTHASE KINASE-3 ALPHA	KOG0658	Glycogen_synthase_kinase-3	NA	NA	NA	NA
Glyma05g29220	74	NA	NA	NA	NA	NA	NA	NA	NA	NA	NA	NA	NA	NA	NA	NA	NA	NA	NA	NA	NA	NA	NA	NA
Glyma05g29230	252	UniRef100_UPI0002339F53 UPI0002339F53 related cluster n=1 Tax=unknown RepID=UPI0002339F53	3e-175	99.21	UniRef100_G7LJG3 Receptor-like protein kinase n=1 Tax=Medicago truncatula RepID=G7LJG3_MEDTR	3e-104	99.6	AT4G18760.1 | Symbols: AtRLP51, RLP51 | receptor like protein 51 | chr4:10308163-10309458 REVERSE LENGTH=431	6e-88	99.21	GO:0007165	signal transduction	NA	plasma membrane	PF00560	Leucine Rich Repeat	PTHR24420 PTHR24420:SF497	FAMILY NOT NAMED; SUBFAMILY NOT NAMED	KOG4579	Leucine-rich_repeat_(LRR)_protein_associated_with_apoptosis_in_muscle_tissue	NA	NA	NA	NA
Glyma05g29240	959	UniRef100_I1KSF7 Uncharacterized protein n=1 Tax=Glycine max RepID=I1KSF7_SOYBN	0	99.9	UniRef100_G7LJG4 Cellulose synthase n=1 Tax=Medicago truncatula RepID=G7LJG4_MEDTR	0	99.9	AT4G18780.1 | Symbols: CESA8, IRX1, ATCESA8, LEW2 | cellulose synthase family protein | chr4:10312846-10316719 REVERSE LENGTH=985	0	99.9	GO:0006970 GO:0009414 GO:0009832 GO:0009834 GO:0010116 GO:0010413 GO:0030244 GO:0042742 GO:0045492 GO:0050832	response to osmotic stress; response to water deprivation; plant-type cell wall biogenesis; secondary cell wall biogenesis; positive regulation of abscisic acid biosynthetic process; glucuronoxylan metabolic process; cellulose biosynthetic process; defense response to bacterium; xylan biosynthetic process; defense response to fungus	transferase activity, transferring glycosyl groups; cellulose synthase activity; cellulose synthase (UDP-forming) activity	cell wall; plasma membrane; membrane	PF03552	Cellulose synthase	PTHR13301 PTHR13301:SF23	X-BOX TRANSCRIPTION FACTOR-RELATED;	NA	NA	NA	NA	NA	NA
Glyma05g29250	385	UniRef100_I1K411 Uncharacterized protein n=1 Tax=Glycine max RepID=I1K411_SOYBN	0	99.74	UniRef100_G7LJG4 Cellulose synthase n=1 Tax=Medicago truncatula RepID=G7LJG4_MEDTR	0	96.1	AT5G45760.1 | Symbols: | Transducin/WD40 repeat-like superfamily protein | chr5:18561121-18563005 FORWARD LENGTH=360	7e-157	96.88	GO:0008150	biological process	nucleotide binding	nucleus; cytoplasm; heterotrimeric G-protein complex	PF00400	WD domain, G-beta repeat	PTHR22847 PTHR22847:SF207	WD40 REPEAT PROTEIN; TRANSDUCIN FAMILY PROTEIN / WD-40 REPEAT FAMILY PR	KOG0279	G_protein_beta_subunit-like_protein	NA	NA	NA	NA
Glyma05g29260	358	UniRef100_C6T7X5 Putative uncharacterized protein n=1 Tax=Glycine max RepID=C6T7X5_SOYBN	0	99.72	UniRef100_B9RYY6 Auxin-induced protein 5NG4, putative n=1 Tax=Ricinus communis RepID=B9RYY6_RICCO	1e-172	99.44	AT3G30340.1 | Symbols: | nodulin MtN21 /EamA-like transporter family protein | chr3:11956626-11958969 FORWARD LENGTH=364	4e-126	91.34	NA	NA	NA	membrane	PF00892	EamA-like transporter family	NA	NA	NA	NA	NA	NA	NA	NA
Glyma05g29280	238	UniRef100_I1K414 Uncharacterized protein n=1 Tax=Glycine max RepID=I1K414_SOYBN	2e-170	99.58	NA	NA	NA	AT2G42760.1 | Symbols: | unknown protein; CONTAINS InterPro DOMAIN/s: Protein of unknown function DUF1685 (InterPro:IPR012881); Has 170 Blast hits to 164 proteins in 34 species: Archae - 0; Bacteria - 1; Metazoa - 26; Fungi - 10; Plants - 107; Viruses - 0; Other Eukaryotes - 26 (source: NCBI BLink). | chr2:17796382-17797185 REVERSE LENGTH=267	2e-34	66.81	GO:0008150	biological process	molecular function	nucleus	PF07939	Protein of unknown function (DUF1685)	NA	NA	NA	NA	NA	NA	NA	NA
Glyma05g29290	50	NA	NA	NA	NA	NA	NA	NA	NA	NA	NA	NA	NA	NA	NA	NA	NA	NA	NA	NA	NA	NA	NA	NA
Glyma05g29300	170	UniRef100_I1K415 Uncharacterized protein n=1 Tax=Glycine max RepID=I1K415_SOYBN	2e-116	99.41	UniRef100_G7K7C1 Transcription factor bHLH93 n=1 Tax=Medicago truncatula RepID=G7K7C1_MEDTR	4e-10	93.53	AT1G29270.1 | Symbols: | unknown protein; BEST Arabidopsis thaliana protein match is: unknown protein (TAIR:AT2G40435.1); Has 98 Blast hits to 98 proteins in 15 species: Archae - 0; Bacteria - 0; Metazoa - 0; Fungi - 0; Plants - 98; Viruses - 0; Other Eukaryotes - 0 (source: NCBI BLink). | chr1:10230140-10231021 FORWARD LENGTH=155	2e-22	75.29	GO:0008150	biological process	molecular function	chloroplast	NA	NA	NA	NA	NA	NA	NA	NA	NA	NA
Glyma05g29310	256	UniRef100_I1K416 Uncharacterized protein n=1 Tax=Glycine max RepID=I1K416_SOYBN	0	99.61	UniRef100_A7LHI5 WRKY48 n=1 Tax=Glycine max RepID=A7LHI5_SOYBN	8e-170	99.61	AT1G29280.1 | Symbols: WRKY65, ATWRKY65 | WRKY DNA-binding protein 65 | chr1:10236589-10237467 FORWARD LENGTH=259	4e-73	84.77	GO:0000041 GO:0006355 GO:0006826 GO:0010106 GO:0010167 GO:0015698 GO:0015706	transition metal ion transport; regulation of transcription, DNA-dependent; iron ion transport; cellular response to iron ion starvation; response to nitrate; inorganic anion transport; nitrate transport	sequence-specific DNA binding transcription factor activity; sequence-specific DNA binding	nucleus	PF03106	WRKY DNA -binding domain	NA	NA	NA	NA	NA	NA	NA	NA
Glyma05g29330	602	UniRef100_UPI00023399DB UPI00023399DB related cluster n=1 Tax=unknown RepID=UPI00023399DB	0	99.83	UniRef100_Q8S4X1 UOS1 n=1 Tax=Pisum sativum RepID=Q8S4X1_PEA	0	97.18	AT4G18810.1 | Symbols: | NAD(P)-binding Rossmann-fold superfamily protein | chr4:10322622-10325735 REVERSE LENGTH=596	0	93.02	GO:0010103 GO:0016556	stomatal complex morphogenesis; mRNA modification	nucleotide binding	mitochondrion; vacuole; chloroplast; chloroplast stroma	PF08547 PF05368	Complex I intermediate-associated protein 30 (CIA30); NmrA-like family	PTHR13194 PTHR13194:SF7	COMPLEX I INTERMEDIATE-ASSOCIATED PROTEIN 30; COMPLEX I INTERMEDIATE-ASSOCIATED PROTEIN 30	KOG1203	Predicted_dehydrogenase	NA	NA	NA	NA
Glyma05g29340	97	UniRef100_I1K422 Uncharacterized protein n=1 Tax=Glycine max RepID=I1K422_SOYBN	1e-59	98.97	NA	NA	NA	AT1G29290.1 | Symbols: | unknown protein; FUNCTIONS IN: molecular_function unknown; INVOLVED IN: biological_process unknown; LOCATED IN: endomembrane system; Has 18 Blast hits to 18 proteins in 5 species: Archae - 0; Bacteria - 0; Metazoa - 0; Fungi - 0; Plants - 18; Viruses - 0; Other Eukaryotes - 0 (source: NCBI BLink). | chr1:10245055-10245378 FORWARD LENGTH=107	4e-17	92.78	GO:0008150	biological process	molecular function	NA	NA	NA	NA	NA	NA	NA	NA	NA	NA	NA
Glyma05g29350	461	UniRef100_UPI00023399DC UPI00023399DC related cluster n=1 Tax=unknown RepID=UPI00023399DC	0	99.78	UniRef100_G7JCG9 UNE1-like protein n=1 Tax=Medicago truncatula RepID=G7JCG9_MEDTR	0	96.53	AT1G29300.1 | Symbols: UNE1 | Plant protein of unknown function (DUF641) | chr1:10248120-10249499 REVERSE LENGTH=459	4e-169	98.48	GO:0009567	double fertilization forming a zygote and endosperm	NA	NA	PF04859	Plant protein of unknown function (DUF641)	NA	NA	NA	NA	NA	NA	NA	NA
Glyma05g29370	218	UniRef100_UPI00023399DD UPI00023399DD related cluster n=1 Tax=unknown RepID=UPI00023399DD	2e-156	98.62	UniRef100_Q9FQD8 Glutathione S-transferase GST 20 n=2 Tax=Glycine max RepID=Q9FQD8_SOYBN	3e-113	98.62	AT2G29420.1 | Symbols: ATGSTU7, GST25, GSTU7 | glutathione S-transferase tau 7 | chr2:12618111-12618871 REVERSE LENGTH=227	1e-70	97.25	GO:0009407 GO:0009751 GO:0010583	toxin catabolic process; response to salicylic acid stimulus; response to cyclopentenone	glutathione transferase activity	cytoplasm; cytosol	PF02798 PF00043	Glutathione S-transferase, N-terminal domain; Glutathione S-transferase, C-terminal domain	PTHR11260 PTHR11260:SF16	GLUTATHIONE S-TRANSFERASE, GST, SUPERFAMILY, GST DOMAIN CONTAINING; GLUTATHIONE S-TRANSFERASE THETA	KOG0406	Glutathione_S-transferase	NA	NA	NA	NA
Glyma05g29390	229	UniRef100_Q9FQE1 Glutathione S-transferase GST 17 n=1 Tax=Glycine max RepID=Q9FQE1_SOYBN	2e-165	99.56	UniRef100_Q9FQE1 Glutathione S-transferase GST 17 n=1 Tax=Glycine max RepID=Q9FQE1_SOYBN	2e-165	99.56	AT2G29420.1 | Symbols: ATGSTU7, GST25, GSTU7 | glutathione S-transferase tau 7 | chr2:12618111-12618871 REVERSE LENGTH=227	1e-64	94.76	GO:0009407 GO:0009751 GO:0010583	toxin catabolic process; response to salicylic acid stimulus; response to cyclopentenone	glutathione transferase activity	cytoplasm; cytosol	PF02798 PF00043	Glutathione S-transferase, N-terminal domain; Glutathione S-transferase, C-terminal domain	PTHR11260 PTHR11260:SF16	GLUTATHIONE S-TRANSFERASE, GST, SUPERFAMILY, GST DOMAIN CONTAINING; GLUTATHIONE S-TRANSFERASE THETA	KOG0406	Glutathione_S-transferase	NA	NA	NA	NA
Glyma05g29400	225	UniRef100_I3NNW1 Tau class glutathione S-transferase n=1 Tax=Glycine soja RepID=I3NNW1_GLYSO	3e-161	99.56	UniRef100_I3NNW1 Tau class glutathione S-transferase n=1 Tax=Glycine soja RepID=I3NNW1_GLYSO	3e-161	99.56	AT2G29420.1 | Symbols: ATGSTU7, GST25, GSTU7 | glutathione S-transferase tau 7 | chr2:12618111-12618871 REVERSE LENGTH=227	1e-72	96.89	GO:0009407 GO:0009751 GO:0010583	toxin catabolic process; response to salicylic acid stimulus; response to cyclopentenone	glutathione transferase activity	cytoplasm; cytosol	PF02798 PF00043	Glutathione S-transferase, N-terminal domain; Glutathione S-transferase, C-terminal domain	PTHR11260 PTHR11260:SF16	GLUTATHIONE S-TRANSFERASE, GST, SUPERFAMILY, GST DOMAIN CONTAINING; GLUTATHIONE S-TRANSFERASE THETA	KOG0406	Glutathione_S-transferase	NA	NA	NA	NA
Glyma05g29410	216	UniRef100_I1K426 ER lumen protein retaining receptor n=1 Tax=Glycine max RepID=I1K426_SOYBN	2e-155	99.54	UniRef100_I1K426 ER lumen protein retaining receptor n=1 Tax=Glycine max RepID=I1K426_SOYBN	2e-155	99.54	AT1G29330.1 | Symbols: ATERD2, AERD2, ERD2 | ER lumen protein retaining receptor family protein | chr1:10258580-10260906 REVERSE LENGTH=215	5e-133	99.54	GO:0006621 GO:0006914 GO:0009414 GO:0015031 GO:0042538	protein retention in ER lumen; autophagy; response to water deprivation; protein transport; hyperosmotic salinity response	receptor activity; KDEL sequence binding; ER retention sequence binding	endoplasmic reticulum; Golgi apparatus; cis-Golgi network; integral to membrane	PF00810	ER lumen protein retaining receptor	PTHR10585	ER LUMEN PROTEIN RETAINING RECEPTOR-RELATED	KOG3106	ER_lumen_protein_retaining_receptor	NA	NA	K10949	ER_lumen_protein_retaining_receptor
Glyma05g29420	56	NA	NA	NA	NA	NA	NA	NA	NA	NA	NA	NA	NA	NA	NA	NA	NA	NA	NA	NA	NA	NA	NA	NA
Glyma05g29430	282	UniRef100_C6TL69 Uncharacterized protein n=1 Tax=Glycine max RepID=C6TL69_SOYBN	0	99.65	UniRef100_G7L792 Fasciclin-like arabinogalactan protein n=1 Tax=Medicago truncatula RepID=G7L792_MEDTR	2e-127	93.26	AT5G60490.1 | Symbols: FLA12 | FASCICLIN-like arabinogalactan-protein 12 | chr5:24325916-24326665 REVERSE LENGTH=249	4e-46	51.42	GO:0009834	secondary cell wall biogenesis	NA	plasma membrane; anchored to membrane	PF02469	Fasciclin domain	PTHR10900 PTHR10900:SF23	TRANSFORMING GROWTH FACTOR; FLA (FASCICLIN-LIKE ARABINOGALACTAN PROTEIN)	NA	NA	NA	NA	NA	NA
Glyma05g29440	319	UniRef100_I1K428 Uncharacterized protein n=1 Tax=Glycine max RepID=I1K428_SOYBN	0	99.69	UniRef100_G7L794 Fasciclin-like arabinogalactan protein n=1 Tax=Medicago truncatula RepID=G7L794_MEDTR	7e-131	99.37	AT5G03170.1 | Symbols: FLA11, ATFLA11 | FASCICLIN-like arabinogalactan-protein 11 | chr5:752898-753638 REVERSE LENGTH=246	2e-51	57.05	GO:0009834	secondary cell wall biogenesis	NA	plasma membrane; anchored to membrane	PF02469	Fasciclin domain	PTHR10900 PTHR10900:SF23	TRANSFORMING GROWTH FACTOR; FLA (FASCICLIN-LIKE ARABINOGALACTAN PROTEIN)	NA	NA	NA	NA	NA	NA
Glyma05g29450	716	UniRef100_I1K429 Uncharacterized protein n=1 Tax=Glycine max RepID=I1K429_SOYBN	0	99.86	UniRef100_G7ILU6 U-box domain-containing protein n=1 Tax=Medicago truncatula RepID=G7ILU6_MEDTR	0	99.58	AT1G29340.1 | Symbols: PUB17, ATPUB17 | plant U-box 17 | chr1:10264412-10266601 FORWARD LENGTH=729	0	99.86	GO:0009626 GO:0009814 GO:0009817 GO:0016567	plant-type hypersensitive response; defense response, incompatible interaction; defense response to fungus, incompatible interaction; protein ubiquitination	ubiquitin-protein ligase activity	ubiquitin ligase complex	PF00514 PF04564	Armadillo/beta-catenin-like repeat; U-box domain	PTHR22849	WDSAM1 PROTEIN	NA	NA	NA	NA	NA	NA
Glyma05g29460	410	UniRef100_UPI00023382C1 UPI00023382C1 related cluster n=1 Tax=unknown RepID=UPI00023382C1	0	94.63	UniRef100_D7M9E7 ATOFP5/OFP5 n=1 Tax=Arabidopsis lyrata subsp. lyrata RepID=D7M9E7_ARALL	9e-38	35.85	AT4G18830.1 | Symbols: ATOFP5, OFP5 | ovate family protein 5 | chr4:10337449-10338498 FORWARD LENGTH=349	8e-40	35.85	GO:0009553 GO:0045892	embryo sac development; negative regulation of transcription, DNA-dependent	NA	nucleus; nucleolus; cortical cytoskeleton	PF04844	Protein of unknown function, DUF623	NA	NA	NA	NA	NA	NA	NA	NA
Glyma05g29470	403	UniRef100_I1KSI0 Uncharacterized protein n=1 Tax=Glycine max RepID=I1KSI0_SOYBN	0	99.75	UniRef100_Q940V6 Heat shock transcription factor n=1 Tax=Phaseolus acutifolius RepID=Q940V6_PHAAT	0	99.75	AT4G18880.1 | Symbols: AT-HSFA4A, HSF A4A | heat shock transcription factor A4A | chr4:10347769-10349051 REVERSE LENGTH=401	2e-124	98.26	GO:0002679 GO:0006355 GO:0009408 GO:0010200 GO:0035556	respiratory burst involved in defense response; regulation of transcription, DNA-dependent; response to heat; response to chitin; intracellular signal transduction	DNA binding; sequence-specific DNA binding transcription factor activity; sequence-specific DNA binding	nucleus	PF00447	HSF-type DNA-binding	PTHR10015 PTHR10015:SF7	HEAT SHOCK TRANSCRIPTION FACTOR; HEAT SHOCK TRANSCRIPTION FACTOR	KOG0627	Heat_shock_transcription_factor	NA	NA	NA	NA
Glyma05g29480	93	UniRef100_I1K432 Uncharacterized protein n=1 Tax=Glycine max RepID=I1K432_SOYBN	6e-60	98.92	NA	NA	NA	NA	NA	NA	NA	NA	NA	NA	NA	NA	NA	NA	NA	NA	NA	NA	NA	NA
Glyma05g29500	272	UniRef100_UPI0002339F55 UPI0002339F55 related cluster n=1 Tax=unknown RepID=UPI0002339F55	0	99.63	UniRef100_P08995 Nodulin-26 n=1 Tax=Glycine max RepID=NO26_SOYBN	5e-164	99.26	AT4G18910.1 | Symbols: NIP1;2, NLM2, ATNLM2 | NOD26-like intrinsic protein 1;2 | chr4:10366211-10368179 FORWARD LENGTH=294	1e-129	95.22	GO:0006810 GO:0006833 GO:0006857 GO:0015700 GO:0046685 GO:0055085 GO:0080170	transport; water transport; oligopeptide transport; arsenite transport; response to arsenic-containing substance; transmembrane transport; hydrogen peroxide transmembrane transport	transporter activity; arsenite transmembrane transporter activity; water channel activity	cytoplasm; plasma membrane; membrane; integral to membrane	PF00230	Major intrinsic protein	PTHR19139 PTHR19139:SF22	AQUAPORIN TRANSPORTER; gb def: glycerol uptake facilitator protein [mycoplasma pulmonis]	KOG0223	Aquaporin_(major_intrinsic_protein_family)	NA	NA	NA	NA
Glyma05g29510	271	UniRef100_I1K434 Uncharacterized protein n=1 Tax=Glycine max RepID=I1K434_SOYBN	0	99.63	UniRef100_G7L7B6 Aquaporin NIP1-2 n=1 Tax=Medicago truncatula RepID=G7L7B6_MEDTR	8e-160	97.79	AT4G18910.1 | Symbols: NIP1;2, NLM2, ATNLM2 | NOD26-like intrinsic protein 1;2 | chr4:10366211-10368179 FORWARD LENGTH=294	2e-131	89.3	GO:0006810 GO:0006833 GO:0006857 GO:0015700 GO:0046685 GO:0055085 GO:0080170	transport; water transport; oligopeptide transport; arsenite transport; response to arsenic-containing substance; transmembrane transport; hydrogen peroxide transmembrane transport	transporter activity; arsenite transmembrane transporter activity; water channel activity	cytoplasm; plasma membrane; membrane; integral to membrane	PF00230	Major intrinsic protein	PTHR19139 PTHR19139:SF22	AQUAPORIN TRANSPORTER; gb def: glycerol uptake facilitator protein [mycoplasma pulmonis]	KOG0223	Aquaporin_(major_intrinsic_protein_family)	NA	NA	NA	NA
Glyma05g29530	985	UniRef100_I1K437 Uncharacterized protein (Fragment) n=1 Tax=Glycine max RepID=I1K437_SOYBN	0	96.04	UniRef100_G7L7B9 ATP-binding/protein serine/threonine kinase n=1 Tax=Medicago truncatula RepID=G7L7B9_MEDTR	0	96.35	AT1G29750.2 | Symbols: RKF1 | receptor-like kinase in flowers 1 | chr1:10414071-10420469 REVERSE LENGTH=1021	0	98.78	GO:0006468 GO:0006857 GO:0007169	protein phosphorylation; oligopeptide transport; transmembrane receptor protein tyrosine kinase signaling pathway	protein kinase activity; protein serine/threonine kinase activity; receptor signaling protein serine/threonine kinase activity; protein tyrosine kinase activity; ATP binding; kinase activity; transferase activity, transferring phosphorus-containing groups	plasma membrane	PF07714 PF00560 PF11721	Protein tyrosine kinase; Leucine Rich Repeat; Di-glucose binding within endoplasmic reticulum	PTHR24420 PTHR24420:SF698	FAMILY NOT NAMED;	KOG1187	Serine/threonine_protein_kinase	NA	NA	NA	NA
Glyma05g29550	595	UniRef100_I1K439 Uncharacterized protein (Fragment) n=2 Tax=Glycine max RepID=I1K439_SOYBN	0	99.83	UniRef100_G7L7C2 Nitrate/chlorate transporter n=1 Tax=Medicago truncatula RepID=G7L7C2_MEDTR	0	98.49	AT1G69850.1 | Symbols: ATNRT1:2, NTL1, NRT1:2 | nitrate transporter 1:2 | chr1:26296945-26300407 REVERSE LENGTH=585	1e-160	97.65	GO:0009624 GO:0010119 GO:0080168	response to nematode; regulation of stomatal movement; abscisic acid transport	transporter activity; calcium ion binding; abscisic acid transporter activity	plasma membrane; membrane	PF00854	POT family	PTHR11654 PTHR11654:SF21	OLIGOPEPTIDE TRANSPORTER-RELATED; NITRATE TRANSPORTER (NTL1)	KOG1237	H+/oligopeptide_symporter	NA	NA	NA	NA
Glyma05g29580	181	UniRef100_I1K441 Uncharacterized protein n=1 Tax=Glycine max RepID=I1K441_SOYBN	3e-132	99.45	UniRef100_G7L7Z2 Cyclic phosphodiesterase n=1 Tax=Medicago truncatula RepID=G7L7Z2_MEDTR	1e-100	98.34	AT4G18930.1 | Symbols: | RNA ligase/cyclic nucleotide phosphodiesterase family protein | chr4:10370797-10371885 FORWARD LENGTH=181	3e-67	96.13	GO:0006388 GO:0016070	tRNA splicing, via endonucleolytic cleavage and ligation; RNA metabolic process	catalytic activity; cyclic-nucleotide phosphodiesterase activity	intracellular; cytoplasm	PF07823	Cyclic phosphodiesterase-like protein	NA	NA	NA	NA	NA	NA	NA	NA
Glyma05g29610	367	UniRef100_UPI000233A0C1 UPI000233A0C1 related cluster n=1 Tax=unknown RepID=UPI000233A0C1	0	94.55	UniRef100_G7L7Z7 GDSL esterase/lipase n=1 Tax=Medicago truncatula RepID=G7L7Z7_MEDTR	0	99.46	AT1G29670.1 | Symbols: | GDSL-like Lipase/Acylhydrolase superfamily protein | chr1:10375843-10377717 FORWARD LENGTH=363	4e-113	98.91	GO:0000038 GO:0006629 GO:0042335 GO:0042631	very long-chain fatty acid metabolic process; lipid metabolic process; cuticle development; cellular response to water deprivation	carboxylesterase activity; hydrolase activity, acting on ester bonds	extracellular region; cell wall; chloroplast; chloroplast thylakoid; apoplast	PF00657	GDSL-like Lipase/Acylhydrolase	PTHR22835 PTHR22835:SF39	ZINC FINGER FYVE DOMAIN CONTAINING PROTEIN; LATERAL SIGNALING TARGET PROTEIN 2	NA	NA	NA	NA	NA	NA
Glyma05g29630	367	UniRef100_C6TD09 Putative uncharacterized protein n=1 Tax=Glycine max RepID=C6TD09_SOYBN	0	99.73	UniRef100_G7L7Z9 GDSL esterase/lipase n=1 Tax=Medicago truncatula RepID=G7L7Z9_MEDTR	0	97.82	AT5G45670.1 | Symbols: | GDSL-like Lipase/Acylhydrolase superfamily protein | chr5:18528600-18530164 FORWARD LENGTH=362	0	97.82	GO:0006629	lipid metabolic process	carboxylesterase activity; hydrolase activity, acting on ester bonds	extracellular region	PF00657	GDSL-like Lipase/Acylhydrolase	PTHR22835 PTHR22835:SF39	ZINC FINGER FYVE DOMAIN CONTAINING PROTEIN; LATERAL SIGNALING TARGET PROTEIN 2	NA	NA	NA	NA	NA	NA
Glyma05g29660	495	UniRef100_UPI0002339B32 UPI0002339B32 related cluster n=1 Tax=unknown RepID=UPI0002339B32	0	99.8	UniRef100_G7L803 Exonuclease n=1 Tax=Medicago truncatula RepID=G7L803_MEDTR	0	70.1	AT1G29630.2 | Symbols: | 5'-3' exonuclease family protein | chr1:10349587-10353538 FORWARD LENGTH=735	0	70.3	GO:0006281 GO:0007062 GO:0031048 GO:0045132	DNA repair; sister chromatid cohesion; chromatin silencing by small RNA; meiotic chromosome segregation	DNA binding; catalytic activity; nuclease activity; hydrolase activity, acting on ester bonds	nucleus	PF00867 PF00752	XPG I-region; XPG N-terminal domain	PTHR11081 PTHR11081:SF8	XP-G/RAD2 DNA REPAIR ENDONUCLEASE FAMILY; RAD2-RELATED	NA	NA	NA	NA	NA	NA
Glyma05g29690	297	UniRef100_I1K447 Uncharacterized protein (Fragment) n=2 Tax=Glycine max RepID=I1K447_SOYBN	0	92.59	UniRef100_A2TEJ1 Xyloglucan endotransglycosylase/hydrolase XTH-14 n=1 Tax=Populus tremula x Populus tremuloides RepID=A2TEJ1_9ROSI	6e-138	92.26	AT3G23730.1 | Symbols: XTH16 | xyloglucan endotransglucosylase/hydrolase 16 | chr3:8550222-8551248 FORWARD LENGTH=291	1e-138	95.29	GO:0005975 GO:0006073	carbohydrate metabolic process; cellular glucan metabolic process	hydrolase activity, hydrolyzing O-glycosyl compounds; xyloglucan:xyloglucosyl transferase activity; hydrolase activity, acting on glycosyl bonds	extracellular region; cell wall; apoplast	PF06955 PF00722	Xyloglucan endo-transglycosylase (XET) C-terminus; Glycosyl hydrolases family 16	PTHR10963 PTHR10963:SF14	SECRETED GLUCOSIDASE-RELATED; BETA-GLUCANASE	NA	NA	2.4.1.207	Xyloglucan:xyloglucosyl_transferase	K08235	xyloglucan:xyloglucosyl_transferase_[EC:2.4.1.207]
Glyma05g29700	357	UniRef100_I1K448 Uncharacterized protein n=1 Tax=Glycine max RepID=I1K448_SOYBN	0	99.72	UniRef100_G7L808 Rho guanine nucleotide exchange factor n=1 Tax=Medicago truncatula RepID=G7L808_MEDTR	0	99.72	AT4G18060.1 | Symbols: | SH3 domain-containing protein | chr4:10027668-10029662 REVERSE LENGTH=351	0	99.72	GO:0000023 GO:0006084 GO:0007020 GO:0016126 GO:0016132 GO:0019252 GO:0043085	maltose metabolic process; acetyl-CoA metabolic process; microtubule nucleation; sterol biosynthetic process; brassinosteroid biosynthetic process; starch biosynthetic process; positive regulation of catalytic activity	clathrin binding	NA	PF00018	SH3 domain	PTHR22820 PTHR22820:SF9	SH2 DOMAIN ADAPTOR PROTEIN; UNCHARACTERIZED	KOG1118	Lysophosphatidic_acid_acyltransferase_endophilin/SH3GL,_involved_in_synaptic_vesicle_formation	NA	NA	NA	NA
Glyma05g29710	298	UniRef100_I1K450 Uncharacterized protein n=1 Tax=Glycine max RepID=I1K450_SOYBN	0	99.66	NA	NA	NA	NA	NA	NA	NA	NA	NA	NA	NA	NA	NA	NA	NA	NA	NA	NA	NA	NA
Glyma05g29720	163	UniRef100_C6T477 Uncharacterized protein n=1 Tax=Glycine max RepID=C6T477_SOYBN	4e-112	99.39	UniRef100_A5Y734 AWPM19-like protein n=1 Tax=Cucumis melo RepID=A5Y734_CUCME	4e-81	97.55	AT5G46530.1 | Symbols: | AWPM-19-like family protein | chr5:18875576-18876779 FORWARD LENGTH=157	5e-79	93.87	GO:0008150	biological process	molecular function	chloroplast; membrane	PF05512	AWPM-19-like family	NA	NA	NA	NA	NA	NA	NA	NA
Glyma05g29730	111	UniRef100_I1K452 Uncharacterized protein n=1 Tax=Glycine max RepID=I1K452_SOYBN	3e-74	99.1	UniRef100_Q2RAX8 Expressed protein n=3 Tax=Oryza sativa Japonica Group RepID=Q2RAX8_ORYSJ	8e-38	91.89	AT5G51960.1 | Symbols: | CONTAINS InterPro DOMAIN/s: Complex 1 LYR protein (InterPro:IPR008011); Has 45 Blast hits to 45 proteins in 14 species: Archae - 0; Bacteria - 0; Metazoa - 0; Fungi - 0; Plants - 45; Viruses - 0; Other Eukaryotes - 0 (source: NCBI BLink). | chr5:21110716-21111116 FORWARD LENGTH=103	3e-43	99.1	GO:0008150	biological process	molecular function	cellular component	NA	NA	NA	NA	NA	NA	NA	NA	NA	NA
Glyma05g29740	661	UniRef100_I1K454 Uncharacterized protein n=1 Tax=Glycine max RepID=I1K454_SOYBN	0	99.85	UniRef100_G7L811 Ribosome maturation factor rimM n=1 Tax=Medicago truncatula RepID=G7L811_MEDTR	0	99.85	AT5G46420.1 | Symbols: | 16S rRNA processing protein RimM family | chr5:18829999-18832893 FORWARD LENGTH=653	0	91.23	GO:0000023 GO:0006364 GO:0008152 GO:0010267 GO:0019252 GO:0035196 GO:0042254 GO:0043085 GO:0051607	maltose metabolic process; rRNA processing; metabolic process; production of ta-siRNAs involved in RNA interference; starch biosynthetic process; production of miRNAs involved in gene silencing by miRNA; ribosome biogenesis; positive regulation of catalytic activity; defense response to virus	nucleotidyltransferase activity; ribosome binding	ribosome; chloroplast	PF01704 PF05239 PF01782	UTP--glucose-1-phosphate uridylyltransferase; PRC-barrel domain; RimM N-terminal domain	PTHR11952	UDP- GLUCOSE PYROPHOSPHORYLASE	KOG2388	UDP-N-acetylglucosamine_pyrophosphorylase	NA	NA	NA	NA
Glyma05g29760	431	UniRef100_UPI000233A0C5 UPI000233A0C5 related cluster n=1 Tax=unknown RepID=UPI000233A0C5	0	99.77	UniRef100_Q6Z001 Membrane protein-like n=3 Tax=Oryza RepID=Q6Z001_ORYSJ	5e-152	86.77	AT2G25737.1 | Symbols: | Sulfite exporter TauE/SafE family protein | chr2:10977174-10979677 FORWARD LENGTH=476	1e-158	86.31	NA	NA	NA	chloroplast; integral to membrane	PF01925	Sulfite exporter TauE/SafE	PTHR14255	ATP-DEPENDENT PROTEASE (CEREBLON)	NA	NA	NA	NA	NA	NA
Glyma05g29770	470	UniRef100_UPI000233842B UPI000233842B related cluster n=1 Tax=unknown RepID=UPI000233842B	0	99.79	UniRef100_Q00M73 Membrane protein-like protein n=1 Tax=Glycine max RepID=Q00M73_SOYBN	6e-162	85.74	AT2G25737.1 | Symbols: | Sulfite exporter TauE/SafE family protein | chr2:10977174-10979677 FORWARD LENGTH=476	4e-174	87.02	NA	NA	NA	chloroplast; integral to membrane	PF01925	Sulfite exporter TauE/SafE	PTHR14255	ATP-DEPENDENT PROTEASE (CEREBLON)	NA	NA	NA	NA	NA	NA
Glyma05g29780	477	UniRef100_UPI000233A0C7 UPI000233A0C7 related cluster n=1 Tax=unknown RepID=UPI000233A0C7	0	99.79	UniRef100_Q6EQH5 Membrane protein-like n=1 Tax=Oryza sativa Japonica Group RepID=Q6EQH5_ORYSJ	4e-166	85.74	AT2G25737.1 | Symbols: | Sulfite exporter TauE/SafE family protein | chr2:10977174-10979677 FORWARD LENGTH=476	3e-174	85.74	NA	NA	NA	chloroplast; integral to membrane	PF01925	Sulfite exporter TauE/SafE	PTHR14255	ATP-DEPENDENT PROTEASE (CEREBLON)	NA	NA	NA	NA	NA	NA
Glyma05g29790	250	UniRef100_UPI000233A0C8 UPI000233A0C8 related cluster n=1 Tax=unknown RepID=UPI000233A0C8	1e-169	96.8	UniRef100_G7K3C6 Glucan endo-1,3-beta-glucosidase-like protein n=1 Tax=Medicago truncatula RepID=G7K3C6_MEDTR	2e-40	49.6	AT1G29380.1 | Symbols: | Carbohydrate-binding X8 domain superfamily protein | chr1:10284209-10285671 FORWARD LENGTH=315	2e-36	70	GO:0008150	biological process	molecular function	plasma membrane	PF07983	X8 domain	PTHR16631	GLUCAN 1,3-BETA-GLUCOSIDASE-RELATED	NA	NA	NA	NA	NA	NA
Glyma05g29800	83	UniRef100_I1K460 Uncharacterized protein n=1 Tax=Glycine max RepID=I1K460_SOYBN	2e-50	98.8	UniRef100_G7L820 Carboxyl-terminal-processing protease n=1 Tax=Medicago truncatula RepID=G7L820_MEDTR	4e-46	98.8	AT5G46390.2 | Symbols: | Peptidase S41 family protein | chr5:18816612-18819148 FORWARD LENGTH=489	1e-40	97.59	GO:0006508 GO:0016556 GO:0035556	proteolysis; mRNA modification; intracellular signal transduction	serine-type peptidase activity	extracellular region; chloroplast thylakoid lumen; thylakoid lumen	PF03572	Peptidase family S41	PTHR18868 PTHR18868:SF18	SERINE PROTEASE;	NA	NA	NA	NA	NA	NA
Glyma05g29810	197	UniRef100_UPI000233A0C9 UPI000233A0C9 related cluster n=1 Tax=unknown RepID=UPI000233A0C9	4e-97	99.49	UniRef100_G7K3C6 Glucan endo-1,3-beta-glucosidase-like protein n=1 Tax=Medicago truncatula RepID=G7K3C6_MEDTR	4e-38	78.17	AT1G29380.1 | Symbols: | Carbohydrate-binding X8 domain superfamily protein | chr1:10284209-10285671 FORWARD LENGTH=315	1e-33	78.68	GO:0008150	biological process	molecular function	plasma membrane	PF07983	X8 domain	PTHR16631	GLUCAN 1,3-BETA-GLUCOSIDASE-RELATED	NA	NA	NA	NA	NA	NA
Glyma05g29820	443	UniRef100_I1K460 Uncharacterized protein n=1 Tax=Glycine max RepID=I1K460_SOYBN	0	99.77	UniRef100_G7L820 Carboxyl-terminal-processing protease n=1 Tax=Medicago truncatula RepID=G7L820_MEDTR	0	97.97	AT5G46390.2 | Symbols: | Peptidase S41 family protein | chr5:18816612-18819148 FORWARD LENGTH=489	0	88.94	GO:0006508 GO:0016556 GO:0035556	proteolysis; mRNA modification; intracellular signal transduction	serine-type peptidase activity	extracellular region; chloroplast thylakoid lumen; thylakoid lumen	PF03572 PF00595	Peptidase family S41; PDZ domain (Also known as DHR or GLGF)	PTHR18868 PTHR18868:SF18	SERINE PROTEASE;	NA	NA	NA	NA	NA	NA
Glyma05g29830	359	UniRef100_I1K464 Uncharacterized protein n=1 Tax=Glycine max RepID=I1K464_SOYBN	0	99.72	UniRef100_G7L822 Oxidoreductase Tas aldo/keto reductase family n=1 Tax=Medicago truncatula RepID=G7L822_MEDTR	3e-161	84.68	AT1G04420.1 | Symbols: | NAD(P)-linked oxidoreductase superfamily protein | chr1:1191634-1193699 FORWARD LENGTH=412	6e-89	96.1	GO:0019288	isopentenyl diphosphate biosynthetic process, mevalonate-independent pathway	aldo-keto reductase (NADP) activity	chloroplast; chloroplast stroma; chloroplast envelope	PF00248	Aldo/keto reductase family	PTHR11732 PTHR11732:SF115	ALDO/KETO REDUCTASE; ALDOSE REDUCTASE-RELATED	KOG1575	Voltage-gated_shaker-like_K+_channel,_subunit_beta/KCNAB	NA	NA	NA	NA
Glyma05g29840	846	UniRef100_I1K465 Uncharacterized protein n=1 Tax=Glycine max RepID=I1K465_SOYBN	0	99.88	NA	NA	NA	AT1G29370.1 | Symbols: | Kinase-related protein of unknown function (DUF1296) | chr1:10278080-10283024 REVERSE LENGTH=831	0	99.76	GO:0008150	biological process	molecular function	nucleus	PF06972	Protein of unknown function (DUF1296)	PTHR12758 PTHR12758:SF13	APOPTOSIS INHIBITOR 5-RELATED; APOPTOSIS INHIBITOR 5-RELATED	NA	NA	NA	NA	NA	NA
Glyma05g29850	212	UniRef100_I1K466 Uncharacterized protein n=1 Tax=Glycine max RepID=I1K466_SOYBN	8e-155	99.53	UniRef100_G7L828 Universal stress protein family protein n=1 Tax=Medicago truncatula RepID=G7L828_MEDTR	6e-95	99.53	AT4G13450.1 | Symbols: | Adenine nucleotide alpha hydrolases-like superfamily protein | chr4:7815146-7815904 REVERSE LENGTH=219	9e-73	97.64	GO:0009827 GO:0009860 GO:0048610 GO:0048868	plant-type cell wall modification; pollen tube growth; cellular process involved in reproduction; pollen tube development	molecular function	mitochondrion	PF00582	Universal stress protein family	NA	NA	NA	NA	NA	NA	NA	NA
Glyma05g29870	546	UniRef100_I1K467 T-complex protein 1 subunit alpha n=1 Tax=Glycine max RepID=I1K467_SOYBN	0	99.82	UniRef100_I1K467 T-complex protein 1 subunit alpha n=1 Tax=Glycine max RepID=I1K467_SOYBN	0	99.82	AT3G20050.1 | Symbols: ATTCP-1, TCP-1 | T-complex protein 1 alpha subunit | chr3:6998544-7002266 REVERSE LENGTH=545	0	99.82	GO:0000085 GO:0001510 GO:0006094 GO:0006457 GO:0007010 GO:0009220 GO:0009640 GO:0009909 GO:0010388 GO:0010498 GO:0034968 GO:0044267	G2 phase of mitotic cell cycle; RNA methylation; gluconeogenesis; protein folding; cytoskeleton organization; pyrimidine ribonucleotide biosynthetic process; photomorphogenesis; regulation of flower development; cullin deneddylation; proteasomal protein catabolic process; histone lysine methylation; cellular protein metabolic process	ATP binding; unfolded protein binding	cytoplasm; cytosol	PF00118	TCP-1/cpn60 chaperonin family	PTHR11353 PTHR11353:SF20	CHAPERONIN; CHAPERONIN CONTAINING T-COMPLEX PROTEIN 1, ALPHA SUBUNIT, TCPA	KOG0360	Chaperonin_complex_component,_TCP-1_alpha_subunit_(CCT1)	NA	NA	NA	NA
Glyma05g29880	990	UniRef100_I1KSL9 Uncharacterized protein n=1 Tax=Glycine max RepID=I1KSL9_SOYBN	0	95.25	UniRef100_B9I7F8 Cc-nbs-lrr resistance protein n=1 Tax=Populus trichocarpa RepID=B9I7F8_POPTR	7e-84	98.69	AT4G27190.1 | Symbols: | NB-ARC domain-containing disease resistance protein | chr4:13620977-13623934 REVERSE LENGTH=985	8e-71	99.29	GO:0006952	defense response	nucleotide binding; nucleoside-triphosphatase activity; ADP binding	mitochondrion	PF00931	NB-ARC domain	PTHR23155 PTHR23155:SF121	LEUCINE-RICH REPEAT-CONTAINING PROTEIN; SUBFAMILY NOT NAMED	KOG4658	Apoptotic_ATPase	NA	NA	NA	NA
Glyma05g29940	329	UniRef100_UPI000233A0CD UPI000233A0CD related cluster n=1 Tax=unknown RepID=UPI000233A0CD	0	97.87	UniRef100_G7L835 ADP-ribosylation factor GTPase-activating protein AGD12 n=1 Tax=Medicago truncatula RepID=G7L835_MEDTR	0	97.26	AT4G21160.4 | Symbols: ZAC | Calcium-dependent ARF-type GTPase activating protein family | chr4:11284694-11286532 FORWARD LENGTH=337	6e-178	97.26	GO:0000902 GO:0006605 GO:0006623 GO:0006886 GO:0006944 GO:0016049 GO:0016192 GO:0016197 GO:0032312 GO:0048193	cell morphogenesis; protein targeting; protein targeting to vacuole; intracellular protein transport; cellular membrane fusion; cell growth; vesicle-mediated transport; endosomal transport; regulation of ARF GTPase activity; Golgi vesicle transport	phospholipid binding; ARF GTPase activator activity; zinc ion binding	nucleus; vacuole; Golgi apparatus; plasma membrane; membrane	PF00168 PF01412	C2 domain; Putative GTPase activating protein for Arf	PTHR23180 PTHR23180:SF24	CENTAURIN/ARF; CENTAURIN/ARF-RELATED	KOG1030	Predicted_Ca2+-dependent_phospholipid-binding_protein	NA	NA	NA	NA
Glyma05g29950	163	UniRef100_I1K470 Uncharacterized protein n=1 Tax=Glycine max RepID=I1K470_SOYBN	7e-111	96.93	NA	NA	NA	AT4G21740.1 | Symbols: | unknown protein; BEST Arabidopsis thaliana protein match is: unknown protein (TAIR:AT1G30515.1); Has 20 Blast hits to 20 proteins in 4 species: Archae - 0; Bacteria - 0; Metazoa - 0; Fungi - 0; Plants - 20; Viruses - 0; Other Eukaryotes - 0 (source: NCBI BLink). | chr4:11545926-11546396 FORWARD LENGTH=156	5e-18	75.46	GO:0008150	biological process	molecular function	mitochondrion	NA	NA	NA	NA	NA	NA	NA	NA	NA	NA
Glyma05g29960	46	UniRef100_I1K471 Uncharacterized protein n=1 Tax=Glycine max RepID=I1K471_SOYBN	2e-23	97.83	NA	NA	NA	NA	NA	NA	NA	NA	NA	NA	NA	NA	NA	NA	NA	NA	NA	NA	NA	NA
Glyma05g29970	218	UniRef100_I1K472 Uncharacterized protein n=2 Tax=Glycine max RepID=I1K472_SOYBN	6e-160	99.54	UniRef100_G7IKU2 Nuclear transcription factor Y subunit A-7 n=1 Tax=Medicago truncatula RepID=G7IKU2_MEDTR	3e-95	93.12	AT1G30500.2 | Symbols: NF-YA7 | nuclear factor Y, subunit A7 | chr1:10804736-10805896 REVERSE LENGTH=190	1e-67	94.04	GO:0006355 GO:0016036 GO:0019375 GO:0045892	regulation of transcription, DNA-dependent; cellular response to phosphate starvation; galactolipid biosynthetic process; negative regulation of transcription, DNA-dependent	sequence-specific DNA binding transcription factor activity	nucleus; CCAAT-binding factor complex	PF02045	CCAAT-binding transcription factor (CBF-B/NF-YA) subunit B	PTHR12632 PTHR12632:SF5	TRANSCRIPTION FACTOR NF-Y ALPHA-RELATED; TRANSCRIPTIONAL ACTIVATOR PHP2-RELATED	NA	NA	NA	NA	NA	NA
Glyma05g29980	385	UniRef100_I1K474 Uncharacterized protein n=1 Tax=Glycine max RepID=I1K474_SOYBN	0	81.3	UniRef100_G7IYP6 F-box/kelch-repeat protein n=1 Tax=Medicago truncatula RepID=G7IYP6_MEDTR	2e-70	98.44	AT3G23880.1 | Symbols: | F-box and associated interaction domains-containing protein | chr3:8622061-8623155 REVERSE LENGTH=364	3e-21	78.44	GO:0008150	biological process	molecular function	nucleus	PF00646	F-box domain	NA	NA	NA	NA	NA	NA	NA	NA
Glyma05g29990	1241	UniRef100_UPI000233A0CE UPI000233A0CE related cluster n=1 Tax=unknown RepID=UPI000233A0CE	0	99.92	UniRef100_Q9LKR1 Chloroplast protein import component Toc159 n=2 Tax=Pisum sativum RepID=Q9LKR1_PEA	0	88.56	AT4G02510.1 | Symbols: TOC159, TOC86, PPI2, TOC160, ATTOC159 | translocon at the outer envelope membrane of chloroplasts 159 | chr4:1104766-1109360 FORWARD LENGTH=1503	0	70.27	GO:0045036	protein targeting to chloroplast	GTPase activity; transmembrane signaling receptor activity; protein binding; GTP binding; hydrolase activity, acting on acid anhydrides	cytosol; chloroplast; plastid; chloroplast outer membrane; chloroplast envelope; membrane	PF04548 PF11886	AIG1 family; Domain of unknown function (DUF3406)	PTHR10903 PTHR10903:SF24	AIG1; OS03G0835100 PROTEIN	NA	NA	NA	NA	NA	NA
Glyma05g30000	854	UniRef100_I1K476 Uncharacterized protein n=1 Tax=Glycine max RepID=I1K476_SOYBN	0	99.88	UniRef100_Q5D1M3 Class III HD-Zip protein 4 n=1 Tax=Populus trichocarpa RepID=Q5D1M3_POPTR	0	99.88	AT2G34710.1 | Symbols: PHB, ATHB14, ATHB-14, PHB-1D | Homeobox-leucine zipper family protein / lipid-binding START domain-containing protein | chr2:14639548-14643993 REVERSE LENGTH=852	0	97.78	GO:0006355 GO:0007062 GO:0007131 GO:0007155 GO:0009640 GO:0009793 GO:0009845 GO:0009855 GO:0009880 GO:0009909 GO:0009933 GO:0009944 GO:0009955 GO:0009965 GO:0010014 GO:0010051 GO:0010072 GO:0010073 GO:0010075 GO:0010090 GO:0010162 GO:0010182 GO:0010228 GO:0010431 GO:0010564 GO:0016049 GO:0016567 GO:0019915 GO:0033044 GO:0042138 GO:0045010 GO:0045132 GO:0045595 GO:0048366 GO:0048589 GO:0048765 GO:…	regulation of transcription, DNA-dependent; sister chromatid cohesion; reciprocal meiotic recombination; cell adhesion; photomorphogenesis; embryo development ending in seed dormancy; seed germination; determination of bilateral symmetry; embryonic pattern specification; regulation of flower development; meristem structural organization; polarity specification of adaxial/abaxial axis; adaxial/aba…	DNA binding; sequence-specific DNA binding transcription factor activity; sequence-specific DNA binding	nucleus	PF00046 PF08670 PF01852	Homeobox domain; MEKHLA domain; START domain	PTHR24326 PTHR24326:SF218	FAMILY NOT NAMED;	KOG0483	Transcription_factor_HEX,_contains_HOX_and_HALZ_domains	NA	NA	K09338	homeobox-leucine_zipper_protein
Glyma05g30010	125	UniRef100_I1K477 Uncharacterized protein n=1 Tax=Glycine max RepID=I1K477_SOYBN	2e-85	99.2	UniRef100_B0WT70 MSTP096 n=1 Tax=Culex quinquefasciatus RepID=B0WT70_CULQU	2e-10	67.2	AT3G29130.1 | Symbols: | CONTAINS InterPro DOMAIN/s: Domain of unknown function KxDL (InterPro:IPR019371); Has 135 Blast hits to 135 proteins in 54 species: Archae - 0; Bacteria - 0; Metazoa - 106; Fungi - 0; Plants - 26; Viruses - 0; Other Eukaryotes - 3 (source: NCBI BLink). | chr3:11102546-11103294 REVERSE LENGTH=119	4e-56	93.6	GO:0008150	biological process	molecular function	nucleus	PF10241	Uncharacterized conserved protein	PTHR13511	UNCHARACTERIZED	KOG3443	Uncharacterized_conserved_protein	NA	NA	NA	NA
Glyma05g30020	709	UniRef100_I1K478 Uncharacterized protein n=2 Tax=Glycine max RepID=I1K478_SOYBN	0	99.86	UniRef100_G7L842 YTH domain family protein n=1 Tax=Medicago truncatula RepID=G7L842_MEDTR	0	99.44	AT3G13460.1 | Symbols: ECT2 | evolutionarily conserved C-terminal region 2 | chr3:4385274-4388220 REVERSE LENGTH=667	0	99.15	NA	NA	protein binding	nucleus; cytoplasm; cytosol	PF04146	YT521-B-like family	PTHR12357 PTHR12357:SF6	YTH (YT521-B HOMOLOGY) DOMAIN-CONTAINING; YTH DOMAIN-CONTAINING	KOG1901	Uncharacterized_high-glucose-regulated_protein	NA	NA	NA	NA
Glyma05g30030	383	UniRef100_UPI0002339B3E UPI0002339B3E related cluster n=1 Tax=unknown RepID=UPI0002339B3E	0	99.74	UniRef100_C6ZRP4 Protein kinase n=1 Tax=Glycine max RepID=C6ZRP4_SOYBN	0	99.48	AT5G56460.1 | Symbols: | Protein kinase superfamily protein | chr5:22865509-22867866 FORWARD LENGTH=408	0	99.74	GO:0006468 GO:0006499	protein phosphorylation; N-terminal protein myristoylation	protein kinase activity; protein serine/threonine kinase activity; ATP binding; kinase activity; transferase activity, transferring phosphorus-containing groups	plasma membrane; plasmodesma	PF07714	Protein tyrosine kinase	PTHR24420 PTHR24420:SF881	FAMILY NOT NAMED;	KOG1187	Serine/threonine_protein_kinase	NA	NA	NA	NA
Glyma05g30040	343	UniRef100_I1K480 Uncharacterized protein n=1 Tax=Glycine max RepID=I1K480_SOYBN	0	99.71	UniRef100_Q9AT39 SHOOT1 protein n=1 Tax=Glycine max RepID=Q9AT39_SOYBN	0	99.71	AT1G55480.1 | Symbols: ZKT | protein containing PDZ domain, a K-box domain, and a TPR region | chr1:20713822-20715351 FORWARD LENGTH=335	2e-146	93.29	GO:0009611 GO:0010264 GO:0015979 GO:0016117	response to wounding; myo-inositol hexakisphosphate biosynthetic process; photosynthesis; carotenoid biosynthetic process	NA	chloroplast; chloroplast thylakoid; chloroplast thylakoid membrane; chloroplast stroma; chloroplast envelope	NA	NA	PTHR17130 PTHR17130:SF11	MITOCHONDRIAL OUTER MEMBRANE PROTEIN 25; BINDING / PROTEIN BINDING	NA	NA	NA	NA	NA	NA
Glyma05g30050	487	UniRef100_I1K481 Uncharacterized protein n=1 Tax=Glycine max RepID=I1K481_SOYBN	0	99.79	UniRef100_G7L8R4 Cytochrome P450 n=1 Tax=Medicago truncatula RepID=G7L8R4_MEDTR	0	98.77	AT5G36110.1 | Symbols: CYP716A1 | cytochrome P450, family 716, subfamily A, polypeptide 1 | chr5:14195377-14197613 FORWARD LENGTH=477	1e-144	90.97	GO:0055114	oxidation-reduction process	iron ion binding; electron carrier activity; oxidoreductase activity, acting on paired donors, with incorporation or reduction of molecular oxygen; oxygen binding; heme binding	extracellular region	PF00067	Cytochrome P450	PTHR24286 PTHR24286:SF25	FAMILY NOT NAMED;	KOG0157	Cytochrome_P450_CYP4/CYP19/CYP26_subfamilies	NA	NA	NA	NA
Glyma05g30070	419	UniRef100_I1K482 Uncharacterized protein n=1 Tax=Glycine max RepID=I1K482_SOYBN	0	99.76	UniRef100_Q9LJE0 AT3g13510/MRP15_15 n=1 Tax=Arabidopsis thaliana RepID=Q9LJE0_ARATH	0	96.66	AT3G13510.1 | Symbols: | Protein of Unknown Function (DUF239) | chr3:4403776-4405741 FORWARD LENGTH=419	0	96.66	GO:0006346 GO:0008150 GO:0009744 GO:0009813 GO:0009855 GO:0009887 GO:0009944 GO:0010014 GO:0010051 GO:0010073 GO:0010075 GO:0010224 GO:0016246 GO:0048439 GO:0048519	methylation-dependent chromatin silencing; biological process; response to sucrose stimulus; flavonoid biosynthetic process; determination of bilateral symmetry; organ morphogenesis; polarity specification of adaxial/abaxial axis; meristem initiation; xylem and phloem pattern formation; meristem maintenance; regulation of meristem growth; response to UV-B; RNA interference; flower morphogenesis; …	NA	extracellular region	PF03080	Arabidopsis proteins of unknown function	NA	NA	NA	NA	NA	NA	NA	NA
Glyma05g30080	2151	UniRef100_I1K484 Uncharacterized protein n=2 Tax=Glycine max RepID=I1K484_SOYBN	0	99.95	UniRef100_G7L8S3 Calpain-like protein n=1 Tax=Medicago truncatula RepID=G7L8S3_MEDTR	0	98.14	AT1G55350.4 | Symbols: DEK1, ATDEK1 | calpain-type cysteine protease family | chr1:20654463-20664501 REVERSE LENGTH=2151	0	99.91	GO:0001708 GO:0007062 GO:0007155 GO:0009793 GO:0009880 GO:0010072 GO:0010090 GO:0010228 GO:0010431 GO:0040014 GO:0045010 GO:0045595 GO:0048765 GO:0051301 GO:0071555	cell fate specification; sister chromatid cohesion; cell adhesion; embryo development ending in seed dormancy; embryonic pattern specification; primary shoot apical meristem specification; trichome morphogenesis; vegetative to reproductive phase transition of meristem; seed maturation; regulation of multicellular organism growth; actin nucleation; regulation of cell differentiation; root hair cel…	cysteine-type endopeptidase activity	cytoplasm; endoplasmic reticulum; plasma membrane	PF01067 PF00648	Calpain large subunit, domain III; Calpain family cysteine protease	PTHR10183 PTHR10183:SF31	CALPAIN; gb def: similar to calpain 3 large subunit (calpain l3) (calpain p94, large [catalytic]	KOG0045	Cytosolic_Ca2+-dependent_cysteine_protease_(calpain),_large_subunit_(EF-Hand_protein_superfamily)	NA	NA	NA	NA
Glyma05g30090	737	UniRef100_UPI0002339B3F UPI0002339B3F related cluster n=1 Tax=unknown RepID=UPI0002339B3F	0	99.86	UniRef100_B9RM04 Leucine zipper-ef-hand containing transmembrane protein, putative n=1 Tax=Ricinus communis RepID=B9RM04_RICCO	0	97.69	AT3G59820.1 | Symbols: | LETM1-like protein | chr3:22098306-22101759 REVERSE LENGTH=755	0	99.59	NA	NA	calcium ion binding	mitochondrion	PF07766	LETM1-like protein	PTHR14009 PTHR14009:SF1	LEUCINE ZIPPER-EF-HAND CONTAINING TRANSMEMBRANE PROTEIN; LEUCINE ZIPPER-EF-HAND CONTAINING TRANSMEMBRANE PROTEIN	KOG1043	Ca2+-binding_transmembrane_protein_LETM1/MRS7	NA	NA	NA	NA
Glyma05g30120	476	UniRef100_UPI0002339B40 UPI0002339B40 related cluster n=1 Tax=unknown RepID=UPI0002339B40	0	99.58	UniRef100_Q8SAE5 Ankyrin-kinase n=1 Tax=Medicago truncatula RepID=Q8SAE5_MEDTR	0	99.79	AT2G43850.1 | Symbols: | Integrin-linked protein kinase family | chr2:18159517-18161984 REVERSE LENGTH=479	0	99.79	GO:0006468 GO:0009966 GO:0046777	protein phosphorylation; regulation of signal transduction; protein autophosphorylation	protein kinase activity; protein serine/threonine kinase activity; protein serine/threonine/tyrosine kinase activity; protein tyrosine kinase activity; ATP binding; kinase activity; transferase activity, transferring phosphorus-containing groups	plasma membrane	PF00023 PF00069	Ankyrin repeat; Protein kinase domain	PTHR23257 PTHR23257:SF89	SERINE-THREONINE PROTEIN KINASE; ANKYRIN-KINASE	KOG0192	Tyrosine_kinase_specific_for_activated_(GTP-bound)_p21cdc42Hs	NA	NA	NA	NA
Glyma05g30130	477	UniRef100_I1KSP9 Uncharacterized protein n=1 Tax=Glycine max RepID=I1KSP9_SOYBN	0	99.79	UniRef100_G7L8T1 Acetolactate synthase small subunit n=1 Tax=Medicago truncatula RepID=G7L8T1_MEDTR	0	99.79	AT2G31810.1 | Symbols: | ACT domain-containing small subunit of acetolactate synthase protein | chr2:13524271-13528246 FORWARD LENGTH=491	0	97.06	GO:0006094 GO:0007010 GO:0008152 GO:0009082 GO:0010498	gluconeogenesis; cytoskeleton organization; metabolic process; branched-chain amino acid biosynthetic process; proteasomal protein catabolic process	acetolactate synthase activity; amino acid binding	chloroplast	PF10369 PF01842	Small subunit of acetolactate synthase; ACT domain	NA	NA	KOG2663	Acetolactate_synthase,_small_subunit	2.2.1.6	acetolactate_synthase	K01653	acetolactate_synthase_I/III_small_subunit_[EC:2.2.1.6]
Glyma05g30140	445	UniRef100_I1K489 Uncharacterized protein n=1 Tax=Glycine max RepID=I1K489_SOYBN	0	99.78	UniRef100_O65744 GDP dissociation inhibitor n=1 Tax=Cicer arietinum RepID=O65744_CICAR	0	99.78	AT3G59920.1 | Symbols: ATGDI2, GDI2 | RAB GDP dissociation inhibitor 2 | chr3:22135157-22138221 FORWARD LENGTH=444	0	99.78	GO:0010228 GO:0015031 GO:0016192 GO:0016926 GO:0042732 GO:0050665 GO:0051049	vegetative to reproductive phase transition of meristem; protein transport; vesicle-mediated transport; protein desumoylation; D-xylose metabolic process; hydrogen peroxide biosynthetic process; regulation of transport	RAB GDP-dissociation inhibitor activity	cytoplasm; cytosol; plasmodesma; apoplast	PF00996	GDP dissociation inhibitor	PTHR11787	RAB GDP-DISSOCIATION INHIBITOR	KOG1439	RAB_proteins_geranylgeranyltransferase_component_A_(RAB_escort_protein)	NA	NA	NA	NA
Glyma05g30150	372	UniRef100_I1K492 Uncharacterized protein n=1 Tax=Glycine max RepID=I1K492_SOYBN	0	99.73	UniRef100_B9SSP5 Nucleic acid binding protein, putative n=1 Tax=Ricinus communis RepID=B9SSP5_RICCO	0	95.7	AT4G06634.1 | Symbols: | zinc finger (C2H2 type) family protein | chr4:3764499-3766439 REVERSE LENGTH=387	4e-151	93.28	GO:0008150	biological process	sequence-specific DNA binding	intracellular; nucleus	PF00096	Zinc finger, C2H2 type	PTHR14003 PTHR14003:SF2	TRANSCRIPTIONAL REPRESSOR PROTEIN YY; TRANSCRIPTIONAL REPRESSOR PROTEIN YY1	NA	NA	NA	NA	NA	NA
Glyma05g30160	330	UniRef100_C6T717 Uncharacterized protein n=1 Tax=Glycine max RepID=C6T717_SOYBN	0	99.7	UniRef100_B7FKH2 Ubiquitin-like domain-containing CTD phosphatase n=2 Tax=Medicago truncatula RepID=B7FKH2_MEDTR	0	96.06	AT4G06599.1 | Symbols: | ubiquitin family protein | chr4:3666079-3667495 REVERSE LENGTH=340	0	96.36	NA	NA	phosphoprotein phosphatase activity	nucleus	PF00240 PF03031	Ubiquitin family; NLI interacting factor-like phosphatase	PTHR10666 PTHR10666:SF86	UBIQUITIN;	NA	NA	3.1.3.16	Serine/threonine_specific_protein_phosphatase	K01090	protein_phosphatase_[EC:3.1.3.16]
Glyma05g30170	376	UniRef100_I1K494 Uncharacterized protein n=3 Tax=Glycine max RepID=I1K494_SOYBN	0	99.73	UniRef100_G7L8T7 Transcription factor bZIP63 n=2 Tax=Medicago truncatula RepID=G7L8T7_MEDTR	0	99.73	AT1G58110.2 | Symbols: | Basic-leucine zipper (bZIP) transcription factor family protein | chr1:21515919-21517374 REVERSE LENGTH=374	6e-123	98.4	GO:0006355 GO:0006486 GO:0009612 GO:0019722	regulation of transcription, DNA-dependent; protein glycosylation; response to mechanical stimulus; calcium-mediated signaling	DNA binding; sequence-specific DNA binding transcription factor activity; sequence-specific DNA binding; protein dimerization activity	nucleus	PF00170	bZIP transcription factor;	PTHR13301 PTHR13301:SF28	X-BOX TRANSCRIPTION FACTOR-RELATED; ;	NA	NA	NA	NA	NA	NA
Glyma05g30180	452	UniRef100_I1K496 Uncharacterized protein n=1 Tax=Glycine max RepID=I1K496_SOYBN	0	99.78	UniRef100_G7L8U0 Magnesium transporter MRS2 n=1 Tax=Medicago truncatula RepID=G7L8U0_MEDTR	0	86.5	AT3G58970.1 | Symbols: MGT6, MRS2-4 | magnesium transporter 6 | chr3:21789659-21791163 REVERSE LENGTH=436	0	99.78	GO:0030001 GO:0055085	metal ion transport; transmembrane transport	magnesium ion transmembrane transporter activity; metal ion transmembrane transporter activity	plasma membrane; membrane	PF01544	CorA-like Mg2+ transporter protein	PTHR13890	RNA SPLICING PROTEIN MRS2, MITOCHONDRIAL	KOG2662	Magnesium_transporters:_CorA_family	NA	NA	NA	NA
Glyma05g30190	858	UniRef100_UPI000233A248 UPI000233A248 related cluster n=1 Tax=unknown RepID=UPI000233A248	0	99.88	UniRef100_I1K497 Phospholipase D n=1 Tax=Glycine max RepID=I1K497_SOYBN	0	99.88	AT4G35790.2 | Symbols: ATPLDDELTA, PLDDELTA | phospholipase D delta | chr4:16955774-16959875 REVERSE LENGTH=857	0	97.32	GO:0009409 GO:0009789 GO:0012501 GO:0046473 GO:0090333	response to cold; positive regulation of abscisic acid mediated signaling pathway; programmed cell death; phosphatidic acid metabolic process; regulation of stomatal closure	catalytic activity; phospholipase D activity; calcium ion binding	vacuole; plasma membrane; plasmodesma; microtubule cytoskeleton; membrane	PF00168 PF00614 PF12357	C2 domain; Phospholipase D Active site motif; Phospholipase D C terminal	PTHR18896 PTHR18896:SF13	PHOSPHOLIPASE D; PHOSPHOLIPASE D DELTA	KOG1329	Phospholipase_D1	NA	NA	NA	NA
Glyma05g30200	148	UniRef100_I1K498 Uncharacterized protein n=1 Tax=Glycine max RepID=I1K498_SOYBN	1e-102	99.32	UniRef100_Q6Q8B8 Chloroplast ferredoxin I n=1 Tax=Nicotiana tabacum RepID=Q6Q8B8_TOBAC	3e-72	95.95	AT1G60950.1 | Symbols: FED A, ATFD2 | 2Fe-2S ferredoxin-like superfamily protein | chr1:22444565-22445011 FORWARD LENGTH=148	2e-62	98.65	GO:0009416 GO:0009637 GO:0009644 GO:0009744 GO:0009767 GO:0009773 GO:0010114 GO:0010155 GO:0010207 GO:0010218 GO:0022900 GO:0042742	response to light stimulus; response to blue light; response to high light intensity; response to sucrose stimulus; photosynthetic electron transport chain; photosynthetic electron transport in photosystem I; response to red light; regulation of proton transport; photosystem II assembly; response to far red light; electron transport chain; defense response to bacterium	electron carrier activity; iron-sulfur cluster binding; 2 iron, 2 sulfur cluster binding	chloroplast; chloroplast stroma	PF00111	2Fe-2S iron-sulfur cluster binding domain	NA	NA	NA	NA	NA	NA	K02639	ferredoxin
Glyma05g30210	591	UniRef100_I1K499 Uncharacterized protein n=1 Tax=Glycine max RepID=I1K499_SOYBN	0	99.83	UniRef100_G7L8U5 Transmembrane 9 superfamily protein member n=1 Tax=Medicago truncatula RepID=G7L8U5_MEDTR	0	96.45	AT1G10950.1 | Symbols: TMN1, AtTMN1 | transmembrane nine 1 | chr1:3659322-3663622 FORWARD LENGTH=589	0	96.45	NA	NA	NA	extracellular region; endosome; Golgi apparatus; Golgi medial cisterna; cis-Golgi network; trans-Golgi network; membrane; integral to membrane	PF02990	Endomembrane protein 70	PTHR10766 PTHR10766:SF7	TRANSMEMBRANE 9 SUPERFAMILY PROTEIN MEMBER; ENDOMEMBRANE PROTEIN EMP70	KOG1277	Endosomal_membrane_proteins,_EMP70	NA	NA	NA	NA
Glyma05g30230	1628	UniRef100_I1K4A1 Uncharacterized protein n=1 Tax=Glycine max RepID=I1K4A1_SOYBN	0	99.94	UniRef100_G7IPG7 UDP-glucose:glycoprotein glucosyltransferase n=1 Tax=Medicago truncatula RepID=G7IPG7_MEDTR	0	98.46	AT1G71220.1 | Symbols: EBS1, UGGT, PSL2 | UDP-glucose:glycoprotein glucosyltransferases;transferases, transferring hexosyl groups;transferases, transferring glycosyl groups | chr1:26841664-26851730 FORWARD LENGTH=1613	0	99.94	GO:0006486 GO:0009626 GO:0009627 GO:0009751 GO:0010204 GO:0016051 GO:0034976 GO:0046283	protein glycosylation; plant-type hypersensitive response; systemic acquired resistance; response to salicylic acid stimulus; defense response signaling pathway, resistance gene-independent; carbohydrate biosynthetic process; response to endoplasmic reticulum stress; anthocyanin-containing compound metabolic process	endoplasmic reticulum; transferase activity, transferring glycosyl groups; transferase activity, transferring hexosyl groups	endoplasmic reticulum; chloroplast	PF06427	UDP-glucose:Glycoprotein Glucosyltransferase	PTHR11226	UDP-GLUCOSE GLYCOPROTEIN:GLUCOSYLTRANSFERASE	KOG1879	UDP-glucose:glycoprotein_glucosyltransferase	2.4.1.-	Hexosyltransferases.	K11718	UDP-glucose:glycoprotein_glucosyltransferase_[EC:2.4.1.-]
Glyma05g30250	37	NA	NA	NA	NA	NA	NA	NA	NA	NA	NA	NA	NA	NA	NA	NA	NA	NA	NA	NA	NA	NA	NA	NA
Glyma05g30260	551	UniRef100_I1K4A2 Uncharacterized protein n=1 Tax=Glycine max RepID=I1K4A2_SOYBN	0	94.92	UniRef100_G7L8V2 Kinase-like protein n=1 Tax=Medicago truncatula RepID=G7L8V2_MEDTR	0	98.55	AT1G11050.1 | Symbols: | Protein kinase superfamily protein | chr1:3681892-3683769 FORWARD LENGTH=625	0	97.28	GO:0006468 GO:0009693 GO:0009723 GO:0009738 GO:0035556	protein phosphorylation; ethylene biosynthetic process; response to ethylene stimulus; abscisic acid mediated signaling pathway; intracellular signal transduction	protein kinase activity; protein serine/threonine kinase activity; ATP binding; kinase activity; transferase activity, transferring phosphorus-containing groups	plasma membrane	PF00069	Protein kinase domain	PTHR24420 PTHR24420:SF420	FAMILY NOT NAMED; SUBFAMILY NOT NAMED	KOG1187	Serine/threonine_protein_kinase	NA	NA	NA	NA
Glyma05g30270	424	UniRef100_I1K4A3 Uncharacterized protein n=1 Tax=Glycine max RepID=I1K4A3_SOYBN	0	99.76	UniRef100_G7L8V3 Aminomethyltransferase n=1 Tax=Medicago truncatula RepID=G7L8V3_MEDTR	0	99.76	AT1G60990.3 | Symbols: | Glycine cleavage T-protein family | chr1:22462771-22465416 REVERSE LENGTH=432	0	96.46	GO:0016226	iron-sulfur cluster assembly	aminomethyltransferase activity	mitochondrion; chloroplast	PF01571 PF08669	Aminomethyltransferase folate-binding domain; Glycine cleavage T-protein C-terminal barrel domain	PTHR13847 PTHR13847:SF38	FAD NAD BINDING OXIDOREDUCTASES; AMINOMETHYLTRANSFERASE	KOG2770	Aminomethyl_transferase	NA	NA	NA	NA
Glyma05g30280	462	UniRef100_I1K4A6 Uncharacterized protein n=1 Tax=Glycine max RepID=I1K4A6_SOYBN	0	99.78	UniRef100_B9STF6 Kinetochore protein nuf2, putative n=1 Tax=Ricinus communis RepID=B9STF6_RICCO	2e-170	95.02	AT1G61000.1 | Symbols: | FUNCTIONS IN: molecular_function unknown; INVOLVED IN: mitosis; LOCATED IN: plasma membrane; EXPRESSED IN: cultured cell; CONTAINS InterPro DOMAIN/s: Kinetochore protein Nuf2 (InterPro:IPR005549); Has 50972 Blast hits to 29793 proteins in 2070 species: Archae - 902; Bacteria - 7404; Metazoa - 23628; Fungi - 4156; Plants - 2312; Viruses - 158; Other Eukaryotes - 12412 (sou…	6e-135	92.86	GO:0007067	mitosis	molecular function	chromosome, centromeric region; nucleus; vacuolar membrane; plasma membrane	PF03800	Nuf2 family	PTHR21650 PTHR21650:SF2	MEMBRALIN/KINETOCHORE PROTEIN NUF2; KINETOCHORE PROTEIN NUF2	KOG4438	Centromere-associated_protein_NUF2	NA	NA	K11548	kinetochore_protein_Nuf2
Glyma05g30290	359	UniRef100_I1K4A8 Uncharacterized protein n=1 Tax=Glycine max RepID=I1K4A8_SOYBN	0	99.72	UniRef100_G7L8V9 Glutelin type-A n=2 Tax=Medicago truncatula RepID=G7L8V9_MEDTR	0	99.72	AT2G28680.1 | Symbols: | RmlC-like cupins superfamily protein | chr2:12303118-12304747 REVERSE LENGTH=356	7e-100	99.44	GO:0008150	biological process	nutrient reservoir activity	cellular component	PF00190	Cupin	NA	NA	NA	NA	NA	NA	NA	NA
Glyma05g30300	382	UniRef100_I1K4A9 Uncharacterized protein n=2 Tax=Glycine max RepID=I1K4A9_SOYBN	0	99.74	UniRef100_G7L8V9 Glutelin type-A n=2 Tax=Medicago truncatula RepID=G7L8V9_MEDTR	2e-179	93.98	AT1G07750.1 | Symbols: | RmlC-like cupins superfamily protein | chr1:2404300-2405863 REVERSE LENGTH=356	4e-95	93.72	GO:0008150	biological process	copper ion binding; zinc ion binding; nutrient reservoir activity	Golgi apparatus; cytosol; plasmodesma	PF00190	Cupin	NA	NA	NA	NA	NA	NA	NA	NA
Glyma05g30310	310	UniRef100_I1K4B0 Uncharacterized protein n=1 Tax=Glycine max RepID=I1K4B0_SOYBN	0	99.68	UniRef100_G7L8W3 6-phosphogluconate dehydrogenase NAD-binding domain-containing protein n=1 Tax=Medicago truncatula RepID=G7L8W3_MEDTR	1e-169	98.71	AT1G71180.1 | Symbols: | 6-phosphogluconate dehydrogenase family protein | chr1:26832335-26833291 FORWARD LENGTH=318	2e-105	99.35	GO:0006098 GO:0055114	pentose-phosphate shunt; oxidation-reduction process	nucleotide binding; phosphogluconate dehydrogenase (decarboxylating) activity; oxidoreductase activity; oxidoreductase activity, acting on the CH-OH group of donors, NAD or NADP as acceptor; coenzyme binding	nucleus	PF03446	NAD binding domain of 6-phosphogluconate dehydrogenase	PTHR22981 PTHR22981:SF31	3-HYDROXYISOBUTYRATE DEHYDROGENASE-RELATED; SUBFAMILY NOT NAMED	KOG0409	Predicted_dehydrogenase	NA	NA	NA	NA
Glyma05g30320	774	UniRef100_I1K4B1 Uncharacterized protein n=2 Tax=Glycine max RepID=I1K4B1_SOYBN	0	96.77	UniRef100_G7L8W6 Phosphatidylinositol-4-phosphate 5-kinase n=1 Tax=Medicago truncatula RepID=G7L8W6_MEDTR	0	99.35	AT1G10900.1 | Symbols: | Phosphatidylinositol-4-phosphate 5-kinase family protein | chr1:3632396-3636416 REVERSE LENGTH=754	0	98.71	GO:0046488	phosphatidylinositol metabolic process	ATP binding; phosphatidylinositol phosphate kinase activity; 1-phosphatidylinositol-4-phosphate 5-kinase activity	nucleus; plasma membrane	PF01504 PF02493	Phosphatidylinositol-4-phosphate 5-Kinase; MORN repeat	PTHR23086 PTHR23086:SF6	PHOSPHATIDYLINOSITOL-4-PHOSPHATE 5-KINASE; PHOSPHATIDYLINOSITOL-4-PHOSPHATE 5-KINASE	KOG0229	Phosphatidylinositol-4-phosphate_5-kinase	2.7.1.68	1-phosphatidylinositol-4-phosphate_kinase	K00889	1-phosphatidylinositol-4-phosphate_5-kinase_[EC:2.7.1.68]
Glyma05g30330	212	UniRef100_I1K4B2 Uncharacterized protein n=1 Tax=Glycine max RepID=I1K4B2_SOYBN	4e-155	99.53	UniRef100_G7L9I3 Transmembrane emp24 domain-containing protein n=2 Tax=Medicago truncatula RepID=G7L9I3_MEDTR	4e-113	95.75	AT1G09580.1 | Symbols: | emp24/gp25L/p24 family/GOLD family protein | chr1:3104657-3106092 FORWARD LENGTH=217	3e-107	95.75	GO:0006810 GO:0006886	transport; intracellular protein transport	protein transmembrane transporter activity	membrane; integral to membrane	PF01105	emp24/gp25L/p24 family/GOLD	PTHR22811 PTHR22811:SF5	COPII-COATED VESICLE MEMBRANE PROTEIN; EMP24/GP25L-RELATED	KOG1691	emp24/gp25L/p24_family_of_membrane_trafficking_proteins	NA	NA	NA	NA
Glyma05g30340	421	UniRef100_I1K4B3 Uncharacterized protein n=1 Tax=Glycine max RepID=I1K4B3_SOYBN	0	99.76	UniRef100_A2Q3U4 Cyclin-like F-box n=1 Tax=Medicago truncatula RepID=A2Q3U4_MEDTR	0	99.76	AT1G10780.1 | Symbols: | F-box/RNI-like superfamily protein | chr1:3592875-3594310 REVERSE LENGTH=418	0	99.76	GO:0006270 GO:0006275 GO:0008150 GO:0008283 GO:0010389 GO:0016572 GO:0051726	DNA replication initiation; regulation of DNA replication; biological process; cell proliferation; regulation of G2/M transition of mitotic cell cycle; histone phosphorylation; regulation of cell cycle	molecular function	nucleus; plasmodesma	NA	NA	PTHR23244 PTHR23244:SF108	KELCH REPEAT DOMAIN; F-BOX FAMILY PROTEIN	NA	NA	NA	NA	NA	NA
Glyma05g30350	288	UniRef100_I1K4B4 Uncharacterized protein (Fragment) n=1 Tax=Glycine max RepID=I1K4B4_SOYBN	0	91.67	UniRef100_B9SRI3 Protein P21, putative n=1 Tax=Ricinus communis RepID=B9SRI3_RICCO	1e-114	89.93	AT1G77700.1 | Symbols: | Pathogenesis-related thaumatin superfamily protein | chr1:29204747-29206217 FORWARD LENGTH=356	3e-98	75	GO:0051707	response to other organism	molecular function	extracellular region	PF00314	Thaumatin family	NA	NA	NA	NA	NA	NA	NA	NA
Glyma05g30360	76	NA	NA	NA	NA	NA	NA	NA	NA	NA	NA	NA	NA	NA	NA	NA	NA	NA	NA	NA	NA	NA	NA	NA
Glyma05g30380	122	UniRef100_C6SXK8 Uncharacterized protein n=1 Tax=Glycine max RepID=C6SXK8_SOYBN	3e-84	99.18	UniRef100_G7L9J5 Basic blue protein n=1 Tax=Medicago truncatula RepID=G7L9J5_MEDTR	9e-70	99.18	AT2G02850.1 | Symbols: ARPN | plantacyanin | chr2:826630-827720 REVERSE LENGTH=129	2e-49	98.36	GO:0009640 GO:0009737 GO:0009793 GO:0009845 GO:0009856 GO:0009909 GO:0009933 GO:0010162 GO:0010182 GO:0010228 GO:0016567 GO:0019915 GO:0048653 GO:0050826	photomorphogenesis; response to abscisic acid stimulus; embryo development ending in seed dormancy; seed germination; pollination; regulation of flower development; meristem structural organization; seed dormancy process; sugar mediated signaling pathway; vegetative to reproductive phase transition of meristem; protein ubiquitination; lipid storage; anther development; response to freezing	copper ion binding; electron carrier activity	plasma membrane; apoplast; plant extracellular matrix	PF02298	Plastocyanin-like domain	NA	NA	NA	NA	NA	NA	NA	NA
Glyma05g30390	152	UniRef100_I1K4B6 Uncharacterized protein (Fragment) n=1 Tax=Glycine max RepID=I1K4B6_SOYBN	4e-76	77.63	UniRef100_G7L9J6 GATA transcription factor n=1 Tax=Medicago truncatula RepID=G7L9J6_MEDTR	4e-28	88.82	AT5G47140.1 | Symbols: GATA27 | GATA transcription factor 27 | chr5:19145108-19147303 FORWARD LENGTH=470	3e-19	53.95	GO:0006355	regulation of transcription, DNA-dependent	sequence-specific DNA binding transcription factor activity; zinc ion binding; sequence-specific DNA binding	nucleus	PF00320	GATA zinc finger	NA	NA	NA	NA	NA	NA	NA	NA
Glyma05g30400	200	UniRef100_UPI0002339CA9 UPI0002339CA9 related cluster n=1 Tax=unknown RepID=UPI0002339CA9	5e-137	99.5	UniRef100_D7KME2 Partner of Y14-mago n=1 Tax=Arabidopsis lyrata subsp. lyrata RepID=D7KME2_ARALL	6e-70	93.5	AT1G11400.3 | Symbols: PYM | partner of Y14-MAGO | chr1:3838777-3839978 FORWARD LENGTH=204	3e-70	93.5	GO:0006396 GO:0010628 GO:0022402	RNA processing; positive regulation of gene expression; cell cycle process	protein binding	nucleus; nucleoplasm; nucleolus; cytoplasm	PF09282	Mago binding	PTHR22959	PYM PROTEIN	KOG4325	Uncharacterized_conserved_protein	NA	NA	NA	NA
Glyma05g30410	417	UniRef100_I1K4B8 Uncharacterized protein n=1 Tax=Glycine max RepID=I1K4B8_SOYBN	0	99.76	UniRef100_B9SV82 UDP-glucose 4-epimerase, putative n=1 Tax=Ricinus communis RepID=B9SV82_RICCO	0	98.32	AT1G30620.2 | Symbols: HSR8, MUR4, UXE1 | NAD(P)-binding Rossmann-fold superfamily protein | chr1:10855496-10857970 FORWARD LENGTH=419	0	99.28	GO:0006012 GO:0009225 GO:0009723 GO:0009738 GO:0009832 GO:0019567 GO:0035556 GO:0044237 GO:0052542	galactose metabolic process; nucleotide-sugar metabolic process; response to ethylene stimulus; abscisic acid mediated signaling pathway; plant-type cell wall biogenesis; arabinose biosynthetic process; intracellular signal transduction; cellular metabolic process; defense response by callose deposition	nucleotide binding; catalytic activity; UDP-glucose 4-epimerase activity; UDP-arabinose 4-epimerase activity; coenzyme binding	Golgi apparatus	PF01370	NAD dependent epimerase/dehydratase family	PTHR10366 PTHR10366:SF39	NAD DEPENDENT EPIMERASE/DEHYDRATASE; CDP-3, 6-DIDEOXY-D-GLYCERO-L-GLYCERO-4-HEXULOSE-4-REDUCTASE	KOG1371	UDP-glucose_4-epimerase/UDP-sulfoquinovose_synthase	5.1.3.5	UDP-arabinose_4-epimerase	K12448	UDP-arabinose_4-epimerase_[EC:5.1.3.5]
Glyma05g30420	476	UniRef100_I1K4B9 Uncharacterized protein n=1 Tax=Glycine max RepID=I1K4B9_SOYBN	0	99.79	UniRef100_G7L9K3 Abscisic acid 8'-hydroxylase n=1 Tax=Medicago truncatula RepID=G7L9K3_MEDTR	0	92.02	AT5G36110.1 | Symbols: CYP716A1 | cytochrome P450, family 716, subfamily A, polypeptide 1 | chr5:14195377-14197613 FORWARD LENGTH=477	2e-107	93.91	GO:0055114	oxidation-reduction process	iron ion binding; electron carrier activity; oxidoreductase activity, acting on paired donors, with incorporation or reduction of molecular oxygen; oxygen binding; heme binding	extracellular region	PF00067	Cytochrome P450	PTHR24286 PTHR24286:SF25	FAMILY NOT NAMED;	KOG0157	Cytochrome_P450_CYP4/CYP19/CYP26_subfamilies	NA	NA	NA	NA
Glyma05g30430	514	UniRef100_I1K4C0 Uncharacterized protein n=1 Tax=Glycine max RepID=I1K4C0_SOYBN	0	99.81	UniRef100_F8WL82 WD-40 repeat family protein n=1 Tax=Citrus unshiu RepID=F8WL82_CITUN	0	99.42	AT1G73720.1 | Symbols: SMU1 | transducin family protein / WD-40 repeat family protein | chr1:27725059-27729722 FORWARD LENGTH=511	0	99.22	GO:0008380	RNA splicing	nucleotide binding	nucleus; CUL4-RING ubiquitin ligase complex	PF00400	WD domain, G-beta repeat	PTHR22848	WD40 REPEAT PROTEIN	KOG0275	Conserved_WD40_repeat-containing_protein	NA	NA	K13111	WD40_repeat-containing_protein_SMU1
Glyma05g30450	1024	UniRef100_I1K4C2 Uncharacterized protein (Fragment) n=1 Tax=Glycine max RepID=I1K4C2_SOYBN	0	96.68	UniRef100_G7L9K4 Kinase-like protein n=1 Tax=Medicago truncatula RepID=G7L9K4_MEDTR	0	98.83	AT3G47570.1 | Symbols: | Leucine-rich repeat protein kinase family protein | chr3:17527611-17530748 FORWARD LENGTH=1010	0	95.12	GO:0006468 GO:0007169	protein phosphorylation; transmembrane receptor protein tyrosine kinase signaling pathway	protein kinase activity; protein serine/threonine kinase activity; ATP binding; kinase activity; transferase activity, transferring phosphorus-containing groups	plasma membrane	PF08263 PF00069 PF00560	Leucine rich repeat N-terminal domain; Protein kinase domain; Leucine Rich Repeat	PTHR24420 PTHR24420:SF474	FAMILY NOT NAMED; SUBFAMILY NOT NAMED	KOG1187	Serine/threonine_protein_kinase	NA	NA	NA	NA
Glyma05g30460	857	UniRef100_I1K4C3 Uncharacterized protein n=1 Tax=Glycine max RepID=I1K4C3_SOYBN	0	99.88	UniRef100_G7L9K7 Serine protease aprX n=1 Tax=Medicago truncatula RepID=G7L9K7_MEDTR	0	99.77	AT4G20430.1 | Symbols: | Subtilase family protein | chr4:11017656-11021105 REVERSE LENGTH=856	0	96.85	GO:0000911 GO:0006508 GO:0008152 GO:0043086 GO:0051322	cytokinesis by cell plate formation; proteolysis; metabolic process; negative regulation of catalytic activity; anaphase	serine-type endopeptidase activity; identical protein binding	extracellular region; cell wall	PF05922 PF00082	Peptidase inhibitor I9; Subtilase family	PTHR10795 PTHR10795:SF17	SUBTILISIN/KEXIN-RELATED SERINE PROTEASE; gb def: possible protease [sinorhizobium meliloti]	NA	NA	NA	NA	NA	NA
Glyma05g30470	1036	UniRef100_I1K4C4 Uncharacterized protein (Fragment) n=1 Tax=Glycine max RepID=I1K4C4_SOYBN	0	86.97	UniRef100_G7L9K9 Lysine-specific demethylase 5A n=1 Tax=Medicago truncatula RepID=G7L9K9_MEDTR	0	99.81	AT1G30810.2 | Symbols: | Transcription factor jumonji (jmj) family protein / zinc finger (C5HC2 type) family protein | chr1:10938139-10941505 REVERSE LENGTH=819	0	57.63	GO:0006355 GO:0048573	regulation of transcription, DNA-dependent; photoperiodism, flowering	sequence-specific DNA binding transcription factor activity; histone demethylase activity (H3-K4 specific)	nucleus	PF02373 PF02375 PF05964 PF05965 PF02928	JmjC domain; jmjN domain; F/Y-rich N-terminus; F/Y rich C-terminus; C5HC2 zinc finger	PTHR10694 PTHR10694:SF8	JUMONJI DOMAIN CONTAINING PROTEIN; RETINOBLASTOMA BINDING PROTEIN-RELATED	KOG1246	DNA-binding_protein_jumonji/RBP2/SMCY,_contains_JmjC_domain	NA	NA	NA	NA
Glyma05g30480	234	UniRef100_C6TG62 CASP-like protein 9 n=1 Tax=Glycine max RepID=CSPL9_SOYBN	2e-136	82.91	UniRef100_C6TG62 CASP-like protein 9 n=1 Tax=Glycine max RepID=CSPL9_SOYBN	2e-136	82.91	AT5G44550.1 | Symbols: | Uncharacterised protein family (UPF0497) | chr5:17942100-17943174 REVERSE LENGTH=197	2e-54	73.5	GO:0008150	biological process	protein binding	extracellular region	PF04535	Domain of unknown function (DUF588)	PTHR11615 PTHR11615:SF45	NITRATE, FROMATE, IRON DEHYDROGENASE; SUBFAMILY NOT NAMED	NA	NA	NA	NA	NA	NA
Glyma05g30490	178	UniRef100_C6TGF7 Uncharacterized protein n=1 Tax=Glycine max RepID=C6TGF7_SOYBN	1e-122	99.44	UniRef100_G7L9L5 Lsd1-like protein n=2 Tax=Medicago truncatula RepID=G7L9L5_MEDTR	2e-107	99.44	AT4G20380.7 | Symbols: LSD1 | LSD1 zinc finger family protein | chr4:11005012-11006438 FORWARD LENGTH=189	1e-73	99.44	GO:0000303 GO:0001666 GO:0002240 GO:0006914 GO:0008219 GO:0009626 GO:0009651 GO:0009733 GO:0009737 GO:0009743 GO:0009751 GO:0009862 GO:0009863 GO:0009873 GO:0010104 GO:0010310 GO:0010602 GO:0010618 GO:0043067 GO:0043069	response to superoxide; response to hypoxia; response to molecule of oomycetes origin; autophagy; cell death; plant-type hypersensitive response; response to salt stress; response to auxin stimulus; response to abscisic acid stimulus; response to carbohydrate stimulus; response to salicylic acid stimulus; systemic acquired resistance, salicylic acid mediated signaling pathway; salicylic acid medi…	sequence-specific DNA binding transcription factor activity; protein binding	extracellular region	PF06943	LSD1 zinc finger	NA	NA	NA	NA	NA	NA	NA	NA
Glyma05g30510	601	UniRef100_I1K4C9 Uncharacterized protein n=1 Tax=Glycine max RepID=I1K4C9_SOYBN	0	99.83	UniRef100_G7L9L7 High affinity cationic amino acid transporter n=1 Tax=Medicago truncatula RepID=G7L9L7_MEDTR	0	97.84	AT4G21120.1 | Symbols: AAT1, CAT1 | amino acid transporter 1 | chr4:11270318-11273775 FORWARD LENGTH=594	0	97.67	GO:0003333 GO:0006612 GO:0006820 GO:0006862 GO:0006865 GO:0006888 GO:0006944 GO:0009407 GO:0010363 GO:0010583 GO:0015696 GO:0015802 GO:0015824 GO:0043069 GO:0043090 GO:0043091 GO:0043269 GO:0051938	amino acid transmembrane transport; protein targeting to membrane; anion transport; nucleotide transport; amino acid transport; ER to Golgi vesicle-mediated transport; cellular membrane fusion; toxin catabolic process; regulation of plant-type hypersensitive response; response to cyclopentenone; ammonium transport; basic amino acid transport; proline transport; negative regulation of programmed c…	L-glutamate transmembrane transporter activity; amino acid transmembrane transporter activity; arginine transmembrane transporter activity; L-lysine transmembrane transporter activity; cationic amino acid transmembrane transporter activity	cytoplasm; plasma membrane; membrane	PF00324	Amino acid permease	PTHR11785 PTHR11785:SF53	AMINO ACID TRANSPORTER; TRYPTOPHAN PERMEASE	KOG1286	Amino_acid_transporters	NA	NA	NA	NA
Glyma05g30530	1090	UniRef100_I1K4D0 Uncharacterized protein n=1 Tax=Glycine max RepID=I1K4D0_SOYBN	0	99.91	UniRef100_G7L9M1 DNA damage-binding protein n=1 Tax=Medicago truncatula RepID=G7L9M1_MEDTR	0	99.91	AT4G05420.1 | Symbols: DDB1A | damaged DNA binding protein 1A | chr4:2746288-2752663 FORWARD LENGTH=1088	0	99.91	GO:0000911 GO:0003002 GO:0006281 GO:0006486 GO:0007155 GO:0008284 GO:0009630 GO:0009639 GO:0010090 GO:0010100 GO:0022402 GO:0033043 GO:0045010 GO:0045892 GO:0048449 GO:0048608	cytokinesis by cell plate formation; regionalization; DNA repair; protein glycosylation; cell adhesion; positive regulation of cell proliferation; gravitropism; response to red or far red light; trichome morphogenesis; negative regulation of photomorphogenesis; cell cycle process; regulation of organelle organization; actin nucleation; negative regulation of transcription, DNA-dependent; floral o…	nucleic acid binding; DNA binding; protein binding	nucleus; cytosol; CUL4-RING ubiquitin ligase complex	PF03178	CPSF A subunit region	PTHR10644 PTHR10644:SF3	DNA REPAIR/RNA PROCESSING CPSF FAMILY; SPLICEOSOMAL PROTEIN SAP 130	KOG1897	Damage-specific_DNA_binding_complex,_subunit_DDB1	NA	NA	K10610	DNA_damage-binding_protein_1
Glyma05g30540	176	UniRef100_I1K4D1 Uncharacterized protein n=1 Tax=Glycine max RepID=I1K4D1_SOYBN	6e-127	99.43	UniRef100_B7FLD2 Glucan endo-1,3-beta-glucosidase n=1 Tax=Medicago truncatula RepID=B7FLD2_MEDTR	8e-95	99.43	AT4G05430.1 | Symbols: | Carbohydrate-binding X8 domain superfamily protein | chr4:2753582-2754324 FORWARD LENGTH=143	7e-51	65.34	GO:0008150	biological process	molecular function	plasma membrane	PF07983	X8 domain	PTHR16631	GLUCAN 1,3-BETA-GLUCOSIDASE-RELATED	NA	NA	NA	NA	NA	NA
[truncated: 1,772 more rows]
