# Supplementary material for: Identification and Validation of Major QTLs, Epistatic Interactions, and Candidate Genes for Soybean Seed Shape and Weight Using Two Related RIL Populations
Source: Front Genet. 2021 May 28;12:666440. doi: 10.3389/fgene.2021.666440 (PMC8195344; doi:10.3389/fgene.2021.666440)
Supplement: Supplementary Table 12 — Predicted candidate genes within Cluster-03, Cluster-04.1, Cluster-05.1, Cluster-07, Cluster-09, Cluster-17.1, and Cluster-19.1 regions in both RIL Populations (LM6 and ZM6) based on known functional annotation (highlighted lines show candidate genes). [file Table_12.XLSX]

## Sheet: Sheet1
Supplementary Table S12: Predicted candidate genes within Cluster-03, Cluster-04.1, Cluster-05.1, Cluster-07, Cluster-09, Cluster-17.1, and Cluster-19.1 regions in both RIL Populations (LM6 & ZM6) based on known functional annotation (Highlighted lines show candidate genes)
Cluster- 03
Gene ID Wm82.a1.v1	Gene ID Wm82.a1.v1.1	Gene ID Wm82.a2.v1	Top TAIR10 Blastp Hit (4)	Gene Ontology Biological Process Descriptions			PFAM_Descriptions
Glyma03g01880	Glyma03g01880	Glyma.03g016800	AT3G61140.1 | Symbols: FUS6, ATFUS6, CSN1, COP11, EMB78, ATSK31, SK31 | 26S proteasome, regulatory subunit Rpn7;Proteasome component (PCI) domain | chr3:22626335-22628895 FORWARD LENGTH=441	reproduction; G2 phase of mitotic cell cycle; protein deneddylation; chromatin organization; protein complex assembly; hyperosmotic response; sister chromatid cohesion; reciprocal meiotic recombination; photomorphogenesis; response to absence of light; response to salt stress; embryo development ending in seed dormancy; seed germination; embryonic pattern specification; regulation of flower devel…			26S proteasome subunit RPN7; PCI domain
Glyma03g02080	Glyma03g02080	Glyma.03g018700	AT2G45690.1 | Symbols: SSE1, SSE, PEX16, ATPEX16 | shrunken seed protein (SSE1) | chr2:18823465-18825601 REVERSE LENGTH=367	fatty acid biosynthetic process; fatty acid beta-oxidation; peroxisome organization			Peroxisomal membrane protein (Pex16)												Glyma03g03210
Glyma03g02250	Glyma03g02250	Glyma.03g019700	AT3G61130.1 | Symbols: GAUT1, LGT1 | galacturonosyltransferase 1 | chr3:22622399-22625514 FORWARD LENGTH=673	regulation of meristem growth; homogalacturonan biosynthetic process; carbohydrate biosynthetic process			Glycosyl transferase family 8												Glyma03g03250
Glyma03g02500	Glyma03g02500	Glyma.03g021900	AT2G45480.1 | Symbols: AtGRF9, GRF9 | growth-regulating factor 9 | chr2:18745583-18747403 FORWARD LENGTH=429	regulation of transcription, DNA-dependent; leaf development			WRC												Glyma03g04330			Glyma03g01880
Glyma03g02580	Glyma03g02580	Glyma.03g022700	AT2G45430.1 | Symbols: AHL22 | AT-hook motif nuclear-localized protein 22 | chr2:18727848-18728801 FORWARD LENGTH=317	transition metal ion transport; photomorphogenesis; skotomorphogenesis; vegetative to reproductive phase transition of meristem; regulation of anion channel activity; brassinosteroid biosynthetic process			Domain of unknown function (DUF296)												Glyma03g04620
Glyma03g02670	Glyma03g02670	Glyma.03g023500	AT4G12080.1 | Symbols: AHL1, ATAHL1 | AT-hook motif nuclear-localized protein 1 | chr4:7239466-7241246 FORWARD LENGTH=356	brassinosteroid biosynthetic process			Domain of unknown function (DUF296)
Glyma03g03210	Glyma03g03210	Glyma.03g027600	AT2G45280.1 | Symbols: ATRAD51C, RAD51C | RAS associated with diabetes protein 51C | chr2:18670103-18672041 FORWARD LENGTH=363	double-strand break repair via homologous recombination; DNA-dependent DNA replication; regulation of DNA replication; DNA repair; DNA methylation; DNA recombination; regulation of transcription, DNA-dependent; RNA processing; protein targeting to mitochondrion; meiosis; synapsis; reciprocal meiotic recombination; male meiosis; female meiosis; pollen development; embryo sac egg cell differentiati…			Rad51
Glyma03g03250	Glyma03g03250	Glyma.03g027900	AT2G45270.1 | Symbols: GCP1 | glycoprotease 1 | chr2:18666583-18669332 FORWARD LENGTH=480	proteolysis; embryo development; mRNA modification			Glycoprotease family
Glyma03g03480	Glyma03g03480	Glyma.03g029600	AT3G60690.1 | Symbols: | SAUR-like auxin-responsive protein family | chr3:22435262-22435774 FORWARD LENGTH=170	response to auxin stimulus; systemic acquired resistance, salicylic acid mediated signaling pathway			Auxin responsive protein
Glyma03g03500	Glyma03g03500	Glyma.03g029800	AT2G45190.1 | Symbols: AFO, FIL, YAB1 | Plant-specific transcription factor YABBY family protein | chr2:18628450-18630552 REVERSE LENGTH=229	chromatin assembly or disassembly; response to abscisic acid stimulus; embryo development ending in seed dormancy; seed germination; regulation of flower development; meristem structural organization; polarity specification of adaxial/abaxial axis; thylakoid membrane organization; specification of floral organ identity; stomatal complex morphogenesis; fruit development; abaxial cell fate specific…			YABBY protein
Glyma03g03760	Glyma03g03760	Glyma.03g031800	AT4G00150.1 | Symbols: HAM3, ATHAM3, LOM3 | GRAS family transcription factor | chr4:57429-59105 REVERSE LENGTH=558	regulation of transcription, DNA-dependent; circadian rhythm; maintenance of shoot apical meristem identity; cell differentiation; root hair cell tip growth; cell division			GRAS family transcription factor
Glyma03g03950	Glyma03g03950	Glyma.03g033600	AT3G60580.1 | Symbols: | C2H2-like zinc finger protein | chr3:22394007-22394873 FORWARD LENGTH=288	regulation of transcription, DNA-dependent			NA
Glyma03g04000	Glyma03g04000	Glyma.03g034000	AT4G00050.1 | Symbols: UNE10 | basic helix-loop-helix (bHLH) DNA-binding superfamily protein | chr4:17863-19848 FORWARD LENGTH=399	regulation of transcription, DNA-dependent; double fertilization forming a zygote and endosperm			Helix-loop-helix DNA-binding domain
Glyma03g04330	Glyma03g04330	Glyma.03g035200	AT4G32010.1 | Symbols: HSL1, HSI2-L1, VAL2 | HSI2-like 1 | chr4:15481231-15484897 FORWARD LENGTH=780	regulation of transcription, DNA-dependent; sister chromatid cohesion; gravitropism; embryo development; embryonic pattern specification; positive regulation of seed germination; primary shoot apical meristem specification; seed dormancy process; seed maturation; regulation of cell cycle process; post-translational protein modification; regulation of cell differentiation; positive regulation of t…			CW-type Zinc Finger; B3 DNA binding domain
Glyma03g04470	Glyma03g04470	Glyma.03g036600	AT5G01840.1 | Symbols: ATOFP1, OFP1 | ovate family protein 1 | chr5:324552-325364 FORWARD LENGTH=270	N-terminal protein myristoylation; negative regulation of transcription, DNA-dependent; organ development; regulation of unidimensional cell growth			Protein of unknown function, DUF623
Glyma03g04620	Glyma03g04620	Glyma.03g037500	AT2G38370.1 | Symbols: | Plant protein of unknown function (DUF827) | chr2:16072184-16074168 REVERSE LENGTH=522	G2 phase of mitotic cell cycle; RNA processing; biological process; photomorphogenesis; determination of bilateral symmetry; polarity specification of adaxial/abaxial axis; meristem initiation; regulation of meristem growth; cullin deneddylation; protein ubiquitination; histone methylation; protein deubiquitination; cell cycle process; positive regulation of transcription, DNA-dependent			Plant protein of unknown function (DUF827)
Glyma03g04960	Glyma03g04960	Glyma.03g040400	AT2G38540.1 | Symbols: LP1, LTP1, ATLTP1 | lipid transfer protein 1 | chr2:16130418-16130893 FORWARD LENGTH=118	lipid transport			Protease inhibitor/seed storage/LTP family
Glyma03g05210	Glyma03g05210	Glyma.03g042600	AT5G01720.1 | Symbols: | RNI-like superfamily protein | chr5:267118-270391 REVERSE LENGTH=665	ubiquitin-dependent protein catabolic process; toxin catabolic process			Leucine Rich Repeat
Glyma03g06450	Glyma03g06450	Glyma.03g050400	AT5G01590.1 | Symbols: | unknown protein; FUNCTIONS IN: molecular_function unknown; INVOLVED IN: biological_process unknown; LOCATED IN: chloroplast, chloroplast envelope; EXPRESSED IN: 22 plant structures; EXPRESSED DURING: 13 growth stages; Has 60 Blast hits to 59 proteins in 31 species: Archae - 0; Bacteria - 20; Metazoa - 1; Fungi - 2; Plants - 33; Viruses - 0; Other Eukaryotes - 4 (source: N…	polysaccharide catabolic process; starch metabolic process; biological process; plant-type cell wall organization; regulation of meristem growth			NA												Glyma04g02970
Cluster-04.1																			Glyma04g03610
Glyma04g02660	Glyma04g02660	Glyma.04g024400	AT1G75750.2 | Symbols: GASA1 | GAST1 protein homolog 1 | chr1:28441813-28442284 REVERSE LENGTH=97	polysaccharide biosynthetic process; tryptophan catabolic process; indoleacetic acid biosynthetic process; response to abscisic acid stimulus; response to gibberellin stimulus; response to brassinosteroid stimulus; multidimensional cell growth; unidimensional cell growth; cell tip growth; regulation of hormone levels; anthocyanin accumulation in tissues in response to UV light; root hair elongati…			Gibberellin regulated protein												Glyma04g04460
Glyma04g02970	Glyma04g02970	Glyma.04g027100	AT3G54350.3 | Symbols: emb1967 | Forkhead-associated (FHA) domain-containing protein | chr3:20122298-20126031 REVERSE LENGTH=702	mitotic recombination; methylation-dependent chromatin silencing; embryo sac egg cell differentiation; gravitropism; embryo development ending in seed dormancy; RNA interference			FHA domain												Glyma04g04540
Glyma04g02980	Glyma04g02980	Glyma.04g027200	AT3G54340.1 | Symbols: AP3, ATAP3 | K-box region and MADS-box transcription factor family protein | chr3:20119428-20121087 REVERSE LENGTH=232	regulation of transcription, DNA-dependent; plant-type cell wall modification; pollen tube growth; post-embryonic morphogenesis; regulation of flower development; specification of floral organ identity; carpel development; petal development; stamen development; ovule development; meristem development			K-box region; SRF-type transcription factor (DNA-binding and dimerisation domain)												Glyma04g04870
Glyma04g03210	Glyma04g03210	Glyma.04g029700	AT1G10210.2 | Symbols: ATMPK1, MPK1 | mitogen-activated protein kinase 1 | chr1:3349579-3350776 FORWARD LENGTH=370	MAPK cascade; response to superoxide; regulation of transcription, DNA-dependent; protein phosphorylation; protein targeting to membrane; fatty acid beta-oxidation; response to osmotic stress; signal transduction; cell death; response to cold; response to bacterium; response to salt stress; response to auxin stimulus; auxin mediated signaling pathway; response to abscisic acid stimulus; response …			Protein kinase domain
Glyma04g03560	Glyma04g03560	Glyma.04g033300	AT5G66730.1 | Symbols: | C2H2-like zinc finger protein | chr5:26641914-26643883 REVERSE LENGTH=500	regulation of transcription, DNA-dependent; regulation of gibberellic acid mediated signaling pathway; regulation of seed germination; seed maturation			Zinc-finger double-stranded RNA-binding
Glyma04g03610	Glyma04g03610	Glyma.04g033800	AT1G75080.2 | Symbols: BZR1 | Brassinosteroid signalling positive regulator (BZR1) family protein | chr1:28185709-28187063 FORWARD LENGTH=336	regulation of transcription, DNA-dependent; brassinosteroid mediated signaling pathway; negative regulation of transcription, DNA-dependent; seed development; ovule development			Plant protein of unknown function (DUF822)
Glyma04g04050	Glyma04g04050	Glyma.04g038100	AT5G42750.1 | Symbols: BKI1 | BRI1 kinase inhibitor 1 | chr5:17143028-17144041 REVERSE LENGTH=337	negative regulation of brassinosteroid biosynthetic process			NA
Glyma04g04460	Glyma04g04460	Glyma.04g042000	AT4G34160.1 | Symbols: CYCD3;1, CYCD3 | CYCLIN D3;1 | chr4:16357903-16359304 FORWARD LENGTH=376	G1 phase of mitotic cell cycle; G1/S transition of mitotic cell cycle; M phase of mitotic cell cycle; nuclear division; cytokinesis by cell plate formation; regulation of DNA replication; response to cytokinin stimulus; response to brassinosteroid stimulus; response to sucrose stimulus; regulation of meristem growth; stomatal complex morphogenesis; regulation of G2/M transition of mitotic cell cy…			Cyclin, C-terminal domain; Cyclin, N-terminal domain
Glyma04g04540	Glyma04g04540	Glyma.04g042900	AT4G24210.1 | Symbols: SLY1 | F-box family protein | chr4:12563658-12564113 FORWARD LENGTH=151	response to ethylene stimulus; response to abscisic acid stimulus; gibberellic acid mediated signaling pathway; seed germination; salicylic acid mediated signaling pathway; jasmonic acid mediated signaling pathway; positive regulation of gibberellic acid mediated signaling pathway; seed dormancy process; raffinose family oligosaccharide biosynthetic process; hyperosmotic salinity response; floral…			NA
Glyma04g04730	Glyma04g04730	Glyma.04g044600	AT5G67360.1 | Symbols: ARA12 | Subtilase family protein | chr5:26872192-26874465 REVERSE LENGTH=757	proteolysis; seed coat development; negative regulation of catalytic activity; mucilage metabolic process involved seed coat development; mucilage extrusion from seed coat			Subtilase family; Peptidase inhibitor I9; PA domain
Glyma04g04790	Glyma04g04790	Glyma.04g045200	AT5G43190.1 | Symbols: | Galactose oxidase/kelch repeat superfamily protein | chr5:17340300-17341511 REVERSE LENGTH=403	ubiquitin-dependent protein catabolic process; amino acid transport; lipid transport; proline transport			F-box domain												Glyma05g28950
Glyma04g04870	Glyma04g04870	Glyma.04g046100	AT5G22370.2 | Symbols: EMB1705, QQT1 | P-loop containing nucleoside triphosphate hydrolases superfamily protein | chr5:7406587-7408509 FORWARD LENGTH=298	regulation of mitotic cell cycle; embryo development; embryo development ending in seed dormancy; cell division			Conserved hypothetical ATP binding protein												Glyma05g29700
Cluster-05.1																			Glyma05g30080
Glyma05g28950	Glyma05g28950	Glyma.05g156900	AT5G19820.1 | Symbols: emb2734 | ARM repeat superfamily protein | chr5:6695731-6701247 REVERSE LENGTH=1116	nucleotide biosynthetic process; embryo development ending in seed dormancy; plant-type cell wall cellulose metabolic process; cell wall pectin metabolic process			HEAT repeat												Glyma05g30380
Glyma05g29190	Glyma05g29190	Glyma.05g159200	AT5G45800.1 | Symbols: MEE62 | Leucine-rich repeat protein kinase family protein | chr5:18575765-18578972 REVERSE LENGTH=666	protein phosphorylation; transmembrane receptor protein tyrosine kinase signaling pathway; systemic acquired resistance; embryo development ending in seed dormancy; regulation of defense response			Protein tyrosine kinase; Leucine Rich Repeat												Glyma05g31450
Glyma05g29200	Glyma05g29200	Glyma.05g159400	AT4G18710.1 | Symbols: BIN2, DWF12, UCU1, ATSK21, SK21 | Protein kinase superfamily protein | chr4:10296474-10298913 FORWARD LENGTH=380	glycolysis; protein phosphorylation; water transport; hyperosmotic response; Golgi organization; response to temperature stimulus; response to salt stress; detection of brassinosteroid stimulus; response to auxin stimulus; brassinosteroid mediated signaling pathway; multidimensional cell growth; leaf morphogenesis; response to cadmium ion; protein autophosphorylation; positive regulation of prote…			Protein kinase domain												Glyma05g31490
Glyma05g29700	Glyma05g29700	Glyma.05g164100	AT4G18060.1 | Symbols: | SH3 domain-containing protein | chr4:10027668-10029662 REVERSE LENGTH=351	maltose metabolic process; acetyl-CoA metabolic process; microtubule nucleation; sterol biosynthetic process; brassinosteroid biosynthetic process; starch biosynthetic process; positive regulation of catalytic activity			SH3 domain												Glyma05g32030
Glyma05g30000	Glyma05g30000	Glyma.05g166400	AT2G34710.1 | Symbols: PHB, ATHB14, ATHB-14, PHB-1D | Homeobox-leucine zipper family protein / lipid-binding START domain-containing protein | chr2:14639548-14643993 REVERSE LENGTH=852	regulation of transcription, DNA-dependent; sister chromatid cohesion; reciprocal meiotic recombination; cell adhesion; photomorphogenesis; embryo development ending in seed dormancy; seed germination; determination of bilateral symmetry; embryonic pattern specification; regulation of flower development; meristem structural organization; polarity specification of adaxial/abaxial axis; adaxial/aba…			Homeobox domain; MEKHLA domain; START domain												Glyma05g33790
Glyma05g30080	Glyma05g30080	Glyma.05g167200	AT1G55350.4 | Symbols: DEK1, ATDEK1 | calpain-type cysteine protease family | chr1:20654463-20664501 REVERSE LENGTH=2151	cell fate specification; sister chromatid cohesion; cell adhesion; embryo development ending in seed dormancy; embryonic pattern specification; primary shoot apical meristem specification; trichome morphogenesis; vegetative to reproductive phase transition of meristem; seed maturation; regulation of multicellular organism growth; actin nucleation; regulation of cell differentiation; root hair cel…			Calpain large subunit, domain III; Calpain family cysteine protease												Glyma05g33860
Glyma05g30380	Glyma05g30380	Glyma.05g169900	AT2G02850.1 | Symbols: ARPN | plantacyanin | chr2:826630-827720 REVERSE LENGTH=129	photomorphogenesis; response to abscisic acid stimulus; embryo development ending in seed dormancy; seed germination; pollination; regulation of flower development; meristem structural organization; seed dormancy process; sugar mediated signaling pathway; vegetative to reproductive phase transition of meristem; protein ubiquitination; lipid storage; anther development; response to freezing			Plastocyanin-like domain												Glyma05g34070
Glyma05g31250	Glyma05g31250	Glyma.05g178700	AT5G65020.1 | Symbols: ANNAT2 | annexin 2 | chr5:25973915-25975554 FORWARD LENGTH=317	acetyl-CoA metabolic process; response to heat; response to cold; response to water deprivation; response to salt stress; polysaccharide transport; sterol biosynthetic process; brassinosteroid biosynthetic process			Annexin
Glyma05g31270	Glyma05g31270	Glyma.05g178900	AT4G39850.1 | Symbols: PXA1, PED3, CTS, ACN2, AtABCD1 | peroxisomal ABC transporter 1 | chr4:18489220-18496762 FORWARD LENGTH=1337	fatty acid beta-oxidation; transport; peroxisome organization; toxin catabolic process; positive regulation of seed germination; fatty-acyl-CoA transport; proteasomal ubiquitin-dependent protein catabolic process; response to misfolded protein; transmembrane transport; proteasome core complex assembly			ABC transporter; ABC transporter transmembrane region 2
Glyma05g31390	Glyma05g31390	Glyma.05g180100	AT5G65110.1 | Symbols: ACX2, ATACX2 | acyl-CoA oxidase 2 | chr5:26009821-26012482 REVERSE LENGTH=692	long-chain fatty acid metabolic process; fatty acid metabolic process; fatty acid beta-oxidation; metabolic process; fatty acid catabolic process; response to cytokinin stimulus; proteasomal ubiquitin-dependent protein catabolic process; proteasome assembly; root hair elongation; response to misfolded protein; oxidation-reduction process			Acyl-CoA oxidase; Acyl-CoA dehydrogenase, middle domain; Acyl-CoA dehydrogenase, C-terminal domain
Glyma05g31450	Glyma05g31450	Glyma.05g180600	AT5G10170.1 | Symbols: ATMIPS3, MIPS3 | myo-inositol-1-phosphate synthase 3 | chr5:3187538-3190161 REVERSE LENGTH=510	response to reactive oxygen species; inositol biosynthetic process; phospholipid biosynthetic process; embryo development ending in seed dormancy; response to iron ion; photosynthesis; iron ion homeostasis			Myo-inositol-1-phosphate synthase; Myo-inositol-1-phosphate synthase
Glyma05g31490	Glyma05g31490	Glyma.05g181000	AT2G22250.1 | Symbols: ATAAT, AAT, MEE17 | aspartate aminotransferase | chr2:9458011-9460028 REVERSE LENGTH=428	aromatic amino acid family biosynthetic process, prephenate pathway; embryo development ending in seed dormancy			Aminotransferase class I and II
Glyma05g31640	Glyma05g31640	Glyma.05g182700	AT4G39620.2 | Symbols: EMB2453 | Tetratricopeptide repeat (TPR)-like superfamily protein | chr4:18395294-18397393 FORWARD LENGTH=510	embryo development ending in seed dormancy			PPR repeat
Glyma05g31730	Glyma05g31730	Glyma.05g183700	AT2G21940.4 | Symbols: SK1, ATSK1 | shikimate kinase 1 | chr2:9351106-9352881 FORWARD LENGTH=304	ubiquinone biosynthetic process; shikimate metabolic process			Shikimate kinase
Glyma05g31830	Glyma05g31830	Glyma.05g184800	AT2G21870.1 | Symbols: MGP1 | copper ion binding;cobalt ion binding;zinc ion binding | chr2:9320456-9322618 REVERSE LENGTH=240	ubiquitin-dependent protein catabolic process; pollen development; photorespiration; response to misfolded protein; proteasome core complex assembly			NA
Glyma05g32030	Glyma05g32030	Glyma.05g186600	AT5G09900.2 | Symbols: EMB2107, RPN5A, MSA | 26S proteasome regulatory subunit, putative (RPN5) | chr5:3089462-3092434 REVERSE LENGTH=442	G2 phase of mitotic cell cycle; gluconeogenesis; glycolysis; ubiquitin-dependent protein catabolic process; fatty acid beta-oxidation; multicellular organismal development; toxin catabolic process; photomorphogenesis; response to salt stress; embryo development ending in seed dormancy; photorespiration; cullin deneddylation; DNA endoreduplication; proteasomal ubiquitin-dependent protein catabolic…			PCI domain
Glyma05g32340	Glyma05g32340	Glyma.05g189900	AT3G18680.1 | Symbols: | Amino acid kinase family protein | chr3:6427533-6429520 FORWARD LENGTH=339	pyrimidine nucleotide biosynthetic process; rRNA processing; tRNA metabolic process; cellular amino acid biosynthetic process; aromatic amino acid family biosynthetic process; chloroplast organization; embryo development ending in seed dormancy; thylakoid membrane organization; vegetative to reproductive phase transition of meristem; iron-sulfur cluster assembly; protein targeting to chloroplast;…			Amino acid kinase family
Glyma05g32430	Glyma05g32430	Glyma.05g190800	AT5G64630.2 | Symbols: FAS2, NFB01, NFB1, MUB3.9 | Transducin/WD40 repeat-like superfamily protein | chr5:25833298-25836158 FORWARD LENGTH=487	double-strand break repair via homologous recombination; DNA recombination; nucleosome assembly; cell proliferation; pollen development; meristem structural organization; trichome differentiation; heterochromatin assembly; leaf development			WD domain, G-beta repeat
Glyma05g33600	Glyma05g33600	Glyma.05g248200	AT4G24660.1 | Symbols: ATHB22, MEE68, HB22, ZHD2 | homeobox protein 22 | chr4:12724851-12725513 REVERSE LENGTH=220	gibberellin biosynthetic process; response to abscisic acid stimulus; gibberellic acid mediated signaling pathway; embryo development ending in seed dormancy; seed germination; seed dormancy process; reproductive structure development			ZF-HD protein dimerisation region
Glyma05g33790	Glyma05g33790	Glyma.05g246500	AT3G18000.1 | Symbols: NMT1, XPL1, PEAMT | S-adenosyl-L-methionine-dependent methyltransferases superfamily protein | chr3:6154578-6157331 FORWARD LENGTH=491	phosphatidylcholine biosynthetic process; metabolic process; pollen development; unidimensional cell growth; pollen tube growth; pollen tube guidance; choline biosynthetic process; post-embryonic root development			Methyltransferase domain
Glyma05g33820	Glyma05g33820	Glyma.05g246200	AT5G17400.1 | Symbols: ER-ANT1 | endoplasmic reticulum-adenine nucleotide transporter 1 | chr5:5729015-5730104 REVERSE LENGTH=306	transport; shoot system development; seed development; root development; adenine nucleotide transport; transmembrane transport			Mitochondrial carrier protein
Glyma05g33830	Glyma05g33830	Glyma.05g246100	AT5G12250.1 | Symbols: TUB6 | beta-6 tubulin | chr5:3961317-3962971 REVERSE LENGTH=449	polysaccharide biosynthetic process; acetyl-CoA metabolic process; gluconeogenesis; glycolysis; GTP catabolic process; water transport; hyperosmotic response; cytoskeleton organization; microtubule-based process; microtubule-based movement; Golgi organization; response to temperature stimulus; response to cold; response to salt stress; gibberellic acid mediated signaling pathway; multidimensional…			Tubulin C-terminal domain; Tubulin/FtsZ family, GTPase domain
Glyma05g33860	Glyma05g33860	Glyma.05g245800	AT1G18250.2 | Symbols: ATLP-1 | Pathogenesis-related thaumatin superfamily protein | chr1:6277024-6278005 REVERSE LENGTH=244	microtubule cytoskeleton organization; cytokinesis by cell plate formation; cell proliferation; regulation of meristem growth; anaphase; response to other organism			Thaumatin family
Glyma05g34020	Glyma05g34020	Glyma.05g244200	AT3G18050.1 | Symbols: | unknown protein; BEST Arabidopsis thaliana protein match is: unknown protein (TAIR:AT4G28100.1); Has 67 Blast hits to 66 proteins in 12 species: Archae - 0; Bacteria - 0; Metazoa - 0; Fungi - 0; Plants - 67; Viruses - 0; Other Eukaryotes - 0 (source: NCBI BLink). | chr3:6180931-6182593 FORWARD LENGTH=335	biological process; gibberellic acid mediated signaling pathway; seed dormancy process			NA
Glyma05g34070	Glyma05g34070	Glyma.05g243800	AT3G18130.1 | Symbols: RACK1C_AT | receptor for activated C kinase 1C | chr3:6211109-6212371 REVERSE LENGTH=326	RNA methylation; nucleotide biosynthetic process; pyrimidine ribonucleotide biosynthetic process; seed germination; root development; shoot development; cellular response to abscisic acid stimulus			WD domain, G-beta repeat
Glyma05g34310	Glyma05g34310	Glyma.05g241600	AT2G01830.1 | Symbols: WOL, CRE1, WOL1, AHK4, ATCRE1 | CHASE domain containing histidine kinase protein | chr2:363332-367429 REVERSE LENGTH=1057	phosphorelay signal transduction system; protein phosphorylation; osmosensory signaling pathway; sulfate transport; response to water deprivation; cytokinin mediated signaling pathway; response to sucrose stimulus; response to glucose stimulus; response to fructose stimulus; regulation of seed germination; embryonic root morphogenesis; cellular response to phosphate starvation; regulation of anth…			Histidine kinase-, DNA gyrase B-, and HSP90-like ATPase; CHASE domain; His Kinase A (phosphoacceptor) domain; Response regulator receiver domain
Cluster-07
Glyma07g11340	Glyma07g11340	Glyma.07g100800	AT1G48630.1 | Symbols: RACK1B_AT | receptor for activated C kinase 1B | chr1:17981977-17983268 REVERSE LENGTH=326	RNA methylation; regulation of translation; nucleotide biosynthetic process; pyrimidine ribonucleotide biosynthetic process; plant-type cell wall organization; seed germination; ribosome biogenesis; cell wall modification; root development; shoot development; cellular response to abscisic acid stimulus			WD domain, G-beta repeat
Glyma07g11550	Glyma07g11550	Glyma.07g102500	AT1G73590.1 | Symbols: PIN1, ATPIN1 | Auxin efflux carrier family protein | chr1:27659772-27662876 FORWARD LENGTH=622	regulation of cell size; nucleotide biosynthetic process; response to nematode; gravitropism; response to blue light; photomorphogenesis; response to auxin stimulus; embryo development; determination of bilateral symmetry; organ morphogenesis; flower development; auxin polar transport; polarity specification of adaxial/abaxial axis; leaf morphogenesis; meristem initiation; xylem and phloem patter…			Membrane transport protein
Glyma07g11580	Glyma07g11580	Glyma.07g102700	AT3G18000.1 | Symbols: NMT1, XPL1, PEAMT | S-adenosyl-L-methionine-dependent methyltransferases superfamily protein | chr3:6154578-6157331 FORWARD LENGTH=491	phosphatidylcholine biosynthetic process; metabolic process; pollen development; unidimensional cell growth; pollen tube growth; pollen tube guidance; choline biosynthetic process; post-embryonic root development			Methyltransferase domain
Glyma07g12080	Glyma07g12080	Glyma.07g106900	AT3G56990.1 | Symbols: EDA7 | embryo sac development arrest 7 | chr3:21088358-21091976 REVERSE LENGTH=711	karyogamy; mRNA export from nucleus; protein import into nucleus; embryo sac egg cell differentiation; megagametogenesis			NUC153 domain
Glyma07g12140	Glyma07g12140	Glyma.07g107200	AT4G24660.1 | Symbols: ATHB22, MEE68, HB22, ZHD2 | homeobox protein 22 | chr4:12724851-12725513 REVERSE LENGTH=220	gibberellin biosynthetic process; response to abscisic acid stimulus; gibberellic acid mediated signaling pathway; embryo development ending in seed dormancy; seed germination; seed dormancy process; reproductive structure development			ZF-HD protein dimerisation region												Glyma07g13230
Glyma07g12800	Glyma07g12800	Glyma.07g121400	AT2G06990.1 | Symbols: HEN2 | RNA helicase, ATP-dependent, SK12/DOB1 protein | chr2:2895135-2900909 FORWARD LENGTH=995	G2 phase of mitotic cell cycle; mRNA splicing, via spliceosome; regionalization; regulation of transcription, DNA-dependent; RNA processing; cell adhesion; photomorphogenesis; embryo development ending in seed dormancy; seed germination; regulation of flower development; meristem structural organization; trichome morphogenesis; specification of floral organ identity; seed dormancy process; sugar …			DSHCT (NUC185) domain												Glyma07g13730
Glyma07g13230	Glyma07g13230	Glyma.07g118800	AT1G18450.1 | Symbols: ATARP4, ARP4 | actin-related protein 4 | chr1:6348199-6351766 FORWARD LENGTH=441	reproduction; mRNA splicing, via spliceosome; DNA methylation; mitotic recombination; chromatin organization; chromatin silencing; methylation-dependent chromatin silencing; reciprocal meiotic recombination; cell-cell signaling; embryo sac egg cell differentiation; virus induced gene silencing; photomorphogenesis; embryo development ending in seed dormancy; seed germination; determination of bila…			Actin												Glyma07g14460
Glyma07g13730	Glyma07g13730	Glyma.07g115700	AT1G02140.1 | Symbols: MEE63, MAGO, HAP1 | mago nashi family protein | chr1:403467-404401 REVERSE LENGTH=150	mitosis; sex determination; embryo development ending in seed dormancy; pollen tube guidance; positive regulation of gene expression			Mago nashi protein												Glyma07g15050
Glyma07g14460	Glyma07g14460	Glyma.07g110900	AT1G11680.1 | Symbols: CYP51G1, EMB1738, CYP51A2, CYP51 | CYTOCHROME P450 51G1 | chr1:3938925-3940585 FORWARD LENGTH=488	RNA splicing, via endonucleolytic cleavage and ligation; methionine biosynthetic process; embryo development ending in seed dormancy; sterol biosynthetic process; pentacyclic triterpenoid biosynthetic process; oxidation-reduction process			Cytochrome P450												Glyma07g15640
Glyma07g14770	Glyma07g14770	Glyma.07g108700	AT1G02080.2 | Symbols: | transcription regulators | chr1:373694-386682 FORWARD LENGTH=2377	microtubule cytoskeleton organization; cytokinesis by cell plate formation; cell adhesion; trichome morphogenesis; actin nucleation			CCR4-Not complex component, Not1												Glyma07g15840
Glyma07g14940	Glyma07g14940	Glyma.07g125200	AT4G29380.1 | Symbols: | protein kinase family protein / WD-40 repeat family protein | chr4:14458822-14464692 FORWARD LENGTH=1494	response to superoxide; protein phosphorylation; N-terminal protein myristoylation; fatty acid beta-oxidation; lipid transport; intra-Golgi vesicle-mediated transport; signal transduction; cell death; pollen development; gravitropism; hormone-mediated signaling pathway; pollen germination; salicylic acid mediated signaling pathway; ethylene mediated signaling pathway; lithium ion transport; prote…			Protein kinase domain; HEAT repeat; WD domain, G-beta repeat
Glyma07g15050	Glyma07g15050	Glyma.07g125400	AT4G26300.1 | Symbols: emb1027 | Arginyl-tRNA synthetase, class Ic | chr4:13308400-13313109 REVERSE LENGTH=642	purine nucleotide biosynthetic process; tRNA aminoacylation for protein translation; arginyl-tRNA aminoacylation; embryo development ending in seed dormancy; seed dormancy process; regulation of cell cycle process; leaf development; cotyledon development			tRNA synthetases class I (R); DALR anticodon binding domain; Arginyl tRNA synthetase N terminal domain
Glyma07g15640	Glyma07g15640	Glyma.07g130400	AT1G19220.1 | Symbols: ARF19, IAA22, ARF11 | auxin response factor 19 | chr1:6628395-6632779 REVERSE LENGTH=1086	regulation of transcription, DNA-dependent; cell adhesion; response to ethylene stimulus; response to hormone stimulus; response to auxin stimulus; response to brassinosteroid stimulus; trichome morphogenesis; lateral root formation; response to cyclopentenone; actin nucleation; leaf development; lateral root development; root hair cell differentiation; cell wall organization			AUX/IAA family; B3 DNA binding domain; Auxin response factor
Glyma07g15840	Glyma07g15840	Glyma.07g132300	AT5G02310.1 | Symbols: PRT6 | proteolysis 6 | chr5:474279-482552 FORWARD LENGTH=2006	ubiquitin-dependent protein catabolic process; response to abscisic acid stimulus; regulation of seed germination; regulation of lipid catabolic process			Putative zinc finger in N-recognin (UBR box)
Glyma07g16100	Glyma07g16100	Glyma.07g134300	AT5G02190.1 | Symbols: EMB24, ATASP38, PCS1 | Eukaryotic aspartyl protease family protein | chr5:435322-436683 FORWARD LENGTH=453	proteolysis; embryo development ending in seed dormancy; programmed cell death			Eukaryotic aspartyl protease
Glyma07g16510	Glyma07g16510	Glyma.07g137300	AT3G55610.1 | Symbols: P5CS2 | delta 1-pyrroline-5-carboxylate synthase 2 | chr3:20624278-20628989 REVERSE LENGTH=726	proline biosynthetic process; metabolic process; cellular amino acid biosynthetic process; response to abscisic acid stimulus; embryo development ending in seed dormancy; hyperosmotic salinity response; oxidation-reduction process			Amino acid kinase family; Aldehyde dehydrogenase family
Glyma07g18010	Glyma07g18010	no correspondence	AT3G18290.1 | Symbols: EMB2454, BTS | zinc finger protein-related | chr3:6274308-6280174 FORWARD LENGTH=1254	embryo development ending in seed dormancy; cellular response to iron ion starvation			Hemerythrin HHE cation binding domain
Glyma07g18370	Glyma07g18370	Glyma.07g151500	AT3G51840.1 | Symbols: ACX4, ATSCX, ATG6 | acyl-CoA oxidase 4 | chr3:19225653-19229008 REVERSE LENGTH=436	protein targeting to vacuole; fatty acid beta-oxidation; Golgi organization; vacuole organization; metabolic process; embryo development ending in seed dormancy; vesicle-mediated transport; protein import into peroxisome matrix; cellular macromolecule catabolic process; short-chain fatty acid metabolic process; oxidation-reduction process			Acyl-CoA dehydrogenase, N-terminal domain; Acyl-CoA dehydrogenase, middle domain; Acyl-CoA dehydrogenase, C-terminal domain
Cluster-09
Glyma09g27490	Glyma09g27490	Glyma.09g149200	AT4G25420.1 | Symbols: GA5, GA20OX1, AT2301, ATGA20OX1 | 2-oxoglutarate (2OG) and Fe(II)-dependent oxygenase superfamily protein | chr4:12990982-12992409 REVERSE LENGTH=377	gibberellin biosynthetic process; abscisic acid biosynthetic process; response to abscisic acid stimulus; response to gibberellin stimulus; gibberellic acid mediated signaling pathway; embryo development ending in seed dormancy; unidimensional cell growth; seed germination; flower development; seed dormancy process; terpenoid biosynthetic process; leaf development; short-day photoperiodism, flowe…			2OG-Fe(II) oxygenase superfamily
Glyma09g27950	Glyma09g27950	Glyma.09g152400	AT5G62230.1 | Symbols: ERL1 | ERECTA-like 1 | chr5:24996433-25002130 FORWARD LENGTH=966	cell fate specification; response to molecule of bacterial origin; protein phosphorylation; signal transduction; embryo sac development; plant-type cell wall modification; pollen tube growth; post-embryonic morphogenesis; regulation of flower development; leaf morphogenesis; stomatal complex morphogenesis; petal development; stamen development; ovule development; meristem development			Leucine rich repeat N-terminal domain; Protein kinase domain; Leucine Rich Repeat												Glyma09g28640
Glyma09g28640	Glyma09g28640	Glyma.09g158100	AT3G55620.1 | Symbols: emb1624 | Translation initiation factor IF6 | chr3:20634581-20636312 FORWARD LENGTH=245	translational initiation; embryo development ending in seed dormancy; mature ribosome assembly; cellular response to abscisic acid stimulus			eIF-6 family												Glyma09g29030
Glyma09g29030	Glyma09g29030	Glyma.09g161300	AT5G42790.1 | Symbols: PAF1, ATPSM30, ARS5 | proteasome alpha subunit F1 | chr5:17159270-17160975 REVERSE LENGTH=278	ubiquitin-dependent protein catabolic process; fatty acid beta-oxidation; protein catabolic process; proteasomal ubiquitin-dependent protein catabolic process; proteasome assembly; response to arsenic-containing substance; proteolysis involved in cellular protein catabolic process; response to misfolded protein; proteasome core complex assembly			Proteasome subunit; Proteasome subunit A N-terminal signature												Glyma09g29720
Glyma09g29720	Glyma09g29720	Glyma.09g167100	AT1G48410.1 | Symbols: AGO1 | Stabilizer of iron transporter SufD / Polynucleotidyl transferase | chr1:17886285-17891892 REVERSE LENGTH=1048	DNA methylation; chromatin silencing; methylation-dependent chromatin silencing; sister chromatid cohesion; cell adhesion; cell-cell signaling; virus induced gene silencing; response to auxin stimulus; embryo development ending in seed dormancy; auxin metabolic process; determination of bilateral symmetry; embryonic pattern specification; organ morphogenesis; auxin polar transport; adaxial/abaxia…			PAZ domain; Piwi domain; Domain of unknown function (DUF1785)												Glyma09g30130
Glyma09g29940	Glyma09g29940	Glyma.09g169300	AT1G17950.1 | Symbols: ATMYB52, BW52, MYB52 | myb domain protein 52 | chr1:6177764-6179063 FORWARD LENGTH=249	regulation of transcription, DNA-dependent; response to abscisic acid stimulus; regulation of secondary cell wall biogenesis			Myb-like DNA-binding domain												Glyma09g30650
Glyma09g30130	Glyma09g30130	Glyma.09g171000	AT3G56990.1 | Symbols: EDA7 | embryo sac development arrest 7 | chr3:21088358-21091976 REVERSE LENGTH=711	karyogamy; mRNA export from nucleus; protein import into nucleus; embryo sac egg cell differentiation; megagametogenesis			NUC153 domain												Glyma09g31620
Glyma09g30140	Glyma09g30140	Glyma.09g171100	AT1G32240.1 | Symbols: KAN2 | Homeodomain-like superfamily protein | chr1:11625882-11630355 REVERSE LENGTH=388	regulation of transcription, DNA-dependent; response to abscisic acid stimulus; embryo development ending in seed dormancy; seed germination; polarity specification of adaxial/abaxial axis; seed dormancy process; carpel development; ovule development			Myb-like DNA-binding domain												Glyma09g32600
Glyma09g30410	Glyma09g30410	Glyma.09g173500	AT1G03860.3 | Symbols: ATPHB2, PHB2 | prohibitin 2 | chr1:979611-981157 REVERSE LENGTH=286	karyogamy; ubiquitin-dependent protein catabolic process; biological process; nucleotide biosynthetic process; embryo sac egg cell differentiation; photorespiration; response to misfolded protein; proteasome core complex assembly			SPFH domain / Band 7 family												Glyma09g32680
Glyma09g30650	Glyma09g30650	no correspondence	AT3G18000.1 | Symbols: NMT1, XPL1, PEAMT | S-adenosyl-L-methionine-dependent methyltransferases superfamily protein | chr3:6154578-6157331 FORWARD LENGTH=491	phosphatidylcholine biosynthetic process; metabolic process; pollen development; unidimensional cell growth; pollen tube growth; pollen tube guidance; choline biosynthetic process; post-embryonic root development			Methyltransferase domain												Glyma09g33630
Glyma09g30700	Glyma09g30700	no correspondence	AT1G73590.1 | Symbols: PIN1, ATPIN1 | Auxin efflux carrier family protein | chr1:27659772-27662876 FORWARD LENGTH=622	regulation of cell size; nucleotide biosynthetic process; response to nematode; gravitropism; response to blue light; photomorphogenesis; response to auxin stimulus; embryo development; determination of bilateral symmetry; organ morphogenesis; flower development; auxin polar transport; polarity specification of adaxial/abaxial axis; leaf morphogenesis; meristem initiation; xylem and phloem patter…			Membrane transport protein
Glyma09g30930	Glyma09g30930	Glyma.09g178200	AT3G18050.1 | Symbols: | unknown protein; BEST Arabidopsis thaliana protein match is: unknown protein (TAIR:AT4G28100.1); Has 67 Blast hits to 66 proteins in 12 species: Archae - 0; Bacteria - 0; Metazoa - 0; Fungi - 0; Plants - 67; Viruses - 0; Other Eukaryotes - 0 (source: NCBI BLink). | chr3:6180931-6182593 FORWARD LENGTH=335	biological process; gibberellic acid mediated signaling pathway; seed dormancy process			NA
Glyma09g31470	Glyma09g31470	Glyma.09g182600	AT3G18290.1 | Symbols: EMB2454, BTS | zinc finger protein-related | chr3:6274308-6280174 FORWARD LENGTH=1254	embryo development ending in seed dormancy; cellular response to iron ion starvation			Hemerythrin HHE cation binding domain; CHY zinc finger
Glyma09g31620	Glyma09g31620	Glyma.09g183900	AT3G18390.1 | Symbols: EMB1865 | CRS1 / YhbY (CRM) domain-containing protein | chr3:6313572-6317584 FORWARD LENGTH=848	phosphatidylglycerol biosynthetic process; response to abscisic acid stimulus; embryo development ending in seed dormancy; chloroplast relocation; thylakoid membrane organization; carotenoid biosynthetic process; isopentenyl diphosphate biosynthetic process, mevalonate-independent pathway; ncRNA metabolic process			CRS1 / YhbY (CRM) domain
Glyma09g32010	Glyma09g32010	Glyma.09g188000	AT3G24440.1 | Symbols: VRN5, VIL1 | Fibronectin type III domain-containing protein | chr3:8876207-8878171 REVERSE LENGTH=602	G2 phase of mitotic cell cycle; DNA methylation; chromatin silencing; photomorphogenesis; embryo development ending in seed dormancy; seed germination; regulation of flower development; meristem structural organization; vernalization response; seed dormancy process; sugar mediated signaling pathway; vegetative to reproductive phase transition of meristem; cullin deneddylation; protein ubiquitinat…			Fibronectin type III domain; Protein of unknown function (DUF1423)
Glyma09g32410	Glyma09g32410	Glyma.09g191500	AT3G24560.2 | Symbols: RSY3 | Adenine nucleotide alpha hydrolases-like superfamily protein | chr3:8963788-8966494 FORWARD LENGTH=660	tRNA processing; chloroplast organization; embryo development ending in seed dormancy; suspensor development			PP-loop family
Glyma09g32600	Glyma09g32600	Glyma.09g193300	AT4G29060.1 | Symbols: emb2726 | elongation factor Ts family protein | chr4:14317744-14321315 FORWARD LENGTH=953	translational elongation; embryo development ending in seed dormancy; chloroplast relocation; thylakoid membrane organization; carotenoid biosynthetic process; isopentenyl diphosphate biosynthetic process, mevalonate-independent pathway; ncRNA metabolic process; hydrogen peroxide catabolic process; response to cadmium ion			S1 RNA binding domain; UBA/TS-N domain; Elongation factor TS
Glyma09g32680	Glyma09g32680	Glyma.09g194200	AT2G20050.1 | Symbols: | protein serine/threonine phosphatases;protein kinases;catalytics;cAMP-dependent protein kinase regulators;ATP binding;protein serine/threonine phosphatases | chr2:8649779-8654193 REVERSE LENGTH=1094	regulation of protein phosphorylation; protein phosphorylation; protein dephosphorylation; N-terminal protein myristoylation			Protein kinase domain; Protein phosphatase 2C; Cyclic nucleotide-binding domain
Glyma09g32880	Glyma09g32880	Glyma.09g196300	AT4G35470.1 | Symbols: PIRL4 | plant intracellular ras group-related LRR 4 | chr4:16846531-16848448 FORWARD LENGTH=549	biological process; gibberellic acid mediated signaling pathway; seed dormancy process			Leucine Rich Repeat
Glyma09g33230	Glyma09g33230	Glyma.09g199700	AT5G65500.1 | Symbols: | U-box domain-containing protein kinase family protein | chr5:26181093-26183997 REVERSE LENGTH=791	protein phosphorylation; protein ubiquitination			U-box domain; Protein tyrosine kinase
Glyma09g33350	Glyma09g33350	Glyma.09g201000	AT5G65590.1 | Symbols: | Dof-type zinc finger DNA-binding family protein | chr5:26212084-26213034 REVERSE LENGTH=316	regulation of transcription, DNA-dependent			Dof domain, zinc finger
Glyma09g33630	Glyma09g33630	Glyma.09g203300	AT2G22670.3 | Symbols: IAA8 | indoleacetic acid-induced protein 8 | chr2:9637136-9638459 FORWARD LENGTH=321	microtubule nucleation; response to auxin stimulus; cytokinin mediated signaling pathway; gibberellic acid mediated signaling pathway; seed dormancy process; lateral root formation; negative regulation of transcription, DNA-dependent			AUX/IAA family
Cluster-17.1
Glyma17g09320	Glyma17g09320	Glyma.17g085700	AT5G63110.1 | Symbols: HDA6, AXE1, ATHDA6, RTS1, RPD3B, SIL1 | histone deacetylase 6 | chr5:25315834-25318227 REVERSE LENGTH=471	G2 phase of mitotic cell cycle; photomorphogenesis; response to salt stress; response to abscisic acid stimulus; embryo development ending in seed dormancy; vegetative to reproductive phase transition of meristem; cullin deneddylation; seed maturation; posttranscriptional gene silencing; gene silencing; histone deacetylation			Histone deacetylase domain
Glyma17g09430	Glyma17g09430	no correspondence	AT3G48210.1 | Symbols: | CONTAINS InterPro DOMAIN/s: Kinetochore-Ndc80 complex, subunit Spc25 (InterPro:IPR013255); Has 194 Blast hits to 194 proteins in 72 species: Archae - 0; Bacteria - 4; Metazoa - 72; Fungi - 39; Plants - 62; Viruses - 0; Other Eukaryotes - 17 (source: NCBI BLink). | chr3:17849435-17851396 FORWARD LENGTH=315	double-strand break repair via homologous recombination; double-strand break repair; DNA recombination; mitotic recombination; chromosome segregation; sister chromatid cohesion; meiosis; synapsis; reciprocal meiotic recombination; male meiosis; biological process; embryo sac egg cell differentiation; response to gamma radiation; somatic cell DNA recombination; regulation of telomere maintenance; …			NA												Glyma17g09320
Glyma17g09690	Glyma17g09690	Glyma.17g089100	AT5G16750.1 | Symbols: TOZ | Transducin family protein / WD-40 repeat family protein | chr5:5504541-5509266 REVERSE LENGTH=876	RNA methylation; rRNA processing; mRNA export from nucleus; protein import into nucleus; sister chromatid cohesion; photomorphogenesis; embryo development ending in seed dormancy; seed germination; embryonic pattern specification; regulation of flower development; meristem structural organization; primary shoot apical meristem specification; seed dormancy process; sugar mediated signaling pathway…			WD domain, G-beta repeat; Utp13 specific WD40 associated domain												Glyma17g09690
Glyma17g09850	Glyma17g09850	Glyma.17g090900	AT1G60190.1 | Symbols: | ARM repeat superfamily protein | chr1:22198403-22200463 FORWARD LENGTH=686	regulation of seed germination; protein ubiquitination			Armadillo/beta-catenin-like repeat; U-box domain												Glyma17g10290
Glyma17g09940	Glyma17g09940	Glyma.17g091700	AT1G63800.1 | Symbols: UBC5 | ubiquitin-conjugating enzyme 5 | chr1:23667888-23669003 REVERSE LENGTH=185	ubiquitin-dependent protein catabolic process			Ubiquitin-conjugating enzyme												Glyma17g10380
Glyma17g09980	Glyma17g09980	Glyma.17g092100	AT3G48040.1 | Symbols: ARAC8, ATROP10, ROP10, ATRAC8 | RHO-related protein from plants 10 | chr3:17731561-17733241 FORWARD LENGTH=208	actin filament organization; small GTPase mediated signal transduction; abscisic acid mediated signaling pathway; gibberellic acid mediated signaling pathway; negative regulation of abscisic acid mediated signaling pathway; seed dormancy process			Ras family												Glyma17g10990
Glyma17g10100	Glyma17g10100	Glyma.17g093400	AT5G50120.1 | Symbols: | Transducin/WD40 repeat-like superfamily protein | chr5:20382630-20383796 REVERSE LENGTH=388	biological process; response to auxin stimulus; response to brassinosteroid stimulus			WD domain, G-beta repeat												Glyma17g11410
Glyma17g10290	Glyma17g10290	Glyma.17g095000	AT1G59640.1 | Symbols: ZCW32, BPE, BPEub | BIG PETAL P | chr1:21909464-21911030 REVERSE LENGTH=264	regulation of transcription, DNA-dependent; fatty acid catabolic process; jasmonic acid metabolic process; response to jasmonic acid stimulus; plant-type cell wall modification; pollen tube growth; seed dormancy process; petal development; stamen development; petal morphogenesis; ovule development			Helix-loop-helix DNA-binding domain												Glyma17g12950
Glyma17g10350	Glyma17g10350	Glyma.17g095500	AT5G40010.1 | Symbols: AATP1 | AAA-ATPase 1 | chr5:16020218-16021762 REVERSE LENGTH=514	response to hypoxia; systemic acquired resistance, salicylic acid mediated signaling pathway; fruit development; regulation of hydrogen peroxide metabolic process; seed maturation			ATPase family associated with various cellular activities (AAA)												Glyma17g15490
Glyma17g10380	Glyma17g10380	Glyma.17g095800	AT3G47890.1 | Symbols: | Ubiquitin carboxyl-terminal hydrolase-related protein | chr3:17667172-17673530 REVERSE LENGTH=1568	ubiquitin-dependent protein catabolic process			Protein of unknown function (DUF629); Ubiquitin carboxyl-terminal hydrolase; Protein of unknown function (DUF627)												Glyma17g15550
Glyma17g10760	Glyma17g10760	Glyma.17g099100	AT3G47620.1 | Symbols: AtTCP14, TCP14 | TEOSINTE BRANCHED, cycloidea and PCF (TCP) 14 | chr3:17559004-17560473 FORWARD LENGTH=489	regulation of transcription, DNA-dependent; cell proliferation; response to cytokinin stimulus; response to abscisic acid stimulus; response to gibberellin stimulus; regulation of seed germination; inflorescence development; regulation of defense response			TCP family transcription factor
Glyma17g10860	Glyma17g10860	Glyma.17g100300	AT5G62440.1 | Symbols: | Protein of unknown function (DUF3223) | chr5:25072620-25073917 REVERSE LENGTH=202	G2 phase of mitotic cell cycle; karyogamy; protein import into nucleus; embryo sac egg cell differentiation; photomorphogenesis; embryo development; cullin deneddylation; nucleologenesis; cotyledon development; cell division; regulation of cell division			Protein of unknown function (DUF3223)
Glyma17g10990	Glyma17g10990	Glyma.17g101700	AT5G61410.2 | Symbols: RPE | D-ribulose-5-phosphate-3-epimerase | chr5:24684085-24685836 REVERSE LENGTH=281	carbohydrate metabolic process; metabolic process; response to cold; response to nematode; embryo development ending in seed dormancy; defense response to bacterium			Ribulose-phosphate 3 epimerase family
Glyma17g11410	Glyma17g11410	Glyma.17g105700	AT1G06220.1 | Symbols: MEE5, CLO, GFA1 | Ribosomal protein S5/Elongation factor G/III/V family protein | chr1:1900524-1904583 FORWARD LENGTH=987	embryo development ending in seed dormancy; regulation of embryo sac egg cell differentiation			Elongation factor G C-terminus; Elongation factor G, domain IV; Elongation factor Tu domain 2; Elongation factor Tu GTP binding domain
Glyma17g11760	Glyma17g11760	Glyma.17g109100	AT5G10790.1 | Symbols: UBP22 | ubiquitin-specific protease 22 | chr5:3410638-3412559 FORWARD LENGTH=557	ubiquitin-dependent protein catabolic process			Ubiquitin carboxyl-terminal hydrolase; Zn-finger in ubiquitin-hydrolases and other protein
Glyma17g12120	Glyma17g12120	Glyma.17g112600	AT2G42160.1 | Symbols: BRIZ1 | zinc finger (ubiquitin-hydrolase) domain-containing protein | chr2:17574843-17577397 REVERSE LENGTH=488	regulation of seed germination			Zn-finger in ubiquitin-hydrolases and other protein; BRCA1-associated protein 2
Glyma17g12450	Glyma17g12450	Glyma.17g115600	AT4G32400.1 | Symbols: EMB104, SHS1, EMB42, ATBT1 | Mitochondrial substrate carrier family protein | chr4:15638686-15640238 FORWARD LENGTH=392	protein targeting to membrane; transport; anion transport; mitochondrial transport; nucleotide transport; ER to Golgi vesicle-mediated transport; cellular membrane fusion; nucleotide biosynthetic process; embryo development ending in seed dormancy; regulation of plant-type hypersensitive response; ammonium transport; basic amino acid transport; negative regulation of programmed cell death; amino …			Mitochondrial carrier protein
Glyma17g12950	Glyma17g12950	Glyma.17g120500	AT2G26890.1 | Symbols: GRV2, KAM2 | DNAJ heat shock N-terminal domain-containing protein | chr2:11462327-11473841 REVERSE LENGTH=2554	protein folding; protein targeting to vacuole; endocytosis; endosome organization; vacuole organization; amyloplast organization; embryo development ending in seed dormancy; negative gravitropism; response to starvation; cell division			DnaJ domain
Glyma17g13330	Glyma17g13330	Glyma.17g124200	AT3G48250.1 | Symbols: | Pentatricopeptide repeat (PPR) superfamily protein | chr3:17870064-17871929 REVERSE LENGTH=621	RNA splicing; embryo sac egg cell differentiation			PPR repeat
Glyma17g13340	Glyma17g13340	Glyma.17g124300	AT3G48250.1 | Symbols: | Pentatricopeptide repeat (PPR) superfamily protein | chr3:17870064-17871929 REVERSE LENGTH=621	RNA splicing; embryo sac egg cell differentiation			PPR repeat
Glyma17g13540	Glyma17g13540	Glyma.17g126400	AT3G48360.1 | Symbols: BT2, ATBT2 | BTB and TAZ domain protein 2 | chr3:17908482-17910471 REVERSE LENGTH=364	regulation of transcription, DNA-dependent; circadian rhythm; response to cold; embryo sac development; pollen development; response to wounding; response to salt stress; response to auxin stimulus; auxin mediated signaling pathway; response to abscisic acid stimulus; abscisic acid mediated signaling pathway; response to carbohydrate stimulus; response to salicylic acid stimulus; response to jasm…			TAZ zinc finger; BTB/POZ domain
Glyma17g13780	Glyma17g13780	Glyma.17g128500	AT5G63420.1 | Symbols: emb2746 | RNA-metabolising metallo-beta-lactamase family protein | chr5:25400515-25405807 FORWARD LENGTH=911	metabolic process; embryo development ending in seed dormancy; photosynthesis; cellular respiration			Metallo-beta-lactamase superfamily; RNA-metabolising metallo-beta-lactamase; Alcohol dehydrogenase transcription factor Myb/SANT-like
Glyma17g14310	Glyma17g14310	Glyma.17g133900	AT4G19230.1 | Symbols: CYP707A1 | cytochrome P450, family 707, subfamily A, polypeptide 1 | chr4:10521524-10523517 FORWARD LENGTH=467	response to red or far red light; abscisic acid metabolic process; release of seed from dormancy; defense response to fungus; oxidation-reduction process			Cytochrome P450
Glyma17g14530	Glyma17g14530	Glyma.17g136300	AT1G12420.1 | Symbols: ACR8 | ACT domain repeat 8 | chr1:4226673-4228917 REVERSE LENGTH=441	metabolic process; response to abscisic acid stimulus			ACT domain
Glyma17g14650	Glyma17g14650	Glyma.17g137600	AT1G62750.1 | Symbols: ATSCO1, ATSCO1/CPEF-G, SCO1 | Translation elongation factor EFG/EF2 protein | chr1:23233622-23236321 REVERSE LENGTH=783	maltose metabolic process; pentose-phosphate shunt; DNA-dependent transcription, elongation; rRNA processing; translational elongation; chloroplast organization; post-embryonic development; embryo development ending in seed dormancy; seed germination; chloroplast relocation; thylakoid membrane organization; photosystem II assembly; vegetative to reproductive phase transition of meristem; iron-sul…			Elongation factor Tu GTP binding domain; Elongation factor Tu domain 2; Elongation factor G C-terminus; Elongation factor G, domain IV
Glyma17g14700	Glyma17g14700	Glyma.17g138100	AT1G12260.1 | Symbols: VND4, EMB2749, ANAC007, NAC007 | NAC 007 | chr1:4163058-4164486 REVERSE LENGTH=395	regulation of transcription, DNA-dependent; embryo development ending in seed dormancy; cell wall biogenesis; cell wall macromolecule metabolic process			No apical meristem (NAM) protein
Glyma17g14710	Glyma17g14710	Glyma.17g138200	AT2G45190.1 | Symbols: AFO, FIL, YAB1 | Plant-specific transcription factor YABBY family protein | chr2:18628450-18630552 REVERSE LENGTH=229	chromatin assembly or disassembly; response to abscisic acid stimulus; embryo development ending in seed dormancy; seed germination; regulation of flower development; meristem structural organization; polarity specification of adaxial/abaxial axis; thylakoid membrane organization; specification of floral organ identity; stomatal complex morphogenesis; fruit development; abaxial cell fate specific…			YABBY protein
Glyma17g15270	Glyma17g15270	Glyma.17g143600	AT3G13540.1 | Symbols: ATMYB5, MYB5 | myb domain protein 5 | chr3:4420239-4421443 FORWARD LENGTH=249	regulation of transcription, DNA-dependent; seed germination; trichome differentiation; trichome morphogenesis; seed coat development; regulation of gene expression; mucilage biosynthetic process involved in seed coat development			Myb-like DNA-binding domain
Glyma17g15490	Glyma17g15490	Glyma.17g145500	AT4G17510.1 | Symbols: UCH3 | ubiquitin C-terminal hydrolase 3 | chr4:9767114-9768648 REVERSE LENGTH=234	ubiquitin-dependent protein catabolic process			Ubiquitin carboxyl-terminal hydrolase, family 1
Glyma17g15550	Glyma17g15550	Glyma.17g146100	AT4G17530.1 | Symbols: RAB1C, ATRAB1C, ATRABD2C | RAB GTPase homolog 1C | chr4:9773721-9775424 REVERSE LENGTH=202	N-terminal protein myristoylation; small GTPase mediated signal transduction; pollen development; pollen tube growth; protein transport			Ras family
Cluster-19.1
Glyma19g32480	Glyma19g32480	Glyma.19g143100	AT3G12170.1 | Symbols: | Chaperone DnaJ-domain superfamily protein | chr3:3881021-3882655 FORWARD LENGTH=262	DNA-dependent DNA replication; protein folding; petal formation; sepal formation			DnaJ domain
Glyma19g32600	Glyma19g32600	Glyma.19g144200	AT2G42280.1 | Symbols: | basic helix-loop-helix (bHLH) DNA-binding superfamily protein | chr2:17611428-17613163 REVERSE LENGTH=359	regulation of transcription, DNA-dependent; response to arsenic-containing substance; photoperiodism, flowering			Helix-loop-helix DNA-binding domain
Glyma19g32700	Glyma19g32700	Glyma.19g145200	AT5G06860.1 | Symbols: PGIP1, ATPGIP1 | polygalacturonase inhibiting protein 1 | chr5:2132373-2133434 FORWARD LENGTH=330	MAPK cascade; protein targeting to membrane; amino acid transport; defense response; cell communication; signal transduction; response to cold; abscisic acid mediated signaling pathway; systemic acquired resistance, salicylic acid mediated signaling pathway; jasmonic acid mediated signaling pathway; regulation of plant-type hypersensitive response; endoplasmic reticulum unfolded protein response;…			Leucine Rich Repeat; Leucine rich repeat N-terminal domain
Glyma19g32800	Glyma19g32800	Glyma.19g146000	AT2G42200.1 | Symbols: SPL9, AtSPL9 | squamosa promoter binding protein-like 9 | chr2:17587601-17589451 FORWARD LENGTH=375	regulation of transcription, DNA-dependent; vegetative to reproductive phase transition of meristem; leaf development; anther development; regulation of leaf formation			SBP domain
Glyma19g32850	Glyma19g32850	Glyma.19g146600	AT5G06800.1 | Symbols: | myb-like HTH transcriptional regulator family protein | chr5:2103374-2105680 FORWARD LENGTH=375	regulation of transcription, DNA-dependent			Myb-like DNA-binding domain
Glyma19g32920	Glyma19g32920	Glyma.19g147200	AT5G06760.1 | Symbols: LEA4-5 | Late Embryogenesis Abundant 4-5 | chr5:2089754-2090313 REVERSE LENGTH=158	response to osmotic stress; response to cold; response to water deprivation; embryo development; embryo development ending in seed dormancy; seed development			Late embryogenesis abundant (LEA) group 1
Glyma19g32950	Glyma19g32950	Glyma.19g147500	AT2G42120.2 | Symbols: POLD2 | DNA polymerase delta small subunit | chr2:17563282-17565965 REVERSE LENGTH=440	DNA replication; DNA-dependent DNA replication; DNA methylation; methylation-dependent chromatin silencing; microtubule nucleation; cell proliferation; embryo sac egg cell differentiation; regulation of flower development; gene silencing; histone modification; gene silencing by RNA; chromatin silencing by small RNA; histone lysine methylation; floral organ formation; histone H3-K9 methylation			DNA polymerase alpha/epsilon subunit B
Glyma19g32990	Glyma19g32990	Glyma.19g147900	AT5G09810.1 | Symbols: ACT7 | actin 7 | chr5:3052809-3054220 FORWARD LENGTH=377	glucose catabolic process; gluconeogenesis; cytoskeleton organization; response to light stimulus; response to wounding; response to auxin stimulus; seed germination; root epidermal cell differentiation; proteasomal protein catabolic process; regulation of protein localization; root development; root hair elongation; cell division			Actin
Glyma19g33100	Glyma19g33100	Glyma.19g149000	AT5G06710.1 | Symbols: HAT14 | homeobox from Arabidopsis thaliana | chr5:2068305-2070284 REVERSE LENGTH=336	regulation of transcription, DNA-dependent			Homeobox domain; Homeobox associated leucine zipper												Glyma19g32990
Glyma19g33170	Glyma19g33170	Glyma.19g149600	AT3G58040.1 | Symbols: SINAT2 | seven in absentia of Arabidopsis 2 | chr3:21489612-21491085 FORWARD LENGTH=308	ubiquitin-dependent protein catabolic process; multicellular organismal development; protein ubiquitination			Seven in absentia protein family												Glyma19g33620
Glyma19g33180	Glyma19g33180	Glyma.19g149700	AT2G41970.1 | Symbols: | Protein kinase superfamily protein | chr2:17520517-17522304 REVERSE LENGTH=365	protein phosphorylation; plant-type cell wall modification; pollen tube growth			Protein tyrosine kinase												Glyma19g33650
Glyma19g33260	Glyma19g33260	Glyma.19g150800	AT3G58070.1 | Symbols: GIS | C2H2 and C2HC zinc fingers superfamily protein | chr3:21506845-21507606 REVERSE LENGTH=253	regulation of transcription, DNA-dependent; response to gibberellin stimulus; trichome differentiation; trichome branching			NA
Glyma19g33620	Glyma19g33620	Glyma.19g153700	AT1G03310.1 | Symbols: ATISA2, ISA2, DBE1, BE2 | debranching enzyme 1 | chr1:813975-816623 FORWARD LENGTH=882	maltose metabolic process; carbohydrate metabolic process; amylopectin biosynthetic process; starch biosynthetic process; glucosinolate biosynthetic process; positive regulation of catalytic activity			Carbohydrate-binding module 48 (Isoamylase N-terminal domain); Alpha amylase, catalytic domain
Glyma19g33650	Glyma19g33650	Glyma.19g154100	AT2G48150.1 | Symbols: ATGPX4, GPX4 | glutathione peroxidase 4 | chr2:19688109-19689099 REVERSE LENGTH=170	N-terminal protein myristoylation; response to oxidative stress; toxin catabolic process; abscisic acid biosynthetic process; plant-type cell wall modification; pollen tube growth; oxidation-reduction process			Glutathione peroxidase
Glyma19g33810	Glyma19g33810	Glyma.19g155700	AT3G63150.1 | Symbols: MIRO2, ATCBG | MIRO-related GTP-ase 2 | chr3:23329200-23332692 REVERSE LENGTH=643	N-terminal protein myristoylation; small GTPase mediated signal transduction; response to abscisic acid stimulus; protein transport; cellular homeostasis			Miro-like protein; EF hand associated; EF hand associated
Glyma19g33880	Glyma19g33880	Glyma.19g156400	AT5G19330.1 | Symbols: ARIA | ARM repeat protein interacting with ABF2 | chr5:6508095-6512701 REVERSE LENGTH=710	nuclear-transcribed mRNA catabolic process; response to salt stress; response to abscisic acid stimulus; negative regulation of seed germination			Armadillo/beta-catenin-like repeat; BTB/POZ domain
Note: The highlighted lines show candidate genes
