# Supplementary material for: Identification and Validation of Major QTLs, Epistatic Interactions, and Candidate Genes for Soybean Seed Shape and Weight Using Two Related RIL Populations
Source: Front Genet. 2021 May 28;12:666440. doi: 10.3389/fgene.2021.666440 (PMC8195344; doi:10.3389/fgene.2021.666440)
Supplement: Supplementary Table 13 — Candidate genes within seven QTL clusters and their relative expression data retrieved from RNA-seq data available in SoyBase (DAF = days after flowering) (highlighted lines show candidate genes). [file Table_13.XLSX]

## Sheet: Sheet1
Supplementary Table S13: Candidate genes within seven QTL clusters and their relative expression data retrived from RNA-seq data available in soybase. (DAF= Days after flowering) (Highlighted lines show candidate genes)
Cluster name	Gene ID	young_leaf	flower	1 cm pod	PS. 10DAF	PS. 14DAF	S. 10DAF	S. 14DAF	S. 21DAF	S. 25DAF	S. 28DAF	S. 35DAF	S. 42DAF	root	nodule
Cluster-03	Glyma03g01880	69	52	79	54	36	31	58	23	67	48	68	47	133	185
	Glyma03g02080	15	24	17	10	5	7	11	1	7	2	22	5	17	16
	Glyma03g02250	69	36	35	54	63	34	36	16	33	13	44	17	28	23
	Glyma03g02500	31	41	27	19	6	23	38	16	59	31	78	51	6	14
	Glyma03g02580	0	1	13	6	0	3	12	7	22	6	18	9	403	90
	Glyma03g02670	130	124	199	148	42	110	165	59	82	49	36	6	82	19
	Glyma03g03210	38	23	44	41	23	20	33	11	14	12	21	9	32	33
	Glyma03g03250	67	39	62	48	31	30	19	12	39	22	45	22	21	25
	Glyma03g03480	8	28	6	24	56	8	11	0	15	2	2	4	51	159
	Glyma03g03500	415	63	7	1	0	28	128	91	284	150	314	184	0	0
	Glyma03g03760	259	231	228	233	209	105	126	39	74	51	74	39	189	274
	Glyma03g03950	1	5	10	12	2	8	5	0	6	9	11	1	9	16
	Glyma03g04000	6	176	10	27	12	0	2	1	1	1	3	3	18	4
	Glyma03g04330	21	59	19	21	10	24	24	4	32	27	28	17	63	49
	Glyma03g04470	18	89	42	34	25	21	18	10	106	89	209	113	56	7
	Glyma03g04620	50	38	56	51	18	13	42	13	18	7	20	4	28	10
	Glyma03g04960	1	13	2	1	0	3	11	19	144	161	199	66	0	0
	Glyma03g05210	20	55	15	15	7	24	24	16	15	11	35	25	87	136
	Glyma03g06450	366	76	182	154	87	44	78	41	102	57	76	38	76	78
Cluster-04.1	Glyma04g02660	0	3	4	0	0	11	15	9	104	131	97	7	0	0
	Glyma04g02970	13	15	26	24	28	18	16	9	12	10	16	6	13	17
	Glyma04g02980	2	468	4	4	2	13	16	5	3	2	3	2	0	0
	Glyma04g03210	278	188	351	296	218	172	269	77	144	89	131	42	221	159
	Glyma04g03560	37	47	46	31	21	18	51	30	30	10	35	29	4	2
	Glyma04g03610	155	123	92	106	72	51	61	35	53	35	74	32	174	133
	Glyma04g04050	6	1	1	5	3	0	0	0	0	0	0	0	0	25
	Glyma04g04460	459	100	213	195	100	55	66	42	101	91	156	114	77	51
	Glyma04g04540	254	217	264	233	277	59	102	45	64	53	52	34	474	284
	Glyma04g04730	33	35	32	49	69	8	14	6	20	7	12	12	992	199
	Glyma04g04790	0	0	0	0	0	0	0	0	0	0	0	0	124	1
	Glyma04g04870	43	43	53	26	23	15	22	8	25	15	31	26	31	58
Cluster-05.1	Glyma05g28950	154	226	173	199	180	50	80	53	113	75	142	58	424	198
	Glyma05g29190	18	8	12	7	3	4	10	6	12	10	20	20	20	27
	Glyma05g29200	6	22	22	15	26	5	8	5	15	10	13	12	6	8
	Glyma05g29700	40	23	28	42	18	32	20	5	16	10	19	20	44	22
	Glyma05g30000	108	75	81	96	74	70	85	34	56	28	55	11	35	16
	Glyma05g30080	206	154	141	141	72	87	96	60	172	128	252	125	88	144
	Glyma05g30380	2498	651	1212	1819	2789	41	30	27	163	125	201	125	341	31
	Glyma05g31250	53	129	180	203	168	30	39	19	15	5	4	0	130	99
	Glyma05g31270	107	300	67	62	33	32	26	12	25	28	41	18	104	39
	Glyma05g31390	29	427	48	58	50	36	52	27	71	44	55	22	170	215
	Glyma05g31450	378	1735	1228	1215	462	795	1019	310	311	164	150	44	163	197
	Glyma05g31490	152	70	132	121	100	28	45	22	39	32	20	12	119	182
	Glyma05g31640	86	16	24	14	5	7	11	2	15	11	16	2	15	5
	Glyma05g31730	33	25	25	37	22	14	17	4	15	8	12	5	45	360
	Glyma05g31830	148	153	127	126	89	102	80	48	57	43	46	25	161	262
	Glyma05g32030	239	225	258	182	137	141	183	68	171	129	196	109	443	441
	Glyma05g32340	164	73	63	105	38	33	23	16	38	15	17	14	20	45
	Glyma05g32430	118	34	59	65	6	18	29	9	19	4	9	2	40	29
	Glyma05g33600	215	49	109	74	53	10	10	9	31	12	27	18	2	0
	Glyma05g33790	244	68	75	121	95	38	95	64	98	59	101	23	535	122
	Glyma05g33820	11	7	7	3	5	5	5	1	8	6	9	4	1	3
	Glyma05g33830	0	0	0	0	0	0	0	0	0	1	1	0	0	0
	Glyma05g33860	517	260	497	527	316	397	1718	557	543	208	148	75	162	198
	Glyma05g34020	169	29	128	139	193	29	28	24	75	54	85	41	47	15
	Glyma05g34070	1282	735	1377	1108	850	621	1076	761	1236	1039	1303	1023	1086	822
	Glyma05g34310	78	57	26	24	18	13	21	11	25	13	23	9	269	61
Cluster-07	Glyma07g11340	0	0	1	4	1	0	1	0	2	1	1	5	1	5
	Glyma07g11550	49	71	91	56	28	105	74	29	29	17	34	14	138	7
	Glyma07g11580	0	16	43	27	51	42	22	8	0	5	10	2	4	0
	Glyma07g12080	57	35	40	52	15	26	35	25	41	21	36	11	55	61
	Glyma07g12140	82	17	19	26	10	0	12	18	62	46	73	19	23	0
	Glyma07g12800	0	0	0	0	0	0	0	0	0	0	0	0	0	4
	Glyma07g13230	179	89	148	116	72	77	73	37	46	29	33	9	88	75
	Glyma07g13730	263	162	298	279	263	113	183	56	172	114	106	79	336	351
	Glyma07g14460	333	161	266	372	292	85	132	58	56	45	59	22	367	945
	Glyma07g14770	150	129	117	120	78	78	54	37	57	44	107	42	130	94
	Glyma07g14940	71	79	66	48	32	24	21	21	34	20	38	12	81	71
	Glyma07g15050	104	100	108	107	67	75	66	31	70	42	84	28	131	149
	Glyma07g15640	85	261	275	330	268	84	108	53	151	77	113	40	630	301
	Glyma07g15840	222	349	220	205	130	116	145	88	110	102	183	99	332	250
	Glyma07g16100	0	1	6	3	10	0	1	0	0	0	0	0	2	0
	Glyma07g16510	6	22	25	33	26	4	1	1	1	0	0	0	15	0
	Glyma07g18010	0	0	0	0	0	0	0	0	1	0	0	0	0	1
	Glyma07g18370	11	21	10	8	4	12	12	7	1	8	9	2	13	15
Cluster-09	Glyma09g27490	15	16	12	9	1	4	9	8	9	6	10	3	3	0
	Glyma09g27950	7	3	1	1	0	1	19	14	26	14	20	10	0	0
	Glyma09g28640	123	160	138	109	118	168	107	54	120	83	128	114	216	153
	Glyma09g29030	103	63	98	122	90	149	86	29	56	40	83	35	187	204
	Glyma09g29720	435	480	545	512	281	253	433	234	411	229	367	168	632	765
	Glyma09g29940	1	2	6	9	2	0	0	0	0	0	1	0	16	0
	Glyma09g30130	57	72	112	94	33	35	72	31	116	87	139	92	89	118
	Glyma09g30140	5	35	15	12	7	20	7	3	10	19	14	3	15	3
	Glyma09g30410	61	39	61	61	23	48	60	25	40	30	35	8	64	31
	Glyma09g30650	493	295	807	1274	1118	167	174	65	33	17	32	10	166	125
	Glyma09g30700	65	60	58	33	32	41	23	14	10	8	12	4	51	1
	Glyma09g30930	57	25	13	20	8	26	25	19	41	32	41	12	22	0
	Glyma09g31470	42	34	20	21	14	18	27	6	32	15	37	9	62	81
	Glyma09g31620	247	51	56	56	19	17	19	18	47	24	67	48	32	64
	Glyma09g32010	53	84	39	55	45	17	16	8	17	11	11	8	31	7
	Glyma09g32410	18	3	4	4	1	1	2	1	3	2	1	0	0	0
	Glyma09g32600	753	134	234	251	48	25	36	21	98	68	127	39	20	30
	Glyma09g32680	73	72	78	87	103	50	47	21	95	60	123	92	171	201
	Glyma09g32880	19	18	11	15	6	7	12	2	10	7	14	5	34	65
	Glyma09g33230	63	11	12	20	22	4	4	1	16	9	19	8	87	110
	Glyma09g33350	8	7	2	2	1	0	5	1	4	2	2	2	0	0
	Glyma09g33630	211	287	412	481	486	162	158	76	152	117	153	69	340	105
Cluster-17.1	Glyma17g09320	69	90	65	51	32	18	32	27	43	18	71	34	95	66
	Glyma17g09430	37	16	23	22	1	12	11	1	5	5	7	0	17	6
	Glyma17g09690	66	63	54	61	25	25	33	14	55	24	62	13	51	86
	Glyma17g09850	2	149	8	26	34	13	12	4	29	15	10	3	29	5
	Glyma17g09940	14	5	7	9	7	6	5	3	9	7	13	6	16	11
	Glyma17g09980	3	5	13	6	39	1	0	0	2	1	0	0	2	0
	Glyma17g10100	9	25	7	16	32	1	1	0	5	1	3	0	1	7
	Glyma17g10290	73	105	80	78	74	22	32	12	27	28	23	16	70	131
	Glyma17g10350	0	18	45	34	52	25	37	21	27	8	13	9	44	37
	Glyma17g10380	200	173	179	165	84	104	87	62	129	101	256	125	258	312
	Glyma17g10760	329	49	124	92	25	28	24	12	10	7	15	3	43	2
	Glyma17g10860	22	17	15	10	8	12	17	4	8	11	12	8	11	18
	Glyma17g10990	452	214	350	277	228	33	40	41	85	71	96	35	99	143
	Glyma17g11410	181	121	141	133	114	51	108	61	84	59	101	47	104	113
	Glyma17g11760	23	25	32	30	30	19	35	6	22	15	24	23	52	27
	Glyma17g12120	44	74	71	45	26	28	33	16	68	51	65	32	123	65
	Glyma17g12450	69	10	24	30	23	17	14	7	18	7	7	1	5	2
	Glyma17g12950	204	220	204	168	174	99	155	81	206	161	320	183	369	209
	Glyma17g13330	24	19	16	14	4	6	4	4	11	4	15	9	7	1
	Glyma17g13340	19	10	19	16	7	17	12	3	6	2	9	2	8	7
	Glyma17g13540	58	72	38	64	130	11	25	7	38	39	70	31	129	60
	Glyma17g13780	157	38	33	35	15	23	19	4	18	14	15	11	7	18
	Glyma17g14310	0	0	0	0	0	0	0	0	0	0	2	1	0	0
	Glyma17g14530	45	14	8	21	15	4	4	2	10	5	6	2	38	59
	Glyma17g14650	372	119	96	145	73	14	23	15	44	31	35	10	15	40
	Glyma17g14700	6	2	7	5	0	0	1	3	0	0	1	1	10	1
	Glyma17g14710	120	17	9	7	9	4	28	12	32	12	13	9	0	0
	Glyma17g15270	0	1	5	1	3	25	25	18	7	4	2	0	0	0
	Glyma17g15490	45	49	39	46	19	56	55	26	63	43	88	35	82	41
	Glyma17g15550	95	109	50	76	85	53	63	26	55	37	56	13	261	310
Cluster-19.1	Glyma19g32480	73	28	45	56	7	14	29	9	18	10	9	1	42	14
	Glyma19g32600	6	15	7	6	5	6	7	2	6	7	9	6	248	681
	Glyma19g32700	1	6	1	2	1	4	4	4	8	7	10	6	111	18
	Glyma19g32800	145	158	347	327	118	9	11	6	4	4	8	2	6	0
	Glyma19g32850	0	36	2	2	4	1	0	0	0	0	0	0	67	148
	Glyma19g32920	55	96	37	35	14	1	5	2	89	83	264	652	0	0
	Glyma19g32950	74	40	18	32	8	7	19	6	14	13	17	6	26	38
	Glyma19g32990	533	226	369	670	562	180	445	193	523	366	564	320	899	356
	Glyma19g33100	30	12	72	69	25	4	7	7	40	10	5	3	11	1
	Glyma19g33170	31	46	25	33	19	12	18	9	4	3	8	4	34	25
	Glyma19g33180	0	4	0	0	0	0	0	0	0	0	0	0	1	0
	Glyma19g33260	46	1	2	1	0	0	2	1	20	32	55	38	0	0
	Glyma19g33620	43	38	86	88	59	20	24	10	31	31	37	26	36	37
	Glyma19g33650	96	155	142	130	177	70	78	46	68	51	126	42	68	34
	Glyma19g33810	18	35	14	14	10	10	12	7	10	12	9	5	28	12
	Glyma19g33880	56	13	18	23	1	12	15	7	7	2	1	1	15	5
